# Supplementary material for: Low-affinity integrin states have faster ligand-binding kinetics than the high-affinity state
Source: eLife. 2021 Dec 2;10:e73359. doi: 10.7554/eLife.73359 (PMC8730728; doi:10.7554/eLife.73359)
Supplement: Figure 2—source data 1. [file elife-73359-fig2-data1.txt]

time (s) elapsed after fluorescent ligand adding in	FITC-LDVP concentration (M)	Unlabeled ligand adding in time (s)	MFI
33	0.000000005	664	112.3
69	0.000000005	664	182.3
102	0.000000005	664	238.3
134	0.000000005	664	249.3
175	0.000000005	664	256.3
215	0.000000005	664	261.3
256	0.000000005	664	265.3
289	0.000000005	664	274.3
323	0.000000005	664	260.3
355	0.000000005	664	272.3
399	0.000000005	664	269.3
431	0.000000005	664	271.3
467	0.000000005	664	267.3
499	0.000000005	664	277.3
531	0.000000005	664	272.3
562	0.000000005	664	265.3
594	0.000000005	664	274.3
688	0.000000005	664	162.3
719	0.000000005	664	91.3
751	0.000000005	664	66.3
789	0.000000005	664	34.3
822	0.000000005	664	24.3
852	0.000000005	664	16.3
883	0.000000005	664	10.3
913	0.000000005	664	1.3
950	0.000000005	664	6.3
983	0.000000005	664	2.3
1015	0.000000005	664	1.3
1046	0.000000005	664	1.3
1076	0.000000005	664	-0.7
1107	0.000000005	664	0.3
1140	0.000000005	664	-5.7
1173	0.000000005	664	0.3
1205	0.000000005	664	-3.7
1244	0.000000005	664	-0.7
27	0.00000001	657	242.7
60	0.00000001	657	325.7
95	0.00000001	657	350.7
126	0.00000001	657	374.7
158	0.00000001	657	374.7
192	0.00000001	657	382.7
224	0.00000001	657	390.7
259	0.00000001	657	400.7
295	0.00000001	657	395.7
328	0.00000001	657	390.7
360	0.00000001	657	385.7
391	0.00000001	657	400.7
427	0.00000001	657	395.7
459	0.00000001	657	390.7
496	0.00000001	657	399.7
528	0.00000001	657	385.7
560	0.00000001	657	392.7
602	0.00000001	657	400.7
683	0.00000001	657	165.7
715	0.00000001	657	88.7
748	0.00000001	657	56.7
779	0.00000001	657	31.7
810	0.00000001	657	26.7
841	0.00000001	657	18.7
876	0.00000001	657	12.7
909	0.00000001	657	12.7
942	0.00000001	657	11.7
975	0.00000001	657	6.7
1007	0.00000001	657	7.7
1040	0.00000001	657	3.7
1072	0.00000001	657	2.7
1111	0.00000001	657	5.7
1144	0.00000001	657	1.7
1175	0.00000001	657	-1.3
1209	0.00000001	657	-2.3
1239	0.00000001	657	-3.3
27	0.00000002	637	444.7
59	0.00000002	637	565.7
93	0.00000002	637	602.7
124	0.00000002	637	611.7
233	0.00000002	637	599.7
266	0.00000002	637	599.7
297	0.00000002	637	580.7
333	0.00000002	637	595.7
365	0.00000002	637	605.7
396	0.00000002	637	603.7
427	0.00000002	637	596.7
458	0.00000002	637	605.7
491	0.00000002	637	603.7
522	0.00000002	637	608.7
555	0.00000002	637	598.7
586	0.00000002	637	601.7
666	0.00000002	637	299.7
699	0.00000002	637	172.7
731	0.00000002	637	105.7
762	0.00000002	637	77.7
794	0.00000002	637	52.7
825	0.00000002	637	42.7
856	0.00000002	637	31.7
891	0.00000002	637	26.7
924	0.00000002	637	29.7
958	0.00000002	637	28.7
990	0.00000002	637	15.7
1025	0.00000002	637	11.7
1064	0.00000002	637	5.7
1095	0.00000002	637	-0.3
1127	0.00000002	637	0.7
1159	0.00000002	637	3.7
1191	0.00000002	637	1
