# Supplementary material for: Low-affinity integrin states have faster ligand-binding kinetics than the high-affinity state
Source: eLife. 2021 Dec 2;10:e73359. doi: 10.7554/eLife.73359 (PMC8730728; doi:10.7554/eLife.73359)
Supplement: Figure 2—source data 2. [file elife-73359-fig2-data2.txt]

time (s) elapsed after fluorescent ligand adding in	FITC-LDVP concentration (M)	Unlabeled ligand adding in time (s)	MFI
26	0.000000005	674	68
58	0.000000005	674	275
92	0.000000005	674	469
123	0.000000005	674	624
156	0.000000005	674	760
190	0.000000005	674	853
222	0.000000005	674	915
254	0.000000005	674	1004
286	0.000000005	674	1063
317	0.000000005	674	1116
349	0.000000005	674	1147
378	0.000000005	674	1204
413	0.000000005	674	1243
446	0.000000005	674	1243
475	0.000000005	674	1280
506	0.000000005	674	1313
547	0.000000005	674	1310
579	0.000000005	674	1320
614	0.000000005	674	1332
702	0.000000005	674	1330
734	0.000000005	674	1301
764	0.000000005	674	1274
794	0.000000005	674	1258
826	0.000000005	674	1247
856	0.000000005	674	1218
889	0.000000005	674	1199
919	0.000000005	674	1185
949	0.000000005	674	1164
980	0.000000005	674	1145
1010	0.000000005	674	1126
1042	0.000000005	674	1111
1074	0.000000005	674	1063
1105	0.000000005	674	1079
1136	0.000000005	674	1062
1169	0.000000005	674	1082
1200	0.000000005	674	1038
1235	0.000000005	674	1028
1269	0.000000005	674	1021
45	0.00000001	682	394
77	0.00000001	682	724
110	0.00000001	682	945
142	0.00000001	682	1107
174	0.00000001	682	1194
204	0.00000001	682	1260
236	0.00000001	682	1273
266	0.00000001	682	1336
297	0.00000001	682	1361
327	0.00000001	682	1404
357	0.00000001	682	1409
392	0.00000001	682	1415
454	0.00000001	682	1433
487	0.00000001	682	1428
521	0.00000001	682	1405
551	0.00000001	682	1421
581	0.00000001	682	1452
611	0.00000001	682	1453
647	0.00000001	682	1434
710	0.00000001	682	1425
742	0.00000001	682	1399
776	0.00000001	682	1360
812	0.00000001	682	1334
843	0.00000001	682	1341
873	0.00000001	682	1327
905	0.00000001	682	1290
944	0.00000001	682	1291
982	0.00000001	682	1240
1018	0.00000001	682	1222
1051	0.00000001	682	1216
1082	0.00000001	682	1196
1121	0.00000001	682	1191
1154	0.00000001	682	1165
1186	0.00000001	682	1142
1218	0.00000001	682	1125
1254	0.00000001	682	1111
1286	0.00000001	682	1114
1320	0.00000001	682	1102
27	0.00000002	681	429
58	0.00000002	681	837
88	0.00000002	681	1073
122	0.00000002	681	1238
154	0.00000002	681	1331
187	0.00000002	681	1374
221	0.00000002	681	1413
256	0.00000002	681	1423
297	0.00000002	681	1440
337	0.00000002	681	1435
375	0.00000002	681	1465
410	0.00000002	681	1436
446	0.00000002	681	1443
481	0.00000002	681	1443
515	0.00000002	681	1445
551	0.00000002	681	1433
588	0.00000002	681	1471
624	0.00000002	681	1435
710	0.00000002	681	1407
744	0.00000002	681	1381
778	0.00000002	681	1366
809	0.00000002	681	1334
843	0.00000002	681	1328
878	0.00000002	681	1305
910	0.00000002	681	1289
942	0.00000002	681	1267
973	0.00000002	681	1227
1008	0.00000002	681	1240
1109	0.00000002	681	1199
1142	0.00000002	681	1171
1173	0.00000002	681	1168
1205	0.00000002	681	1146
1237	0.00000002	681	1149
1301	0.00000002	681	1099
1339	0.00000002	681	1074
