# Supplementary material for: Low-affinity integrin states have faster ligand-binding kinetics than the high-affinity state
Source: eLife. 2021 Dec 2;10:e73359. doi: 10.7554/eLife.73359 (PMC8730728; doi:10.7554/eLife.73359)
Supplement: Figure 2—source data 3. [file elife-73359-fig2-data3.txt]

time (s) elapsed after fluorescent ligand adding in	FITC-LDVP concentration (M)	Unlabeled ligand adding in time (s)	MFI
71	0.000000005	935	8.5
103	0.000000005	935	16.5
135	0.000000005	935	20.5
167	0.000000005	935	19.5
206	0.000000005	935	32.5
240	0.000000005	935	31.5
274	0.000000005	935	36.5
306	0.000000005	935	36.5
340	0.000000005	935	45.5
380	0.000000005	935	51.5
415	0.000000005	935	51.5
449	0.000000005	935	61.5
483	0.000000005	935	61.5
515	0.000000005	935	63.5
550	0.000000005	935	72.5
581	0.000000005	935	74.5
613	0.000000005	935	79.5
658	0.000000005	935	82.5
690	0.000000005	935	81.5
722	0.000000005	935	88.5
756	0.000000005	935	84.5
796	0.000000005	935	94.5
862	0.000000005	935	98.5
895	0.000000005	935	108.5
1028	0.000000005	935	112.5
1071	0.000000005	935	113.5
1107	0.000000005	935	113.5
1140	0.000000005	935	114.5
1176	0.000000005	935	114.5
1209	0.000000005	935	111.5
1244	0.000000005	935	112.5
1277	0.000000005	935	110.5
1309	0.000000005	935	110.5
1346	0.000000005	935	108.5
1381	0.000000005	935	114.5
1414	0.000000005	935	113.5
1458	0.000000005	935	108.5
1490	0.000000005	935	112.5
1522	0.000000005	935	108.5
30	0.00000001	945	6
67	0.00000001	945	19
100	0.00000001	945	29
134	0.00000001	945	33
166	0.00000001	945	47
198	0.00000001	945	54
231	0.00000001	945	59
264	0.00000001	945	73
297	0.00000001	945	86
331	0.00000001	945	87
363	0.00000001	945	93
394	0.00000001	945	103
428	0.00000001	945	111
461	0.00000001	945	112
492	0.00000001	945	121
527	0.00000001	945	135
559	0.00000001	945	144
591	0.00000001	945	155
624	0.00000001	945	152
656	0.00000001	945	162
691	0.00000001	945	183
725	0.00000001	945	175
756	0.00000001	945	179
788	0.00000001	945	192
820	0.00000001	945	194
854	0.00000001	945	204
886	0.00000001	945	210
916	0.00000001	945	216
978	0.00000001	945	207
1010	0.00000001	945	204
1040	0.00000001	945	208
1071	0.00000001	945	212
1103	0.00000001	945	211
1134	0.00000001	945	216
1166	0.00000001	945	212
1197	0.00000001	945	213
1231	0.00000001	945	211
1262	0.00000001	945	208
1294	0.00000001	945	210
1327	0.00000001	945	205
1358	0.00000001	945	209
1391	0.00000001	945	212
1422	0.00000001	945	213
1455	0.00000001	945	216
28	0.00000002	974	33
71	0.00000002	974	61
107	0.00000002	974	80
145	0.00000002	974	79
177	0.00000002	974	93
218	0.00000002	974	96
256	0.00000002	974	97
296	0.00000002	974	116
330	0.00000002	974	149
364	0.00000002	974	155
399	0.00000002	974	172
432	0.00000002	974	179
466	0.00000002	974	191
499	0.00000002	974	211
537	0.00000002	974	218
572	0.00000002	974	217
605	0.00000002	974	237
638	0.00000002	974	264
671	0.00000002	974	260
732	0.00000002	974	288
765	0.00000002	974	270
830	0.00000002	974	319
937	0.00000002	974	354
1007	0.00000002	974	340
1051	0.00000002	974	352
1088	0.00000002	974	335
1124	0.00000002	974	340
1156	0.00000002	974	342
1192	0.00000002	974	346
1234	0.00000002	974	342
1267	0.00000002	974	334
1304	0.00000002	974	348
1344	0.00000002	974	319
1376	0.00000002	974	332
1424	0.00000002	974	324
1459	0.00000002	974	326
1496	0.00000002	974	322
1528	0.00000002	974	328
1564	0.00000002	974	313
1597	0.00000002	974	325
1634	0.00000002	974	311
