# Supplementary material for: Low-affinity integrin states have faster ligand-binding kinetics than the high-affinity state
Source: eLife. 2021 Dec 2;10:e73359. doi: 10.7554/eLife.73359 (PMC8730728; doi:10.7554/eLife.73359)
Supplement: Figure 2—source data 4. [file elife-73359-fig2-data4.txt]

time (s) elapsed after fluorescent ligand adding in	Alexa488-VCAMD1D2 concentration (M)	Unlabeled ligand adding in time (s)	MFI
28	0.00000001	623	188
58	0.00000001	623	230
90	0.00000001	623	245
122	0.00000001	623	267
152	0.00000001	623	308
184	0.00000001	623	272
215	0.00000001	623	260
245	0.00000001	623	277
278	0.00000001	623	278
310	0.00000001	623	284
342	0.00000001	623	273
378	0.00000001	623	257
410	0.00000001	623	281
440	0.00000001	623	269
496	0.00000001	623	274
529	0.00000001	623	264
567	0.00000001	623	277
647	0.00000001	623	76
677	0.00000001	623	34
710	0.00000001	623	30
740	0.00000001	623	30
774	0.00000001	623	-2
805	0.00000001	623	0
836	0.00000001	623	26
866	0.00000001	623	-5
900	0.00000001	623	-5
932	0.00000001	623	-5
963	0.00000001	623	11
994	0.00000001	623	-10
1025	0.00000001	623	-4
1060	0.00000001	623	-5
1092	0.00000001	623	-9
1132	0.00000001	623	-14
1165	0.00000001	623	-13
1198	0.00000001	623	-13
1227	0.00000001	623	15
24	0.00000002	633	309
53	0.00000002	633	410
82	0.00000002	633	498
111	0.00000002	633	465
149	0.00000002	633	499
180	0.00000002	633	415
215	0.00000002	633	499
246	0.00000002	633	491
277	0.00000002	633	482
309	0.00000002	633	552
343	0.00000002	633	541
384	0.00000002	633	513
436	0.00000002	633	510
469	0.00000002	633	509
515	0.00000002	633	526
553	0.00000002	633	488
586	0.00000002	633	558
625	0.00000002	633	521
657	0.00000002	633	155
687	0.00000002	633	54
719	0.00000002	633	16
749	0.00000002	633	52
779	0.00000002	633	13
813	0.00000002	633	16
847	0.00000002	633	10
881	0.00000002	633	-3
914	0.00000002	633	-7
946	0.00000002	633	-4
979	0.00000002	633	-5
1012	0.00000002	633	-21
1045	0.00000002	633	11
1077	0.00000002	633	-15
1111	0.00000002	633	17
1144	0.00000002	633	-11
1175	0.00000002	633	-33
1206	0.00000002	633	-10
1238	0.00000002	633	-12
25	0.00000003	653	358
54	0.00000003	653	503
85	0.00000003	653	578
116	0.00000003	653	621
148	0.00000003	653	655
182	0.00000003	653	653
217	0.00000003	653	670
249	0.00000003	653	695
281	0.00000003	653	642
311	0.00000003	653	662
344	0.00000003	653	654
379	0.00000003	653	716
412	0.00000003	653	656
448	0.00000003	653	672
487	0.00000003	653	649
528	0.00000003	653	683
586	0.00000003	653	650
679	0.00000003	653	200
713	0.00000003	653	78
744	0.00000003	653	-22
778	0.00000003	653	0
810	0.00000003	653	-12
842	0.00000003	653	-18
872	0.00000003	653	-6
929	0.00000003	653	46
964	0.00000003	653	-22
1001	0.00000003	653	8
1044	0.00000003	653	4
1079	0.00000003	653	58
1110	0.00000003	653	21
