# Supplementary material for: Low-affinity integrin states have faster ligand-binding kinetics than the high-affinity state
Source: eLife. 2021 Dec 2;10:e73359. doi: 10.7554/eLife.73359 (PMC8730728; doi:10.7554/eLife.73359)
Supplement: Figure 2—source data 5. [file elife-73359-fig2-data5.txt]

time (s) elapsed after fluorescent ligand adding in	Alexa488-VCAMD1D2 concentration (M)	Unlabeled ligand adding in time (s)	MFI
34	0.00000001	720	40.5
66	0.00000001	720	77.2
108	0.00000001	720	100.2
140	0.00000001	720	115.2
178	0.00000001	720	135.2
222	0.00000001	720	153.2
267	0.00000001	720	183.2
302	0.00000001	720	188.2
334	0.00000001	720	187.2
366	0.00000001	720	214.2
408	0.00000001	720	234.2
440	0.00000001	720	236.2
471	0.00000001	720	250.2
504	0.00000001	720	256.2
533	0.00000001	720	273.2
565	0.00000001	720	279.2
598	0.00000001	720	287.2
630	0.00000001	720	288.2
667	0.00000001	720	315.2
1502	0.00000001	720	477.2
1537	0.00000001	720	473.2
1571	0.00000001	720	548.2
741	0.00000001	720	335.2
775	0.00000001	720	320.2
807	0.00000001	720	310.2
839	0.00000001	720	312.2
871	0.00000001	720	310.2
903	0.00000001	720	298.2
940	0.00000001	720	293.2
972	0.00000001	720	285.2
1005	0.00000001	720	284.2
1044	0.00000001	720	265.2
1084	0.00000001	720	264.2
1115	0.00000001	720	245.2
1150	0.00000001	720	239.2
1194	0.00000001	720	224.2
1228	0.00000001	720	232.2
1260	0.00000001	720	221.2
1292	0.00000001	720	215.2
1325	0.00000001	720	213.2
1362	0.00000001	720	211.2
35	0.00000002	691	54
68	0.00000002	691	110
106	0.00000002	691	173
141	0.00000002	691	224
177	0.00000002	691	226
214	0.00000002	691	244
255	0.00000002	691	290
294	0.00000002	691	325
335	0.00000002	691	350
371	0.00000002	691	377
404	0.00000002	691	400
436	0.00000002	691	446
468	0.00000002	691	437
501	0.00000002	691	447
534	0.00000002	691	467
568	0.00000002	691	539
601	0.00000002	691	507
637	0.00000002	691	518
1396	0.00000002	691	819
1429	0.00000002	691	817
720	0.00000002	691	541
757	0.00000002	691	546
791	0.00000002	691	531
826	0.00000002	691	539
860	0.00000002	691	497
894	0.00000002	691	471
930	0.00000002	691	477
962	0.00000002	691	442
999	0.00000002	691	476
1035	0.00000002	691	426
1069	0.00000002	691	433
1103	0.00000002	691	416
1137	0.00000002	691	398
1169	0.00000002	691	392
1202	0.00000002	691	385
1269	0.00000002	691	360
1305	0.00000002	691	370
1338	0.00000002	691	383
28	0.00000003	668	87
62	0.00000003	668	146
96	0.00000003	668	255
132	0.00000003	668	271
200	0.00000003	668	344
232	0.00000003	668	381
265	0.00000003	668	431
298	0.00000003	668	434
330	0.00000003	668	494
360	0.00000003	668	511
393	0.00000003	668	533
424	0.00000003	668	591
456	0.00000003	668	596
486	0.00000003	668	616
517	0.00000003	668	656
549	0.00000003	668	626
583	0.00000003	668	713
616	0.00000003	668	699
1419	0.00000003	668	1070
1481	0.00000003	668	1079
697	0.00000003	668	700
736	0.00000003	668	671
771	0.00000003	668	680
816	0.00000003	668	661
859	0.00000003	668	643
897	0.00000003	668	638
942	0.00000003	668	632
979	0.00000003	668	610
1027	0.00000003	668	566
1063	0.00000003	668	549
1101	0.00000003	668	584
1135	0.00000003	668	573
1168	0.00000003	668	515
1203	0.00000003	668	499
1234	0.00000003	668	475
1267	0.00000003	668	517
1299	0.00000003	668	484
1370	0.00000003	668	436
