# Supplementary material for: Low-affinity integrin states have faster ligand-binding kinetics than the high-affinity state
Source: eLife. 2021 Dec 2;10:e73359. doi: 10.7554/eLife.73359 (PMC8730728; doi:10.7554/eLife.73359)
Supplement: Figure 3—source data 1. [file elife-73359-fig3-data1.txt]

time (s) elapsed after fluorescent ligand adding in	Alexa488-Fn3 9-10 concentration (M)	Unlabeled ligand adding in time (s)	MFI
27	0.00000001	1072	3
200	0.00000001	1072	120
316	0.00000001	1072	165
444	0.00000001	1072	169
570	0.00000001	1072	203
687	0.00000001	1072	201
810	0.00000001	1072	213
948	0.00000001	1072	244
2333	0.00000001	1072	298
1102	0.00000001	1072	221
1253	0.00000001	1072	219
1363	0.00000001	1072	211
1520	0.00000001	1072	217
1638	0.00000001	1072	211
1782	0.00000001	1072	201
1921	0.00000001	1072	204
2050	0.00000001	1072	201
2207	0.00000001	1072	201
30	0.00000002	1065	28
174	0.00000002	1065	156
297	0.00000002	1065	200
424	0.00000002	1065	204
543	0.00000002	1065	240
662	0.00000002	1065	235
782	0.00000002	1065	254
923	0.00000002	1065	269
2311	0.00000002	1065	305
1094	0.00000002	1065	273
1225	0.00000002	1065	263
1334	0.00000002	1065	239
1494	0.00000002	1065	259
1634	0.00000002	1065	242
1765	0.00000002	1065	246
1900	0.00000002	1065	254
2030	0.00000002	1065	227
28	0.00000003	1059	58
144	0.00000003	1059	196
270	0.00000003	1059	210
396	0.00000003	1059	230
517	0.00000003	1059	265
635	0.00000003	1059	272
759	0.00000003	1059	281
902	0.00000003	1059	311
2286	0.00000003	1059	325
1086	0.00000003	1059	294
1196	0.00000003	1059	289
1342	0.00000003	1059	278
1467	0.00000003	1059	279
1609	0.00000003	1059	265
1741	0.00000003	1059	271
1875	0.00000003	1059	271
2012	0.00000003	1059	257
