# Supplementary material for: Low-affinity integrin states have faster ligand-binding kinetics than the high-affinity state
Source: eLife. 2021 Dec 2;10:e73359. doi: 10.7554/eLife.73359 (PMC8730728; doi:10.7554/eLife.73359)
Supplement: Figure 3—source data 2. [file elife-73359-fig3-data2.txt]

time (s) elapsed after fluorescent ligand adding in	Alexa488-Fn3 9-10 concentration (M)	Unlabeled ligand adding in time (s)	MFI
32	0.00000001	1236	6
271	0.00000001	1236	46
397	0.00000001	1236	65
528	0.00000001	1236	90
661	0.00000001	1236	113
801	0.00000001	1236	133
1109	0.00000001	1236	150
1264	0.00000001	1236	163
1456	0.00000001	1236	164
1592	0.00000001	1236	162
1727	0.00000001	1236	167
1864	0.00000001	1236	159
2121	0.00000001	1236	161
31	0.00000002	1213	9
227	0.00000002	1213	86
354	0.00000002	1213	116
482	0.00000002	1213	159
618	0.00000002	1213	171
765	0.00000002	1213	194
900	0.00000002	1213	218
1061	0.00000002	1213	224
1240	0.00000002	1213	237
1421	0.00000002	1213	223
1554	0.00000002	1213	227
1690	0.00000002	1213	230
1857	0.00000002	1213	219
2101	0.00000002	1213	228
30	0.00000003	1229	50
200	0.00000003	1229	98
330	0.00000003	1229	138
462	0.00000003	1229	181
591	0.00000003	1229	202
884	0.00000003	1229	254
1030	0.00000003	1229	260
1258	0.00000003	1229	254
1394	0.00000003	1229	256
1532	0.00000003	1229	253
1666	0.00000003	1229	241
1840	0.00000003	1229	272
1926	0.00000003	1229	255
2085	0.00000003	1229	252
