# Supplementary material for: Low-affinity integrin states have faster ligand-binding kinetics than the high-affinity state
Source: eLife. 2021 Dec 2;10:e73359. doi: 10.7554/eLife.73359 (PMC8730728; doi:10.7554/eLife.73359)
Supplement: Figure 4—source data 1. [file elife-73359-fig4-data1.txt]

Time (s)	1.56nM a5b1 ecto	3.13nM a5b1 ecto	6.25nM a5b1 ecto	12.5nM a5b1 ecto	25nM a5b1 ecto	50nM a5b1 ecto
0.021026611	0	0	0	0	0	0
0.221026611	-0.000557174	2.41E-04	0.000759874	0.000387838	0.001815848	0.001151375
0.421026611	-0.000799295	-7.10E-05	0.001531553	0.000668494	0.003098637	0.00284996
0.621026611	-0.0012566	-0.000138832	0.00215959	0.000711826	0.004744818	0.004358547
0.821026611	-0.001862113	-0.000359412	0.003100281	0.000927821	0.006156792	0.005700552
1.021026611	-0.0016887	-0.000595419	0.003886453	0.001243594	0.007849678	0.00811841
1.221026611	-0.001575802	-0.000987333	0.004626548	0.001302001	0.009203489	0.010732574
1.421026611	-0.001905537	-0.00089524	0.004865248	0.001425656	0.010993359	0.013262351
1.621026611	-0.002045738	-0.001140526	0.005799566	0.001912891	0.012031008	0.015654593
1.821026611	-0.001961117	-0.001046463	0.005890664	0.001770215	0.012641599	0.017738315
2.021026611	-0.001686297	-0.000758677	0.005943932	0.001988484	0.013672186	0.020072649
2.221026611	-0.000889213	-0.001136532	0.005792179	0.002358621	0.01440962	0.022224598
2.421026611	-0.001282037	-0.001472488	0.006232922	0.002710058	0.016264007	0.024990256
2.621026611	-0.002071397	-0.000749604	0.006336028	0.002442699	0.017006889	0.026972953
2.821026611	-0.002414236	-8.89E-05	0.006317796	0.002309097	0.018216782	0.028999757
3.021026611	-0.002058192	0.00040442	0.006840881	0.003261121	0.019019549	0.030574383
3.221026611	-0.001208	0.000918406	0.007078526	0.003454664	0.020190295	0.032633204
3.421026611	-0.001437126	0.001217672	0.007421572	0.004178546	0.02138158	0.034518794
3.621026611	-0.001213279	0.001425865	0.007953329	0.004715085	0.022443618	0.03669235
3.821026611	-0.000926016	0.001578414	0.007898913	0.005849699	0.023267362	0.038705685
4.021026611	-0.000802934	0.001805538	0.00848806	0.006832507	0.025259926	0.040370003
4.221026611	-0.000330915	0.001950401	0.009146495	0.00797389	0.026934034	0.042392872
4.421026611	9.32E-05	0.001827516	0.009360747	0.008581905	0.027845701	0.044274952
4.621026611	0.000708923	0.002194493	0.009924852	0.009221892	0.029328389	0.046123499
4.821026611	0.001209961	0.002126068	0.010408485	0.010377994	0.030376132	0.047948909
5.021026611	0.001399044	0.001969346	0.010286801	0.011112552	0.031880701	0.050319683
5.221026611	0.001235	0.001608162	0.010462039	0.012056879	0.032989412	0.052553246
5.421026611	0.00108608	0.002205936	0.010150125	0.012871405	0.033673054	0.054451072
5.621026611	0.000812712	0.002402237	0.010064121	0.013325625	0.034459554	0.056211029
5.821026611	0.000574026	0.002757602	0.009282267	0.013343373	0.035636451	0.057722174
6.021026611	0.000390224	0.002948327	0.009336033	0.01391134	0.036999224	0.059858934
6.221026611	-0.000102483	0.002648098	0.009150427	0.014205207	0.038068449	0.062252222
6.421026611	-0.000892691	0.00310621	0.009756956	0.014567283	0.039018034	0.064438217
6.621026611	-0.00079872	0.003918137	0.010151253	0.014985483	0.039894995	0.065913174
6.821026611	-0.000344958	0.00406545	0.01023726	0.015734435	0.040921397	0.067981595
7.021026611	-0.00069293	0.004082088	0.010645284	0.016420581	0.042239575	0.069936231
7.221026611	-0.001129072	0.00428294	0.011386218	0.017554862	0.043191858	0.072218103
7.421026611	-0.001293026	0.004664848	0.011599878	0.017847169	0.044389296	0.074127195
7.621026611	-0.001437596	0.005320194	0.011649588	0.018080892	0.044740971	0.076013734
7.821026611	-0.001122169	0.005345609	0.012014927	0.018009502	0.045995916	0.077685068
8.021026611	-0.00063655	0.006065515	0.012386041	0.018473115	0.047027626	0.079376966
8.221026611	-8.78E-05	0.00660637	0.012656193	0.018840608	0.048226284	0.08122419
8.421026611	0.000162762	0.006882309	0.012904402	0.019059184	0.048830085	0.083338854
8.621026611	0.001358335	0.006916694	0.012846968	0.019824051	0.050031075	0.084620376
8.821026611	0.001388685	0.006679487	0.012617487	0.019953355	0.050905855	0.085537771
9.021026611	0.001388096	0.006878891	0.012592767	0.020514	0.0518109	0.086657439
9.221026611	0.001566949	0.007208392	0.013137167	0.020655304	0.05232961	0.088480469
9.421026611	0.001272611	0.007611669	0.012849077	0.020710532	0.05237443	0.089721597
9.621026611	0.001487811	0.007189715	0.012712242	0.021321159	0.053843095	0.090598469
9.821026611	0.001529393	0.006954519	0.01253605	0.022043579	0.054523346	0.091723022
10.02102661	0.00150038	0.006438833	0.012911708	0.022184092	0.055671045	0.093366464
10.22102661	0.001787703	0.006262041	0.013335009	0.023780472	0.056989466	0.094761797
10.42102661	0.002351479	0.006163478	0.013515223	0.024844535	0.05839313	0.096299726
10.62102661	0.001783019	0.005955572	0.013188202	0.024921883	0.059756526	0.097847158
10.82102661	0.001345004	0.005086458	0.013839391	0.025814928	0.060640475	0.099675573
11.02102661	0.000936368	0.004896463	0.014327987	0.026813635	0.061877069	0.101690087
11.22102661	0.000825994	0.004989844	0.0152257	0.028239475	0.062480459	0.103758945
11.42102661	0.001330458	0.004759321	0.015666078	0.027810895	0.063193284	0.105205002
11.62102661	0.001426205	0.004570409	0.016493477	0.029306211	0.063284334	0.106733482
11.82102661	0.001619455	0.0035934	0.017048742	0.029476199	0.064526512	0.108634371
12.02102661	0.002074051	0.003319038	0.017627412	0.030514935	0.06543321	0.110907609
12.22102661	0.001858857	0.003217233	0.017758937	0.031871463	0.066622949	0.11282997
12.42102661	0.002142376	0.002871001	0.018013467	0.031712553	0.066737569	0.114737222
12.62102661	0.00270631	0.003248446	0.018030017	0.032330861	0.067468982	0.115852239
12.82102661	0.002724317	0.003905337	0.018439916	0.031738865	0.067755884	0.117551363
13.02102661	0.002433647	0.005056262	0.01839257	0.03234015	0.068301076	0.119279858
13.22102661	0.002211389	0.005443498	0.01908092	0.032556881	0.068786246	0.120917052
13.42102661	0.002383948	0.006128919	0.018879368	0.033297119	0.069204712	0.122476731
13.62102661	0.003172295	0.006918473	0.019175771	0.034368857	0.070400727	0.123840456
13.82102661	0.003015564	0.007904369	0.019076804	0.035106278	0.071019684	0.125651247
14.02102661	0.003401034	0.008480064	0.019825767	0.035569576	0.072185659	0.127117341
14.22102661	0.00376027	0.00918995	0.019908422	0.037008747	0.073183751	0.128676276
14.42102661	0.003722315	0.00956548	0.019684956	0.036903661	0.074325607	0.130508644
14.62102661	0.003417012	0.009843374	0.020153594	0.037246723	0.074647446	0.131748422
14.82102661	0.003864749	0.009938124	0.020442991	0.0376535	0.075862912	0.133451246
15.02102661	0.0038417	0.010319803	0.020280428	0.037565654	0.077019166	0.134901322
15.22102661	0.004234821	0.010437964	0.020988925	0.037713178	0.077461926	0.136400897
15.42102661	0.004230728	0.010608844	0.020951177	0.037386571	0.078680488	0.137347571
15.62102661	0.00390255	0.010402713	0.020947245	0.038681596	0.080085639	0.138236168
15.82102661	0.003747789	0.010306978	0.021010193	0.037970815	0.081848918	0.139492125
16.02102661	0.003721855	0.010258913	0.020816095	0.038504492	0.082878311	0.141028243
16.22102661	0.003180044	0.010121777	0.020829149	0.038236578	0.084497236	0.142094723
16.42102661	0.003557443	0.010272527	0.021691932	0.037791812	0.084667694	0.143568392
16.62102661	0.003338446	0.010855503	0.021658785	0.037522155	0.085822969	0.144722901
16.82102661	0.003058704	0.010751938	0.022393218	0.03712339	0.087232549	0.14564547
17.02102661	0.003139867	0.010965112	0.022553752	0.038321324	0.08825222	0.147396386
17.22102661	0.003663853	0.011021633	0.023374138	0.039074891	0.089324207	0.148754387
17.42102661	0.003800519	0.01148635	0.023634511	0.039186645	0.089883456	0.150203433
17.62102661	0.004418798	0.01129416	0.024855225	0.040736051	0.090562185	0.151943322
17.82102661	0.004941003	0.011859983	0.025025706	0.041886541	0.091085312	0.153692241
18.02102661	0.005062123	0.012078534	0.02573488	0.042085147	0.092278781	0.155389965
18.22102661	0.005001185	0.012123387	0.025753417	0.042793979	0.092520307	0.156823176
18.42102661	0.004623764	0.012937834	0.026218	0.043457551	0.09316326	0.158126021
18.62102661	0.004211983	0.012853801	0.026400506	0.043160627	0.093352031	0.159300145
18.82102661	0.004439361	0.012334064	0.02623122	0.042777476	0.094456909	0.160994805
19.02102661	0.004564116	0.012423949	0.026124775	0.043089925	0.09447157	0.162215997
19.22102661	0.00432952	0.01252437	0.025886178	0.043420868	0.094790196	0.163619052
19.42102661	0.003666644	0.012569542	0.025390142	0.043455762	0.095691145	0.164071896
19.62102661	0.003021071	0.012316081	0.02532877	0.044292914	0.096611869	0.164680845
19.82102661	0.002846993	0.012015438	0.025346166	0.04424382	0.097163631	0.16614236
20.02102661	0.00287808	0.011288459	0.02519647	0.045199162	0.097904206	0.16770224
20.22102661	0.003485433	0.011206199	0.025897198	0.045768097	0.098878703	0.168225048
20.42102661	0.003462084	0.011126832	0.02648962	0.046523217	0.098739551	0.169312321
20.62102661	0.00287238	0.010832344	0.026395633	0.047030843	0.100324947	0.170203668
20.82102661	0.003332505	0.010628444	0.026946018	0.048164146	0.101446572	0.171159496
21.02102661	0.004121705	0.01071541	0.026992465	0.049881001	0.102218931	0.17260688
21.22102661	0.00436599	0.010775884	0.027694856	0.051017822	0.103339914	0.173559651
21.42102661	0.004336904	0.010911367	0.028427551	0.051578332	0.103841646	0.175121577
21.62102661	0.004639836	0.011564007	0.029079341	0.052987121	0.10446423	0.176661545
21.82102661	0.004440909	0.012586163	0.029358911	0.053545965	0.105689992	0.177678912
22.02102661	0.00405662	0.012929259	0.029436454	0.054022939	0.106813659	0.178764445
22.22102661	0.003969031	0.013078096	0.029027266	0.05489101	0.106946709	0.17926273
22.42102661	0.003784639	0.013410557	0.029244492	0.05509741	0.107912039	0.180281723
22.62102661	0.004550763	0.012869444	0.028967066	0.054674225	0.108676003	0.181512086
22.82102661	0.005235457	0.012832358	0.028913131	0.054477363	0.10903626	0.182663688
23.02102661	0.005370803	0.013036174	0.028789752	0.054156469	0.109396153	0.183702574
23.22102661	0.005376653	0.013063303	0.028609221	0.053749646	0.109707491	0.184664433
23.42102661	0.005609644	0.013429209	0.028183243	0.053525777	0.110086215	0.185738535
23.62102661	0.006032386	0.01308087	0.028327733	0.05331979	0.110916123	0.187396596
23.82102661	0.006892167	0.012867742	0.028978366	0.053758271	0.111206526	0.188571295
24.02102661	0.007509456	0.012702001	0.029216811	0.053733456	0.111741069	0.189791302
24.22102661	0.007569484	0.01335961	0.02965203	0.053472015	0.112345824	0.190254761
24.42102661	0.007468611	0.013233442	0.030234557	0.053615947	0.112820567	0.191303793
24.62102661	0.007533111	0.013858359	0.030249102	0.054536537	0.114142838	0.192714978
24.82102661	0.008160872	0.014014435	0.030900034	0.054620547	0.115102685	0.193573385
25.02102661	0.007991424	0.014015245	0.032144978	0.056075274	0.115307249	0.194479025
25.22102661	0.007071394	0.014155572	0.032967568	0.057050689	0.115824779	0.195402939
25.42102661	0.00638925	0.014243855	0.033620062	0.057205934	0.116197476	0.196570094
25.62102661	0.005975796	0.014059125	0.034189404	0.057964729	0.116747126	0.197331993
25.82102661	0.006061875	0.014042906	0.034132644	0.059254122	0.117735294	0.198483723
26.02102661	0.005959698	0.014400793	0.033807704	0.06024268	0.118417526	0.199235267
26.22102661	0.00558322	0.01430276	0.034654718	0.060939826	0.119091216	0.199652978
26.42102661	0.005634216	0.014197507	0.034650802	0.061489283	0.120052016	0.200708166
26.62102661	0.00599572	0.013984241	0.034383877	0.062381572	0.120932551	0.201690566
26.82102661	0.005866643	0.01394843	0.034955184	0.063166915	0.121539508	0.202776856
27.02102661	0.006294994	0.014128748	0.035624112	0.064002411	0.122583595	0.20385437
27.22102661	0.006873896	0.014137577	0.034996478	0.063850147	0.123188223	0.205227089
27.42102661	0.006847873	0.014120975	0.035107477	0.063948152	0.123735602	0.206233269
27.62102661	0.00683644	0.013621213	0.035646028	0.063285842	0.124477759	0.207538849
27.82102661	0.00667129	0.013908358	0.035470644	0.063172981	0.124693699	0.207699986
28.02102661	0.006326947	0.014510403	0.035593952	0.06301755	0.125889744	0.208737822
28.22102661	0.006554631	0.014920348	0.035909896	0.062900697	0.126902535	0.209483034
28.42102661	0.00722175	0.015022592	0.035752661	0.062436643	0.127278479	0.210496693
28.62102661	0.007134248	0.015841107	0.035480378	0.06282744	0.128156998	0.212162741
28.82102661	0.007505473	0.015938187	0.035450355	0.062360181	0.128367415	0.212827676
29.02102661	0.007037878	0.015941418	0.035440923	0.063265619	0.12804317	0.213706842
29.22102661	0.007048971	0.01630817	0.03501609	0.063604254	0.128906406	0.214585655
29.42102661	0.007380442	0.016259879	0.034879643	0.064023227	0.129168374	0.215614381
29.62102661	0.007507149	0.016233051	0.034697008	0.064473705	0.129520314	0.216624273
29.82102661	0.008257459	0.016768594	0.03479191	0.065736049	0.129918744	0.217516129
30.02102661	0.00799906	0.01738169	0.035534411	0.066185428	0.130645282	0.217872307
30.22102661	0.007878612	0.01746133	0.035865017	0.067067031	0.13170089	0.218578184
30.42102661	0.008215179	0.016970092	0.03542506	0.067734786	0.132676577	0.219765221
30.62102661	0.008742681	0.016870409	0.036331263	0.069055762	0.133435329	0.221100002
30.82102661	0.008581846	0.016983755	0.036682645	0.069357243	0.134327428	0.222198196
31.02102661	0.008581431	0.01689875	0.037016339	0.069391842	0.134981769	0.223110736
31.22102661	0.008086649	0.016962043	0.036547978	0.069454883	0.135197325	0.224403422
31.42102661	0.00732556	0.016705524	0.036716116	0.069124885	0.135574191	0.22524701
31.62102661	0.006579057	0.016429065	0.036780404	0.068620305	0.136788815	0.226137965
31.82102661	0.006322363	0.016010113	0.036949359	0.068853579	0.137619368	0.226334276
32.02102661	0.005929846	0.01596575	0.037677142	0.06926813	0.138735456	0.227124765
32.22102661	0.005935876	0.015750287	0.037826426	0.068778387	0.139231133	0.227956618
32.42102661	0.006238269	0.01610756	0.037711303	0.068829551	0.140104067	0.229053253
32.62102661	0.005794554	0.016575065	0.037931322	0.069920627	0.140953239	0.230339629
32.82102661	0.0054936	0.01629703	0.037785904	0.069760234	0.141715725	0.231029356
33.02102661	0.0052976	0.016382676	0.038029174	0.071347302	0.142245126	0.231502389
33.22102661	0.005603492	0.016632553	0.038627204	0.072097736	0.143226623	0.232165381
33.42102661	0.005424062	0.016571913	0.038988898	0.072556283	0.143797122	0.233104796
33.62102661	0.005624484	0.016506602	0.040237915	0.072615266	0.144450625	0.233848875
33.82102661	0.00653817	0.016802465	0.041191398	0.073569056	0.145304044	0.234755544
34.02102661	0.007210043	0.017498041	0.041257517	0.073673256	0.146327774	0.23528333
34.22102661	0.007943771	0.017723963	0.041993956	0.074480408	0.147008692	0.235979495
34.42102661	0.008501359	0.018146353	0.042218549	0.074503204	0.147434322	0.237186774
34.62102661	0.009227775	0.018500857	0.042925274	0.074872908	0.147918253	0.238319206
34.82102661	0.008764843	0.018494691	0.042744167	0.074912181	0.148201513	0.239360801
35.02102661	0.008704576	0.018418677	0.042753246	0.074749707	0.148941486	0.240526617
35.22102661	0.008304398	0.018550753	0.041699997	0.074772672	0.149635995	0.241073171
35.42102661	0.00818011	0.017602418	0.041466498	0.074436848	0.15013446	0.241579601
35.62102661	0.007685973	0.017143867	0.04132063	0.075071696	0.150545504	0.242018694
35.82102661	0.007183224	0.017022812	0.040905326	0.075813388	0.150668423	0.242810051
36.02102661	0.006628465	0.016916924	0.041184527	0.076451142	0.150533821	0.243233231
36.22102661	0.006364866	0.016873343	0.040866609	0.07772813	0.151166645	0.243969377
36.42102661	0.006016452	0.016748822	0.040604509	0.07859921	0.15188984	0.244729107
36.62102661	0.0058873	0.016683644	0.040878216	0.079422392	0.152323004	0.245461895
36.82102661	0.005492821	0.017080418	0.040923258	0.079970351	0.152847589	0.245741858
37.02102661	0.00563134	0.017647005	0.041081518	0.081098706	0.153354966	0.246356224
37.22102661	0.005770111	0.017933823	0.041353783	0.081068158	0.154455968	0.24745202
37.42102661	0.005862114	0.018468696	0.041604935	0.081594889	0.15513238	0.248563106
37.62102661	0.006095129	0.018360425	0.042634054	0.081927427	0.155962587	0.249549643
37.82102661	0.006979102	0.01900941	0.04255386	0.083076745	0.156351042	0.250489475
38.02102661	0.007517017	0.020301187	0.042677061	0.082860559	0.157090124	0.250869979
38.22102661	0.008018078	0.020999118	0.043313558	0.082924012	0.157916648	0.251229028
38.42102661	0.008334546	0.021583549	0.043388777	0.082721346	0.158757085	0.252410096
38.62102661	0.008840761	0.021554118	0.044272064	0.082548523	0.15924144	0.253023736
38.82102661	0.009160498	0.021668351	0.04370199	0.082289693	0.159888696	0.253919449
39.02102661	0.009594044	0.021872415	0.04338034	0.081581825	0.160788537	0.254687376
39.22102661	0.009491998	0.021780589	0.043064875	0.082700899	0.161189242	0.255643023
39.42102661	0.009615663	0.021873391	0.043086316	0.082923235	0.160737845	0.256376592
39.62102661	0.009706007	0.021937641	0.043015144	0.082987613	0.160779241	0.257263161
39.82102661	0.009633876	0.022035427	0.043124687	0.083561863	0.161204869	0.258133977
40.02102661	0.009404511	0.022263212	0.043947573	0.083680208	0.161622801	0.258775791
40.22102661	0.009300665	0.02250106	0.043879461	0.084243688	0.162549013	0.259875913
40.42102661	0.009393285	0.022183554	0.04441301	0.084195755	0.163535191	0.260722293
40.62102661	0.009540155	0.022001403	0.044932624	0.084558324	0.164048949	0.261383431
40.82102661	0.009211188	0.022264315	0.04513168	0.084719984	0.164402229	0.261848334
41.02102661	0.008812606	0.021722465	0.045275435	0.085752539	0.165642941	0.263015593
41.22102661	0.008464214	0.021464382	0.045479773	0.086496341	0.166146218	0.263876645
41.42102661	0.0081735	0.021624238	0.045362021	0.087456049	0.166523437	0.264701283
41.62102661	0.008401491	0.021143149	0.045818662	0.088043474	0.167522796	0.265531148
41.82102661	0.008305457	0.021270096	0.046095199	0.088273934	0.167905715	0.26548072
42.02102661	0.008229584	0.021042212	0.046525066	0.087998891	0.16911066	0.265497606
42.22102661	0.009044018	0.020869063	0.046945293	0.089520825	0.170040679	0.265722104
42.42102661	0.009049829	0.020815315	0.047285694	0.09031133	0.170597207	0.266317431
42.62102661	0.009085155	0.020970292	0.047367363	0.08999091	0.170886438	0.266788028
42.82102661	0.00942284	0.021462534	0.04709058	0.090318915	0.171165897	0.26788357
43.02102661	0.009265587	0.021749635	0.047094858	0.09042247	0.171427726	0.269140469
43.22102661	0.009347002	0.022062053	0.04746679	0.090853436	0.171370893	0.269865111
43.42102661	0.009961741	0.022568148	0.047624524	0.090595456	0.170975114	0.270406107
43.62102661	0.009951929	0.022184626	0.048304399	0.090492599	0.17158587	0.271379286
43.82102661	0.009943716	0.022283356	0.048300661	0.090473439	0.172151499	0.272645591
44.02102661	0.009998852	0.022045222	0.048696561	0.090162182	0.173035907	0.27409846
44.22102661	0.010430614	0.021447413	0.048866207	0.09006736	0.173058137	0.27534518
44.42102661	0.010264456	0.021019135	0.049191251	0.08979612	0.17383026	0.275892055
44.62102661	0.010043527	0.021334736	0.049771884	0.090028063	0.174055224	0.276546077
44.82102661	0.010171071	0.021499708	0.049998847	0.090949033	0.174355455	0.277914106
45.02102661	0.009592212	0.021858424	0.049867267	0.091088856	0.175031015	0.279020707
45.22102661	0.009715416	0.022067949	0.049946072	0.091622185	0.175311503	0.27930438
45.42102661	0.009948468	0.022015722	0.050485344	0.091559383	0.176090049	0.279828992
45.62102661	0.010285397	0.021720038	0.05084444	0.091471916	0.176560828	0.279836936
45.82102661	0.010227385	0.022218671	0.050886265	0.092251077	0.177140043	0.279701955
46.02102661	0.010473655	0.022653815	0.051066084	0.093936171	0.178137107	0.280312998
46.22102661	0.010650762	0.023330766	0.051298357	0.094893514	0.179332036	0.280806122
46.42102661	0.010030597	0.023806745	0.051263398	0.094873725	0.17980679	0.281107902
46.62102661	0.010123043	0.024284775	0.051297706	0.095057307	0.180244558	0.281807595
46.82102661	0.010369061	0.025405432	0.050935347	0.095518341	0.180389979	0.282471853
47.02102661	0.010263814	0.025263624	0.051293105	0.095440788	0.18100165	0.282890478
47.22102661	0.010157827	0.025497358	0.051898117	0.09595154	0.181335058	0.283262136
47.42102661	0.010477019	0.025344967	0.05143393	0.096466865	0.181766748	0.283946934
47.62102661	0.010458806	0.024670073	0.051847716	0.096111587	0.182306565	0.284399259
47.82102661	0.011338316	0.024941149	0.05100617	0.096182043	0.182546805	0.284922073
48.02102661	0.011368132	0.024569828	0.051212855	0.096241763	0.183522679	0.285616479
48.22102661	0.011497925	0.024327095	0.051395599	0.095971655	0.184009338	0.286054565
48.42102661	0.011428677	0.024367525	0.051954929	0.096616583	0.185300643	0.286684435
48.62102661	0.012327937	0.024139594	0.052644597	0.097009581	0.186027077	0.287925832
48.82102661	0.012582293	0.023723391	0.052756985	0.097308641	0.186274363	0.288675443
49.02102661	0.012821851	0.023365468	0.053573814	0.09675213	0.186736088	0.289341522
49.22102661	0.013389034	0.022797459	0.05367066	0.097080724	0.187285599	0.289634491
49.42102661	0.01321286	0.022748917	0.054094886	0.097017238	0.187824892	0.290292333
49.62102661	0.013796368	0.023163708	0.054388106	0.097797407	0.187972816	0.290629345
49.82102661	0.013750969	0.023706776	0.054628339	0.098834529	0.188129877	0.291392989
50.02102661	0.013741335	0.023646322	0.055228426	0.099007725	0.188755724	0.292235049
50.22102661	0.013645142	0.023391829	0.056041915	0.09873418	0.189274021	0.293132204
50.42102661	0.01387202	0.023505809	0.05628839	0.099389592	0.189557075	0.293427669
50.62102661	0.013539186	0.023981057	0.056182169	0.099474457	0.190117193	0.293833936
50.82102661	0.01283445	0.024595087	0.056518219	0.099407928	0.189967944	0.294549459
51.02102661	0.011834488	0.024648251	0.056579922	0.099492295	0.190313142	0.294901801
51.22102661	0.011011212	0.024977264	0.056334739	0.099583167	0.190515692	0.295401129
51.42102661	0.011128734	0.02535426	0.056263187	0.099964367	0.190719116	0.296136557
51.62102661	0.010890481	0.025861023	0.05665794	0.099641623	0.190555512	0.296726519
51.82102661	0.010796157	0.026286673	0.055928869	0.100062919	0.19114354	0.297329865
52.02102661	0.010541987	0.025641904	0.056178396	0.100627901	0.192304141	0.29748553
52.22102661	0.010514674	0.025258381	0.056309101	0.100522354	0.192639668	0.298411842
52.42102661	0.010615999	0.025323472	0.057087132	0.101215552	0.193266303	0.299407157
52.62102661	0.011340407	0.024981772	0.057407516	0.101250057	0.193721467	0.300078296
52.82102661	0.011259803	0.024927683	0.057409332	0.101740893	0.194182981	0.300830842
53.02102661	0.011516089	0.025072366	0.057267469	0.101717174	0.194622347	0.302083207
53.22102661	0.011738996	0.025515582	0.056843966	0.10208689	0.194930191	0.302590375
53.42102661	0.011940743	0.026062098	0.057049401	0.102523997	0.19506374	0.302886376
53.62102661	0.012440418	0.02644852	0.057196432	0.102417335	0.195241009	0.302800902
53.82102661	0.012274527	0.026620974	0.056685259	0.103080179	0.19506661	0.302984171
54.02102661	0.012806967	0.026576869	0.057109776	0.10315695	0.195368533	0.303170922
54.22102661	0.012876212	0.027055202	0.057477444	0.103499323	0.195516847	0.303805126
54.42102661	0.012962613	0.027075646	0.057580776	0.104036334	0.195597668	0.303830174
54.62102661	0.012247256	0.027420373	0.057300607	0.103879834	0.195593909	0.304610581
54.82102661	0.01186815	0.027360838	0.057445649	0.103873351	0.195854193	0.305364558
55.02102661	0.011608453	0.027420173	0.057384623	0.103710091	0.196619219	0.305733919
55.22102661	0.012006031	0.027413049	0.058357171	0.104177649	0.196912618	0.306286315
55.42102661	0.012074313	0.027403373	0.058356264	0.103989134	0.197683033	0.306756194
55.62102661	0.011812702	0.027207897	0.058628776	0.104022774	0.198251865	0.306322947
55.82102661	0.012386236	0.02661015	0.059378921	0.104875822	0.199456283	0.306707568
56.02102661	0.01301018	0.02619362	0.06002945	0.104871358	0.200251664	0.306419199
56.22102661	0.012913807	0.025593873	0.06093486	0.104813274	0.200868187	0.307555779
56.42102661	0.013233154	0.02502004	0.062406598	0.106208905	0.202206793	0.308192597
56.62102661	0.013615902	0.02502041	0.061781065	0.106858574	0.202975054	0.308647926
56.82102661	0.013799371	0.025139452	0.061549165	0.107323422	0.203351753	0.309753072
57.02102661	0.014057491	0.025092597	0.06196044	0.107951894	0.203687151	0.310471461
57.22102661	0.013912783	0.02552474	0.062477365	0.10872274	0.204398295	0.310705661
57.42102661	0.013491465	0.026206669	0.061956014	0.108882681	0.204523736	0.311273928
57.62102661	0.013338905	0.026367445	0.061724443	0.109476775	0.204730838	0.311902309
57.82102661	0.013220693	0.026765205	0.06178549	0.110302665	0.204628875	0.312298341
58.02102661	0.013242182	0.027098154	0.061984883	0.110382685	0.204949269	0.312961038
58.22102661	0.012830088	0.027758501	0.061776068	0.111039938	0.204922047	0.313677247
58.42102661	0.012788428	0.02763047	0.061540512	0.111072457	0.205182976	0.31425008
58.62102661	0.012211088	0.028118199	0.060940148	0.11133427	0.20537359	0.315062251
58.82102661	0.011701053	0.028492687	0.061014706	0.111763907	0.205729541	0.315364687
59.02102661	0.011468292	0.028982052	0.060882602	0.111278259	0.205569965	0.315924324
59.22102661	0.011719781	0.029353643	0.060932629	0.111229559	0.206103051	0.316021971
59.42102661	0.011674364	0.02903323	0.060805702	0.110906424	0.206394292	0.315878715
59.62102661	0.012258412	0.029111274	0.061235957	0.111771635	0.206925758	0.315975801
59.82102661	0.01316034	0.02883728	0.061660323	0.111918498	0.207422126	0.3166442
60.02102661	0.013309816	0.02863983	0.061751158	0.11123976	0.208075387	0.316458604
60.22102661	0.013008382	0.028166626	0.061751679	0.111792873	0.208595376	0.317465873
60.42102661	0.013001433	0.028464115	0.061975982	0.112182758	0.208975235	0.318119559
60.62102661	0.013074952	0.029038413	0.061769998	0.112086725	0.209268862	0.31900879
60.82102661	0.013336288	0.028920511	0.062546964	0.113348852	0.209318132	0.319519694
61.02102661	0.01325105	0.029214119	0.063441236	0.114024774	0.210595327	0.320058475
61.22102661	0.012962341	0.02996345	0.063846221	0.114367353	0.211425053	0.32075185
61.42102661	0.012992772	0.030099355	0.063713274	0.114469086	0.211762719	0.321368855
61.62102661	0.012921071	0.030210246	0.064197809	0.114499698	0.212325641	0.321748973
61.82102661	0.012870197	0.030967768	0.064972544	0.115041309	0.213227217	0.322308382
62.02102661	0.012830342	0.031401654	0.065272959	0.115831897	0.213663713	0.322897997
62.22102661	0.012568175	0.03157568	0.065296423	0.116458545	0.21397653	0.322933063
62.42102661	0.012870524	0.03167122	0.065794651	0.117135764	0.214685163	0.322947409
62.62102661	0.012443619	0.032036973	0.065703741	0.118193063	0.214505583	0.323433799
62.82102661	0.012040254	0.032312063	0.066024581	0.118641373	0.214884432	0.323938321
63.02102661	0.012696223	0.032080612	0.065671334	0.11884369	0.215271736	0.324725782
63.22102661	0.013497276	0.031859426	0.066319652	0.119679107	0.215921283	0.324946807
63.42102661	0.013890073	0.031426181	0.066239516	0.120120586	0.215704331	0.325574398
63.62102661	0.013698399	0.030907635	0.066277778	0.120894247	0.216213915	0.326298703
63.82102661	0.01397075	0.030450834	0.065625406	0.120664823	0.216829216	0.326311792
64.02102661	0.0141726	0.030242346	0.064804725	0.120459288	0.217105315	0.326544962
64.22102661	0.014328981	0.030057174	0.064455234	0.120832545	0.217384299	0.32704322
64.42102661	0.014493572	0.030353509	0.064383411	0.121039893	0.217556493	0.327367555
64.62102661	0.01481953	0.030604807	0.063979599	0.121542884	0.218060813	0.327833468
64.82102661	0.014481355	0.030496764	0.063963048	0.121696009	0.218503774	0.327529415
65.02102661	0.014452273	0.030357309	0.063774614	0.12038945	0.219691229	0.328018532
65.22102661	0.014415723	0.030296816	0.063889997	0.119893258	0.219551058	0.328394602
65.42102661	0.01448287	0.030225362	0.064077819	0.118983938	0.220015153	0.328577319
65.62102661	0.014466457	0.030478579	0.064595634	0.118175925	0.220230786	0.329012427
65.82102661	0.014340383	0.030722232	0.065180339	0.11805901	0.220658726	0.329356769
66.02102661	0.013918472	0.030787058	0.06489024	0.117250587	0.220903511	0.329237869
66.22102661	0.013469633	0.030822718	0.065175269	0.116885781	0.221293419	0.329151041
66.42102661	0.013333987	0.031240094	0.065792686	0.117449398	0.221481346	0.329483082
66.62102661	0.013246737	0.031935825	0.065813955	0.117550296	0.221359376	0.330106386
66.82102661	0.013518394	0.032187608	0.066594158	0.11825936	0.221792185	0.330924953
67.02102661	0.014049807	0.032503099	0.066963481	0.118756213	0.222381005	0.331239449
67.22102661	0.013702488	0.033068683	0.0674866	0.119520902	0.222058024	0.331587226
67.42102661	0.014397397	0.033388298	0.067526179	0.11993952	0.221979529	0.33208745
67.62102661	0.014720528	0.033484525	0.067884911	0.121044236	0.223001086	0.332893627
67.82102661	0.015131029	0.033386173	0.067149487	0.121711417	0.223769864	0.332881421
68.02102661	0.01538523	0.033620825	0.067243025	0.1227211	0.22447379	0.333300022
68.22102661	0.015590526	0.033854756	0.066994272	0.123316291	0.225684313	0.333483826
68.42102661	0.015430944	0.033464521	0.066890003	0.123727564	0.226403671	0.334270202
68.62102661	0.015819873	0.033163953	0.06730257	0.124334433	0.227194033	0.335083906
68.82102661	0.015415207	0.033020406	0.067784644	0.124233032	0.22715126	0.335516116
69.02102661	0.015739846	0.03273052	0.06759446	0.124567873	0.227704305	0.335977042
69.22102661	0.016035498	0.032445768	0.068102807	0.124982173	0.227915688	0.336888863
69.42102661	0.015947426	0.031428353	0.068542114	0.125109985	0.228044286	0.337872511
69.62102661	0.015305059	0.03072494	0.068873836	0.124550567	0.228044906	0.33814258
69.82102661	0.014950443	0.030539419	0.068954004	0.125018458	0.228047372	0.338871646
70.02102661	0.015233897	0.030443823	0.068820245	0.124847464	0.228218627	0.339423743
70.22102661	0.015086567	0.03075916	0.069013411	0.125577585	0.228210559	0.340170795
70.42102661	0.015344968	0.030769199	0.068927548	0.125557339	0.228563819	0.340934001
70.62102661	0.015875635	0.031400925	0.068598815	0.125580411	0.228837416	0.341588609
70.82102661	0.015691803	0.031466588	0.068491482	0.125273224	0.228543886	0.342852509
71.02102661	0.015391181	0.031860924	0.068481346	0.124966982	0.228264948	0.343396698
71.22102661	0.014945914	0.032513863	0.06806691	0.125523089	0.227586152	0.344075931
71.42102661	0.015222863	0.032753984	0.068234613	0.125070279	0.228071919	0.344413199
71.62102661	0.014836694	0.033242453	0.068198969	0.125137609	0.229253882	0.344770215
71.82102661	0.014088837	0.033871238	0.068122704	0.124978462	0.230163621	0.345024592
72.02102661	0.014093555	0.034206507	0.068291023	0.125161842	0.231183628	0.345286021
72.22102661	0.013695358	0.034484442	0.068339088	0.125422865	0.231964858	0.345661823
72.42102661	0.013454173	0.034265507	0.069256724	0.126098881	0.232612946	0.346474149
72.62102661	0.013474484	0.034399533	0.069600945	0.126546368	0.232668643	0.346851879
72.82102661	0.013179847	0.034630521	0.069993235	0.126177313	0.2324985	0.347257331
73.02102661	0.013256463	0.03430103	0.07055415	0.127159759	0.232653863	0.347612141
73.22102661	0.013534247	0.034402304	0.071021824	0.127083686	0.233064995	0.348205973
73.42102661	0.013158391	0.034025988	0.071626073	0.127301068	0.232816196	0.348230114
73.62102661	0.013131012	0.034154904	0.071807812	0.127866019	0.233361292	0.348426532
73.82102661	0.013378304	0.034245898	0.071534346	0.129287981	0.233541552	0.349123646
74.02102661	0.013907081	0.034387281	0.071381714	0.129128925	0.234367442	0.349457073
74.22102661	0.014117173	0.034634431	0.070959267	0.130001843	0.234850516	0.349989684
74.42102661	0.014271707	0.034515827	0.070167001	0.129031959	0.235393359	0.350553108
74.62102661	0.014424399	0.034397689	0.070128504	0.129265553	0.235228542	0.351029592
74.82102661	0.014425785	0.034506171	0.070190214	0.129199872	0.234639426	0.351563337
75.02102661	0.014574845	0.034534029	0.070127098	0.129140477	0.234771371	0.351667591
75.22102661	0.014472138	0.034838543	0.069625704	0.128667136	0.235172921	0.351513331
75.42102661	0.015146915	0.034914057	0.070293219	0.128018931	0.236128826	0.351785119
75.62102661	0.015791039	0.035821607	0.070420904	0.128477339	0.236880368	0.352036001
75.82102661	0.015757976	0.036096001	0.070798546	0.128874391	0.237621785	0.352399744
76.02102661	0.015976251	0.035904296	0.070892252	0.129419378	0.237972185	0.352727631
76.22102661	0.016219577	0.036177569	0.071539034	0.130072049	0.238562559	0.353114416
76.42102661	0.016624589	0.035942705	0.071759545	0.129827936	0.238695221	0.353148267
76.62102661	0.01690773	0.035467767	0.072494406	0.130246624	0.23891586	0.35347294
76.82102661	0.017163175	0.035197473	0.073309843	0.130457042	0.239209572	0.353806218
77.02102661	0.017549645	0.035816728	0.073314883	0.131379298	0.239274271	0.35361553
77.22102661	0.017110493	0.035858632	0.073357725	0.130734435	0.240632048	0.353386632
77.42102661	0.016767524	0.03565408	0.074119589	0.130929404	0.240592022	0.353593297
77.62102661	0.016220101	0.035507689	0.07397819	0.131065579	0.241071088	0.353664706
77.82102661	0.016044442	0.035493828	0.07425196	0.131545327	0.24131856	0.353765911
78.02102661	0.016294705	0.036165566	0.074610156	0.131257854	0.242137784	0.354391038
78.22102661	0.015927035	0.036116139	0.074763174	0.131551996	0.242775875	0.354742383
78.42102661	0.015878841	0.035672143	0.074431286	0.131099393	0.243037106	0.355033076
78.62102661	0.016047671	0.035041943	0.074906239	0.132168168	0.243083906	0.355424048
78.82102661	0.016346623	0.035235503	0.075014164	0.132199273	0.243485571	0.355648458
79.02102661	0.016393786	0.034990657	0.074959344	0.132006336	0.244048306	0.355744269
79.22102661	0.016637411	0.03497097	0.074802902	0.131813637	0.244023677	0.356215866
79.42102661	0.017461725	0.035201271	0.075051341	0.132880199	0.24422502	0.356965078
79.62102661	0.017827556	0.035657272	0.074732043	0.133677553	0.244498655	0.357690835
79.82102661	0.018212056	0.035855501	0.074940603	0.134307891	0.244088082	0.35832644
80.02102661	0.018037071	0.036087368	0.074773577	0.134471785	0.243916949	0.359011371
80.22102661	0.018059349	0.036089965	0.075506794	0.135167608	0.243842442	0.359451519
80.42102661	0.01793726	0.036241742	0.07529308	0.135301698	0.243550754	0.359924069
80.62102661	0.018210624	0.036410497	0.075052113	0.135972062	0.244176479	0.360483774
80.82102661	0.017694453	0.036331561	0.075111977	0.13612125	0.244235421	0.360364995
81.02102661	0.017911509	0.037084808	0.075261183	0.136109171	0.244006552	0.360622619
81.22102661	0.017382426	0.036473123	0.075207238	0.135912121	0.244510252	0.360596558
81.42102661	0.01785592	0.03682378	0.075943122	0.136052185	0.244040775	0.360525585
81.62102661	0.017308876	0.03712431	0.075508124	0.135522014	0.244762273	0.36004529
81.82102661	0.017257943	0.037253186	0.076010966	0.135801725	0.24543625	0.361243727
82.02102661	0.017418014	0.037279407	0.076357862	0.135262008	0.246240193	0.361864454
82.22102661	0.017380361	0.036487581	0.076830464	0.135516335	0.246991851	0.361587219
82.42102661	0.017599896	0.036390381	0.077108168	0.136365386	0.247536224	0.361754346
82.62102661	0.017212113	0.036291558	0.077284772	0.136403873	0.248355323	0.361607288
82.82102661	0.017359268	0.036203161	0.07764684	0.136357766	0.248927743	0.361319379
83.02102661	0.017331482	0.036121778	0.077503993	0.136431553	0.249135744	0.361435237
83.22102661	0.017145119	0.036330385	0.077185752	0.136346375	0.249719908	0.362064934
83.42102661	0.01738766	0.036336298	0.077624327	0.137106991	0.250258261	0.362256685
83.62102661	0.017484711	0.036796374	0.077189875	0.136843198	0.250613788	0.362933753
83.82102661	0.016701214	0.036894791	0.077595424	0.136722987	0.250669282	0.363524653
84.02102661	0.016245199	0.037150921	0.077691329	0.137196409	0.251140789	0.363981615
84.22102661	0.016022247	0.037750715	0.077750558	0.137445496	0.251844148	0.364782616
84.42102661	0.015155871	0.038564483	0.076895575	0.137603322	0.252241445	0.365654696
84.62102661	0.015161462	0.038696926	0.076668966	0.137931167	0.252772688	0.365921709
84.82102661	0.014325248	0.038527793	0.077411311	0.138424311	0.252510342	0.366405776
85.02102661	0.014689938	0.038731692	0.077388886	0.138691619	0.252193927	0.367262237
85.22102661	0.014536736	0.038473816	0.077661967	0.139062585	0.25271759	0.367498881
85.42102661	0.014849934	0.038818922	0.078070635	0.139145397	0.252770429	0.367648215
85.62102661	0.014681622	0.038937811	0.077873392	0.138487621	0.252781209	0.368431986
85.82102661	0.01546191	0.03869674	0.078615998	0.138459665	0.252295521	0.369663439
86.02102661	0.016099333	0.038219266	0.078994476	0.138402645	0.25267812	0.369532143
86.22102661	0.016826112	0.038511961	0.079294941	0.138944979	0.25263434	0.369684579
86.42102661	0.017198962	0.038910619	0.079537428	0.139498485	0.253075727	0.3701472
86.62102661	0.017639289	0.038479294	0.07962574	0.139797104	0.253059614	0.369486688
86.82102661	0.018370369	0.038398879	0.079746112	0.139869459	0.253231392	0.369699228
87.02102661	0.018596856	0.037862136	0.079794261	0.140263124	0.253637436	0.370052501
87.22102661	0.018885653	0.038089477	0.080482352	0.141051611	0.254373199	0.369805398
87.42102661	0.018769544	0.037941852	0.0802739	0.141564376	0.254379925	0.369630904
87.62102661	0.018774756	0.038097913	0.079782571	0.141657842	0.255180689	0.369959511
87.82102661	0.018501309	0.037686441	0.080026827	0.142170207	0.255795277	0.370398913
88.02102661	0.018861969	0.03825483	0.079698451	0.143264457	0.255875229	0.370753419
88.22102661	0.01862108	0.038138259	0.080105154	0.143049633	0.256235028	0.370810844
88.42102661	0.01844346	0.037914416	0.080614128	0.143692944	0.256404503	0.370917663
88.62102661	0.018646202	0.037676257	0.081217099	0.14369022	0.256313933	0.371109764
88.82102661	0.018464484	0.037406066	0.081466667	0.144162582	0.256493135	0.371271325
89.02102661	0.018842574	0.036941277	0.081719919	0.144539214	0.256636937	0.37135271
89.22102661	0.018503164	0.036790989	0.08191578	0.145045401	0.256735615	0.37138681
89.42102661	0.018133008	0.037044275	0.081456113	0.144938099	0.256604435	0.371475433
89.62102661	0.018375049	0.037448196	0.081082899	0.144520874	0.256184396	0.372088054
89.82102661	0.018198454	0.037729834	0.080911694	0.144914304	0.25586312	0.372198225
90.02102661	0.018026954	0.037653692	0.080852434	0.145099251	0.256367729	0.372230495
90.22102661	0.018251607	0.038389775	0.080727366	0.145957231	0.256572206	0.372346176
90.42102661	0.01788667	0.038683061	0.080830908	0.145966206	0.257374365	0.372478129
90.62102661	0.017526066	0.03934553	0.080774769	0.145991045	0.258290782	0.372198191
90.82102661	0.017721818	0.039693781	0.080867854	0.145963098	0.25906824	0.372674137
91.02102661	0.017705888	0.039634576	0.081281552	0.146632744	0.259624738	0.372871946
91.22102661	0.017489139	0.040563398	0.080938786	0.147095511	0.260217123	0.372689318
91.42102661	0.01746278	0.041044801	0.080165613	0.147552306	0.260817956	0.373380064
91.62102661	0.01761801	0.040776683	0.080501787	0.148019937	0.261652398	0.373770508
91.82102661	0.017608633	0.040747014	0.080176624	0.147183499	0.261751897	0.374259566
92.02102661	0.017606051	0.040885951	0.080717808	0.14753399	0.261882394	0.374947243
92.22102661	0.018178813	0.040381129	0.081488609	0.147084912	0.262223276	0.375438948
92.42102661	0.018496531	0.040191124	0.081274756	0.147405097	0.262470173	0.376388735
92.62102661	0.018824408	0.039926224	0.081054321	0.147660951	0.262831274	0.376966712
92.82102661	0.019085598	0.039999957	0.081142021	0.148556242	0.263364356	0.376850191
93.02102661	0.019219527	0.039691819	0.080821144	0.148904613	0.263296557	0.3769502
93.22102661	0.019001066	0.040122613	0.080892268	0.149608198	0.262970086	0.377227377
93.42102661	0.019158193	0.040422821	0.081251605	0.149465795	0.26355638	0.377579294
93.62102661	0.019234952	0.040378456	0.080924826	0.149340662	0.263567103	0.377821891
93.82102661	0.018614279	0.040925287	0.081882393	0.149350304	0.263554508	0.378061973
94.02102661	0.019075043	0.041139333	0.082346137	0.149635176	0.264067279	0.378211244
94.22102661	0.019201813	0.041811927	0.082648299	0.149904825	0.264537102	0.378457034
94.42102661	0.019079231	0.042083346	0.082979297	0.150115168	0.264736773	0.37903857
94.62102661	0.019438201	0.042232128	0.083434701	0.150263513	0.264752428	0.37893595
94.82102661	0.019602654	0.041573059	0.084078986	0.150205123	0.264670466	0.379092858
95.02102661	0.019669559	0.041454166	0.084323403	0.150442317	0.264710586	0.379173052
95.22102661	0.020117654	0.041651441	0.084074728	0.151174352	0.264806368	0.379345655
95.42102661	0.020714098	0.041246302	0.084507925	0.151144252	0.264652133	0.379688956
95.62102661	0.020022604	0.040574302	0.084557624	0.150291969	0.264589729	0.37982677
95.82102661	0.020089065	0.040896287	0.084647361	0.149570116	0.264842049	0.380767792
96.02102661	0.019670938	0.040793844	0.084842162	0.150304411	0.264814589	0.381386074
96.22102661	0.020067694	0.040671229	0.084761797	0.150293753	0.264783471	0.381761874
96.42102661	0.020180892	0.04017989	0.084890254	0.15139055	0.264572168	0.381731076
96.62102661	0.020314005	0.040411599	0.084873887	0.152781006	0.26481467	0.381173238
96.82102661	0.019863857	0.040439672	0.085117912	0.152975583	0.265016202	0.381069863
97.02102661	0.020007738	0.040314049	0.085073	0.153246187	0.265022394	0.380724608
97.22102661	0.020250038	0.040704105	0.085592467	0.153302502	0.265274975	0.380777883
97.42102661	0.019951925	0.041250747	0.086080333	0.152500708	0.266467677	0.381384253
97.62102661	0.019626766	0.042015076	0.086120109	0.15239729	0.266734088	0.381219308
97.82102661	0.019564235	0.043566915	0.086672535	0.151553924	0.266926268	0.38221024
98.02102661	0.019865879	0.044128583	0.086600503	0.151508731	0.26707591	0.382709554
98.22102661	0.019810162	0.044391468	0.086586861	0.151621974	0.267472382	0.383680634
98.42102661	0.019701327	0.044241074	0.086122308	0.151188283	0.267704132	0.384709596
98.62102661	0.019971794	0.044050709	0.085833706	0.150193889	0.268248464	0.384700478
98.82102661	0.019179326	0.043672675	0.085565915	0.150528207	0.268607135	0.385012936
99.02102661	0.019237663	0.043443384	0.0855802	0.151002487	0.268398604	0.385421339
99.22102661	0.019457929	0.043336052	0.085228476	0.15131866	0.268576812	0.385843868
99.42102661	0.019220979	0.043449079	0.08498227	0.151154214	0.268715953	0.386466781
99.62102661	0.018680055	0.043484865	0.085008189	0.150833243	0.269448071	0.387030694
99.82102661	0.018736653	0.043774132	0.085010518	0.151513225	0.270168206	0.387437083
100.0210266	0.018516199	0.043234526	0.085258727	0.151940907	0.270109569	0.387426268
100.2210266	0.019310308	0.043066027	0.085634768	0.152506534	0.270181771	0.387302197
100.4210266	0.019659496	0.042305938	0.085685977	0.153319713	0.270590585	0.386927139
100.6210266	0.019842539	0.042291085	0.085722742	0.154063546	0.271001826	0.386692878
100.8210266	0.02037749	0.041986346	0.086691902	0.153738676	0.271336367	0.386894165
101.0210266	0.020997951	0.042587773	0.087145518	0.15364394	0.271705226	0.386886994
101.2210266	0.021839157	0.043038544	0.087333833	0.153576977	0.272238609	0.387422688
101.4210266	0.021739629	0.043351623	0.087617423	0.153234415	0.273145382	0.387750719
101.6210266	0.022543848	0.043950519	0.087529279	0.153727917	0.273316308	0.387459862
101.8210266	0.022920349	0.044242776	0.087463967	0.152950749	0.27326878	0.388737491
102.0210266	0.023293822	0.043991147	0.087678488	0.153170754	0.273359496	0.388805372
102.2210266	0.023820145	0.043794137	0.087342423	0.153731717	0.273855752	0.388905236
102.4210266	0.023679459	0.042972173	0.087620105	0.154018346	0.274151805	0.388955993
102.6210266	0.023109863	0.042294108	0.088101468	0.154616065	0.27410908	0.389120432
102.8210266	0.022270945	0.041395661	0.088428936	0.155813635	0.273831897	0.389651101
103.0210266	0.02132476	0.040916377	0.088395425	0.156419854	0.273755197	0.389694069
103.2210266	0.021002292	0.040800243	0.088221346	0.156997818	0.274111239	0.390179056
103.4210266	0.020691303	0.040906334	0.087484767	0.156898086	0.274431626	0.390296605
103.6210266	0.020379994	0.040553355	0.087855014	0.157186749	0.275087874	0.390107198
103.8210266	0.020356394	0.040681362	0.087966796	0.157931221	0.275396363	0.389765466
104.0210266	0.020433074	0.040645341	0.08841943	0.157974524	0.275501549	0.389587322
104.2210266	0.020258749	0.041074511	0.088711033	0.158414029	0.275506907	0.389559346
104.4210266	0.020348771	0.041178896	0.088658703	0.158278482	0.275453985	0.389665578
104.6210266	0.020475094	0.041815341	0.088745816	0.157510739	0.275755466	0.389679479
104.8210266	0.020818354	0.042455183	0.089396978	0.156861284	0.276480389	0.389828894
105.0210266	0.021477957	0.043313848	0.088739748	0.156822632	0.277211679	0.389576704
105.2210266	0.021898529	0.044075934	0.088449964	0.15633357	0.277780774	0.389444298
105.4210266	0.022016659	0.044475732	0.088043396	0.156562722	0.278412977	0.389433127
105.6210266	0.02261118	0.045077394	0.087921786	0.156626725	0.278756171	0.389503478
105.8210266	0.022308339	0.045289966	0.08790745	0.155998498	0.278833284	0.390153012
106.0210266	0.022644212	0.045232878	0.088608161	0.156570375	0.279260688	0.390134302
106.2210266	0.022809027	0.04547795	0.089324639	0.157417283	0.279753017	0.390330063
106.4210266	0.022600669	0.044843857	0.090065913	0.157524449	0.279909551	0.391259277
106.6210266	0.022617496	0.044437871	0.090351859	0.157324849	0.279936377	0.392637696
106.8210266	0.022926964	0.044167979	0.090374535	0.157868934	0.279969865	0.392978457
107.0210266	0.022562631	0.04456077	0.089500267	0.15831392	0.280012882	0.393452794
107.2210266	0.023056986	0.044687178	0.089319088	0.158489389	0.27996291	0.39409807
107.4210266	0.023311351	0.044800581	0.089082676	0.159105524	0.280120066	0.39409667
107.6210266	0.023227263	0.044538389	0.08963251	0.160005317	0.2801725	0.39428185
107.8210266	0.02310722	0.044315372	0.089771511	0.159857109	0.279760198	0.394132763
108.0210266	0.02281768	0.044311843	0.090058345	0.1599308	0.27932063	0.394221363
108.2210266	0.022500974	0.044571767	0.090277419	0.159767041	0.278873574	0.394369404
108.4210266	0.022772683	0.04474862	0.090097344	0.158818554	0.278598064	0.394751471
108.6210266	0.023327573	0.044936281	0.09060705	0.158626022	0.279258385	0.394970373
108.8210266	0.024121422	0.045228008	0.091422246	0.159446821	0.279467501	0.395171715
109.0210266	0.024527669	0.045472813	0.090893612	0.159674156	0.279615603	0.395092756
109.2210266	0.024220146	0.045912731	0.091007587	0.159759225	0.280201207	0.394884521
109.4210266	0.024369036	0.045982171	0.090621634	0.16081721	0.279926135	0.395291043
109.6210266	0.023637958	0.045822754	0.090069797	0.160969796	0.280337766	0.39521616
109.8210266	0.023453488	0.045969256	0.090279485	0.161093811	0.280711137	0.395516768
110.0210266	0.023794716	0.04579973	0.090351825	0.161952028	0.280640849	0.395760107
110.2210266	0.023658163	0.046073346	0.089970324	0.162385743	0.280547007	0.395835471
110.4210266	0.023787217	0.04572547	0.089734704	0.162715003	0.28042897	0.396514781
110.6210266	0.023606196	0.045273067	0.089416933	0.163023683	0.280654046	0.397330856
110.8210266	0.02317829	0.045540796	0.089059462	0.163086761	0.280454326	0.397525453
111.0210266	0.022336542	0.045761989	0.088214612	0.163633095	0.28094543	0.397484926
111.2210266	0.021744161	0.045711804	0.088462066	0.163616776	0.281261648	0.397554224
111.4210266	0.021232116	0.045579537	0.08873842	0.16339965	0.281626251	0.397639632
111.6210266	0.020874039	0.044792462	0.08882723	0.163544498	0.282008727	0.397910883
111.8210266	0.020622838	0.044677443	0.088941831	0.162855481	0.282281745	0.397772377
112.0210266	0.020086551	0.044742677	0.089295039	0.162816605	0.283226785	0.397758246
112.2210266	0.020489805	0.044678582	0.089743864	0.162185308	0.283593087	0.398532027
112.4210266	0.020940543	0.044526157	0.090718715	0.161821398	0.283933626	0.399579768
112.6210266	0.021486575	0.044478588	0.091952782	0.162112064	0.284132057	0.399558416
112.8210266	0.021947657	0.044478921	0.092328703	0.162401314	0.284593482	0.399736977
113.0210266	0.021594091	0.044869982	0.092798303	0.162443873	0.28493173	0.399630628
113.2210266	0.021929566	0.04545777	0.093061917	0.163134326	0.28528507	0.400052358
113.4210266	0.022208873	0.045846369	0.093091703	0.163120031	0.285099555	0.400864567
113.6210266	0.022268464	0.045913008	0.093220049	0.163174122	0.285377267	0.400666011
113.8210266	0.022934599	0.046173355	0.09351999	0.16324951	0.285166214	0.400879484
114.0210266	0.02344285	0.046106907	0.093231053	0.163731204	0.284276646	0.401012165
114.2210266	0.023426998	0.04640321	0.093581935	0.164961974	0.283750961	0.401450908
114.4210266	0.023487703	0.046803136	0.093697921	0.164804643	0.283640138	0.402463279
114.6210266	0.023184457	0.046642163	0.093751136	0.164288058	0.283782143	0.402601566
114.8210266	0.022868245	0.047162253	0.093878952	0.164421685	0.28376826	0.4024074
115.0210266	0.022443521	0.047322978	0.093755725	0.164080331	0.284006591	0.401865962
115.2210266	0.022205812	0.047638107	0.093985479	0.164197563	0.284157365	0.401843566
115.4210266	0.022650752	0.046969318	0.094305178	0.164903495	0.284356909	0.401868703
115.6210266	0.02278896	0.046165594	0.094334723	0.165557561	0.285292116	0.402179081
115.8210266	0.02277521	0.045950314	0.094032903	0.164619294	0.286155231	0.402204376
116.0210266	0.022670803	0.045634976	0.094551125	0.16494968	0.287031705	0.402417268
116.2210266	0.022911982	0.045330458	0.094753445	0.164927368	0.287374245	0.402732218
116.4210266	0.022730892	0.044830878	0.094649875	0.165062704	0.287510833	0.402324006
116.6210266	0.02280264	0.044146276	0.095063663	0.165951402	0.288207073	0.402107558
116.8210266	0.023258567	0.043572944	0.095379626	0.167246925	0.289524432	0.402278288
117.0210266	0.022975421	0.043564586	0.095931635	0.167390014	0.290169039	0.402199801
117.2210266	0.023330269	0.043323777	0.095724648	0.167760346	0.290744098	0.402647748
117.4210266	0.022993731	0.043363917	0.095946499	0.167818407	0.290888643	0.402846423
117.6210266	0.023556784	0.042987275	0.095467452	0.167856506	0.290466657	0.402617077
117.8210266	0.023719103	0.042942424	0.095143219	0.167765165	0.290620309	0.402922155
118.0210266	0.024100064	0.043211132	0.095384895	0.168095181	0.290144908	0.403310232
118.2210266	0.023488419	0.043832539	0.095696194	0.168085479	0.290013735	0.403675405
118.4210266	0.023626868	0.044397069	0.095999476	0.167251729	0.28999753	0.403685963
118.6210266	0.023253973	0.044746027	0.096077896	0.166872388	0.289909484	0.403116647
118.8210266	0.023277284	0.046047165	0.095838588	0.166661124	0.289980147	0.402833208
119.0210266	0.022664058	0.046618206	0.095666748	0.165973108	0.289355524	0.402714835
119.2210266	0.022933176	0.047181946	0.095890444	0.166599937	0.289405057	0.402989738
119.4210266	0.022880015	0.047227703	0.095723426	0.166540458	0.289828726	0.403506187
119.6210266	0.022589989	0.047225792	0.095451849	0.165822939	0.290453137	0.404334109
119.8210266	0.022590562	0.047197139	0.095715959	0.165408578	0.290477062	0.404727127
120.0210266	0.022281336	0.047257998	0.095972266	0.16668969	0.290500039	0.405264382
120.2210266	0.022253672	0.046737645	0.095671608	0.167574197	0.290716548	0.405126939
120.4210266	0.022533148	0.046254379	0.095486979	0.168351574	0.290738378	0.405342128
120.6210266	0.022650962	0.045732059	0.096009073	0.16981494	0.291589225	0.405808918
120.8210266	0.022613571	0.045503462	0.096052352	0.170318925	0.292102006	0.405720978
121.0210266	0.022207232	0.045063439	0.096129617	0.169827969	0.292152685	0.405416727
121.2210266	0.022284916	0.0449374	0.095663185	0.169807797	0.292008533	0.405647432
121.4210266	0.021883715	0.045306165	0.095823228	0.170063442	0.291688441	0.405727885
121.6210266	0.022680881	0.045232591	0.095977074	0.17039029	0.291540822	0.406231978
121.8210266	0.02260223	0.04548713	0.096626748	0.170621396	0.291551747	0.406508793
122.0210266	0.022474844	0.045940902	0.097282716	0.17084069	0.291196287	0.406588813
122.2210266	0.022435703	0.046463341	0.097948423	0.170483456	0.291389336	0.406258161
122.4210266	0.022627368	0.047080559	0.098143307	0.170472788	0.291404151	0.406085654
122.6210266	0.022698993	0.047768668	0.098161724	0.169834044	0.291735248	0.405373571
122.8210266	0.022804407	0.048534445	0.098517003	0.169835039	0.29234238	0.405033388
123.0210266	0.022489659	0.048925595	0.098964478	0.170335965	0.292449488	0.405314672
123.2210266	0.023245649	0.049542269	0.099207307	0.170544607	0.293241334	0.405775243
123.4210266	0.023155007	0.049695647	0.099363302	0.170480325	0.294137655	0.40581945
123.6210266	0.02313472	0.04916101	0.099624064	0.169455637	0.294488808	0.405829396
123.8210266	0.023353088	0.048829011	0.100141836	0.170217936	0.294310828	0.405998703
124.0210266	0.023833345	0.048641487	0.099985559	0.171321741	0.294408648	0.406093179
124.2210266	0.024001079	0.048403192	0.099567616	0.172002058	0.294747842	0.405947637
124.4210266	0.023901425	0.048550408	0.099263691	0.172012251	0.2951015	0.406421013
124.6210266	0.024281965	0.048582292	0.098956301	0.173117925	0.295453558	0.406914519
124.8210266	0.024133888	0.04875468	0.098902842	0.172674353	0.295720667	0.407073673
125.0210266	0.023684182	0.048574936	0.099061658	0.172808908	0.29613261	0.407335311
125.2210266	0.023372636	0.048848105	0.0987037	0.173190195	0.296440381	0.40870425
125.4210266	0.023054095	0.049132406	0.098572414	0.174436024	0.296626849	0.409433082
125.6210266	0.022638749	0.049131466	0.098349845	0.17453522	0.297249684	0.410524237
125.8210266	0.022442003	0.049329411	0.098208094	0.174073132	0.297664319	0.410806324
126.0210266	0.02223321	0.050088294	0.098685878	0.174583411	0.298124355	0.41166242
126.2210266	0.022220662	0.05031874	0.098426145	0.174419034	0.298668615	0.411801057
126.4210266	0.022087477	0.050416328	0.098242286	0.174190826	0.298925494	0.412025201
126.6210266	0.022170581	0.050298587	0.099183801	0.17447554	0.299351011	0.412017207
126.8210266	0.022255617	0.050492329	0.099393714	0.174651404	0.299505052	0.412415383
127.0210266	0.02218718	0.051133794	0.099422534	0.174958664	0.299486527	0.412646012
127.2210266	0.022241794	0.051143462	0.098875491	0.174804323	0.299543114	0.412748996
127.4210266	0.022035914	0.050427753	0.098831022	0.174895596	0.299634446	0.41208081
127.6210266	0.021923334	0.049955538	0.098680073	0.174340941	0.298780358	0.411725455
127.8210266	0.022700695	0.049663064	0.099058728	0.174984823	0.298032205	0.412196488
128.0210266	0.023132064	0.049870003	0.098449743	0.174174883	0.298096756	0.411881593
128.2210266	0.022860167	0.049685341	0.098795315	0.174496178	0.298091667	0.411905917
128.4210266	0.022963362	0.049540137	0.098967506	0.174587906	0.297916137	0.411364638
128.6210266	0.023400738	0.049508292	0.099482757	0.174798432	0.298140276	0.411316214
128.8210266	0.023093332	0.049016809	0.099772381	0.174328071	0.298273763	0.411400191
129.0210266	0.0227417	0.048438347	0.099865581	0.17478548	0.298229705	0.411686892
129.2210266	0.022497803	0.048134054	0.099276275	0.175400135	0.298419356	0.411712888
129.4210266	0.022190111	0.047790293	0.099099542	0.176004476	0.298707512	0.411315443
129.6210266	0.022311306	0.047499788	0.099454157	0.176310608	0.298818743	0.411517393
129.8210266	0.02318281	0.047377592	0.099421231	0.176969511	0.298921388	0.411720574
130.0210266	0.022910597	0.047460435	0.099307269	0.177839183	0.29934795	0.412128224
130.2210266	0.023153645	0.047003614	0.099048474	0.178656697	0.299793955	0.412358154
130.4210266	0.02356151	0.047415882	0.099124934	0.179249529	0.300162254	0.412906873
130.6210266	0.023621851	0.047668897	0.099844105	0.179235983	0.300407144	0.412935529
130.8210266	0.023941477	0.048034482	0.099781782	0.178784086	0.300315054	0.413236825
131.0210266	0.023735852	0.048994707	0.099475935	0.179218489	0.300468328	0.413496872
131.2210266	0.023830909	0.049566087	0.099252061	0.179568864	0.301103292	0.413846328
131.4210266	0.024346729	0.05004908	0.099587602	0.179498361	0.301123815	0.414111793
131.6210266	0.024414418	0.051121589	0.099374451	0.178224087	0.300934765	0.414055469
131.8210266	0.024796316	0.051600138	0.099265202	0.177398962	0.301275437	0.413922052
132.0210266	0.024716504	0.0519359	0.099101744	0.176466232	0.302163585	0.413464003
132.2210266	0.024885902	0.052005247	0.09942885	0.176542017	0.302091745	0.413433187
132.4210266	0.024886096	0.052515907	0.099456259	0.175619816	0.302064125	0.413000944
132.6210266	0.02488515	0.053054105	0.09965884	0.17455038	0.301758344	0.413203513
132.8210266	0.024639451	0.052945042	0.099381037	0.174145933	0.301123093	0.413599175
133.0210266	0.023688622	0.053321766	0.099109086	0.174336227	0.300540827	0.414205457
133.2210266	0.023137482	0.052671799	0.099588945	0.174672287	0.30060602	0.414116979
133.4210266	0.023556524	0.052423168	0.100308646	0.17504037	0.300422376	0.414351468
133.6210266	0.023995892	0.052282409	0.100067858	0.175672385	0.300597076	0.414794928
133.8210266	0.02394372	0.051957624	0.10028716	0.176279865	0.30120485	0.415171179
134.0210266	0.023536484	0.051657225	0.100561711	0.177038006	0.301541486	0.416259974
134.2210266	0.024189148	0.051766865	0.101071229	0.177797171	0.30189112	0.416784615
134.4210266	0.024562955	0.051946415	0.10200248	0.177873448	0.302256639	0.417316014
134.6210266	0.024542113	0.051796758	0.102963593	0.17808783	0.302506798	0.417534939
134.8210266	0.024801003	0.051900246	0.103450481	0.178657398	0.302532995	0.418064631
135.0210266	0.024904026	0.052033351	0.10353994	0.179588838	0.302851635	0.418013559
135.2210266	0.02536768	0.051932785	0.10435067	0.180083278	0.303342711	0.418173118
135.4210266	0.025509149	0.051661142	0.104356538	0.18051433	0.303408741	0.4184105
135.6210266	0.025434853	0.051594417	0.103651911	0.180176413	0.303904209	0.418130472
135.8210266	0.025964566	0.051418328	0.103495664	0.180282888	0.304582404	0.418214722
136.0210266	0.026140239	0.051280136	0.103344481	0.180007121	0.305226674	0.418527587
136.2210266	0.026353727	0.050942263	0.103098048	0.179260943	0.304568994	0.418327535
136.4210266	0.02617493	0.050803923	0.103285094	0.178958298	0.304129842	0.418088024
136.6210266	0.025806144	0.051048411	0.10271134	0.178135064	0.303627325	0.418071009
136.8210266	0.0249782	0.050889251	0.102688859	0.17793612	0.303415733	0.41804502
137.0210266	0.024228601	0.050800563	0.102869137	0.177907738	0.303390239	0.418314224
137.2210266	0.024091257	0.05027081	0.103136534	0.176723321	0.303368744	0.418026709
137.4210266	0.02449453	0.050885533	0.102745842	0.176460795	0.303524164	0.418221373
137.6210266	0.024379011	0.050807623	0.102455586	0.176691751	0.304193141	0.41827374
137.8210266	0.024606735	0.0510208	0.102787452	0.176728215	0.304083381	0.418644134
138.0210266	0.024853434	0.051476125	0.102227824	0.176599661	0.304071404	0.418921206
138.2210266	0.025277847	0.052156449	0.102445986	0.176478163	0.304679422	0.418179881
138.4210266	0.025062239	0.052430165	0.102286814	0.177163613	0.304582253	0.418520219
138.6210266	0.024761124	0.053153273	0.101614397	0.177628534	0.30490523	0.418338164
138.8210266	0.024807464	0.053473404	0.10165551	0.177898037	0.30499842	0.418420293
139.0210266	0.024881419	0.053169409	0.101348544	0.178782823	0.305086801	0.418423132
139.2210266	0.025205288	0.052825237	0.101602891	0.179385783	0.305592185	0.418799237
139.4210266	0.025420116	0.052392245	0.101296578	0.18029083	0.306028976	0.419307629
139.6210266	0.026076877	0.052137345	0.100999431	0.180275445	0.306285522	0.419484937
139.8210266	0.026573699	0.051761543	0.101221842	0.181584507	0.306479007	0.419390539
140.0210266	0.026870926	0.050789071	0.101617019	0.18228411	0.306312943	0.419136923
140.2210266	0.027138643	0.049980029	0.102059426	0.183154915	0.305642908	0.419227636
140.4210266	0.027101497	0.049992856	0.102174273	0.184288816	0.306460379	0.419263888
140.6210266	0.026993381	0.050057652	0.102233455	0.18449054	0.307160373	0.419446135
140.8210266	0.026578903	0.04980809	0.102974768	0.185109649	0.307113988	0.419623202
141.0210266	0.025948347	0.049390949	0.103182637	0.184754421	0.307404671	0.42035634
141.2210266	0.025974502	0.049479564	0.103550233	0.18450679	0.307456654	0.421386611
141.4210266	0.026423483	0.049844668	0.1036615	0.18485231	0.307756666	0.421694886
141.6210266	0.026654539	0.050274824	0.10436644	0.184578494	0.308051278	0.42151168
141.8210266	0.026798491	0.050682073	0.104741537	0.184843207	0.308002833	0.421596929
142.0210266	0.026733829	0.051075518	0.104818159	0.184775479	0.308545711	0.421384478
142.2210266	0.026532119	0.051526234	0.104796963	0.183970189	0.309158757	0.421449034
142.4210266	0.025955032	0.051980158	0.10451546	0.184051986	0.309236219	0.422086761
142.6210266	0.026013351	0.05226246	0.10464926	0.183398853	0.309230591	0.42218967
142.8210266	0.025909993	0.05216007	0.104629598	0.183157162	0.309737934	0.422732151
143.0210266	0.026153765	0.051889822	0.10483997	0.183102606	0.309956664	0.422197834
143.2210266	0.026084007	0.051621663	0.105082419	0.183521626	0.310227098	0.421791986
143.4210266	0.025766329	0.051637743	0.105000063	0.183907703	0.310038628	0.421621429
143.6210266	0.025867911	0.051663394	0.104962826	0.184192959	0.310384808	0.421157472
143.8210266	0.025582884	0.051807205	0.105324003	0.185105474	0.310881574	0.420671605
144.0210266	0.025366421	0.051831606	0.10511414	0.184970325	0.310886929	0.420744164
144.2210266	0.025585451	0.051985192	0.104854502	0.185029144	0.311082726	0.420916131
144.4210266	0.025589405	0.052224961	0.105035244	0.185401749	0.312333637	0.421087777
144.6210266	0.025274186	0.051806183	0.105143525	0.185925996	0.312267088	0.421599104
144.8210266	0.024821261	0.051911765	0.105317522	0.185741957	0.31200048	0.421785279
145.0210266	0.024401473	0.051672621	0.105880473	0.185265265	0.312193087	0.422307398
145.2210266	0.024622668	0.051873701	0.106495137	0.185243598	0.31227713	0.422927811
145.4210266	0.02473339	0.052210982	0.106452611	0.185542789	0.312326709	0.422692835
145.6210266	0.025105319	0.052348907	0.107272826	0.18550685	0.312442054	0.422689089
145.8210266	0.025214546	0.052567129	0.107110139	0.185928448	0.312838922	0.422778239
146.0210266	0.025167391	0.052344881	0.107242739	0.185508912	0.31316744	0.423147072
146.2210266	0.024900734	0.052952943	0.107260623	0.185323807	0.313174847	0.423383452
146.4210266	0.025001975	0.0535673	0.107484747	0.18537354	0.313007936	0.423751771
146.6210266	0.025365518	0.053497708	0.10708408	0.184739948	0.312652618	0.423671067
146.8210266	0.025024578	0.053827473	0.106988404	0.185132657	0.313238581	0.423364992
147.0210266	0.025154291	0.054144249	0.107210023	0.185261493	0.313173711	0.422982691
147.2210266	0.025273912	0.054347289	0.107249923	0.186307333	0.313130445	0.422962401
147.4210266	0.025349247	0.05405015	0.107538568	0.186377719	0.312931069	0.422818578
147.6210266	0.025995001	0.054302172	0.107549427	0.186451533	0.312617231	0.423634875
147.8210266	0.025920924	0.054354828	0.106933568	0.186948679	0.312348894	0.423942161
148.0210266	0.026806254	0.054400485	0.107111618	0.187310785	0.312344505	0.424602554
148.2210266	0.027275922	0.054552546	0.107315903	0.187404231	0.312503676	0.424947833
148.4210266	0.027114736	0.054335809	0.107160638	0.187629321	0.31301633	0.426130929
148.6210266	0.026735005	0.053902447	0.107028562	0.187836018	0.312990866	0.426252618
148.8210266	0.02736252	0.053912157	0.106947552	0.187498252	0.312904679	0.42694146
149.0210266	0.027090034	0.053604467	0.106966638	0.187540379	0.312753009	0.427034002
149.2210266	0.026930289	0.053916068	0.106888493	0.186760743	0.312859388	0.427873372
149.4210266	0.027530441	0.054361311	0.106615413	0.187116592	0.312860693	0.4280807
149.6210266	0.02769549	0.054140296	0.106479846	0.18667397	0.312716127	0.427685645
149.8210266	0.02702392	0.053969064	0.105603405	0.186802524	0.312973943	0.427760288
150.0210266	0.026364723	0.053802123	0.106186595	0.186724721	0.312555729	0.427984725
150.2210266	0.025982819	0.054244029	0.105867068	0.186348882	0.312318198	0.427858827
150.4210266	0.025774028	0.053711471	0.105891071	0.18588657	0.312678083	0.427918453
150.6210266	0.025555618	0.053708896	0.105586688	0.185756935	0.312914286	0.427266619
150.8210266	0.025259168	0.053770303	0.106132768	0.185738715	0.313227156	0.426902325
151.0210266	0.025148864	0.05341817	0.106616025	0.185545549	0.313517269	0.426852618
151.2210266	0.025606574	0.053417753	0.107179266	0.186145488	0.313514284	0.426884167
151.4210266	0.025852245	0.053114139	0.107114489	0.186003691	0.313182989	0.42704233
151.6210266	0.02616371	0.053558446	0.10686232	0.186108501	0.313026677	0.427610406
151.8210266	0.026329577	0.053228959	0.10734356	0.186915394	0.313381375	0.42759951
152.0210266	0.026375344	0.054236155	0.108475185	0.186995189	0.313654103	0.428260838
152.2210266	0.025912281	0.054517612	0.107938544	0.186702747	0.314251262	0.428109016
152.4210266	0.026189398	0.054433146	0.107679221	0.187001407	0.31465195	0.428677422
152.6210266	0.026206347	0.054736667	0.107629418	0.187373832	0.314455988	0.4283494
152.8210266	0.026264699	0.05503542	0.107903979	0.18772999	0.314663662	0.428739692
153.0210266	0.026344005	0.05498492	0.108357924	0.18744101	0.314972914	0.428927524
153.2210266	0.027271954	0.055408796	0.108565195	0.187331036	0.315234335	0.429443852
153.4210266	0.027916876	0.055791899	0.10826901	0.18776935	0.315754217	0.429114363
153.6210266	0.027508643	0.055217156	0.108667307	0.187938792	0.316028784	0.428800594
153.8210266	0.027113947	0.055247586	0.108365725	0.187556201	0.316467141	0.429281721
154.0210266	0.026855502	0.05552036	0.108839586	0.187162086	0.316483498	0.429443189
154.2210266	0.026843177	0.05549404	0.108421462	0.187460188	0.316941511	0.429466663
154.4210266	0.026757337	0.055783581	0.10854242	0.187658933	0.317774667	0.429273394
154.6210266	0.026749678	0.0563848	0.108468518	0.187276061	0.318261761	0.428583949
154.8210266	0.026889528	0.05650582	0.108675797	0.188063759	0.318318819	0.42828512
155.0210266	0.026946317	0.05626597	0.108339965	0.187997996	0.318325973	0.428180374
155.2210266	0.027387948	0.056422835	0.108150322	0.188098049	0.318143006	0.428436486
155.4210266	0.027738931	0.055969428	0.10850986	0.188389872	0.317816543	0.428460941
155.6210266	0.027946234	0.056202943	0.108553758	0.188933908	0.317811851	0.428531964
155.8210266	0.027715617	0.055956756	0.108807175	0.189537704	0.317887829	0.428537439
156.0210266	0.027869513	0.056330575	0.109086376	0.189599783	0.317745995	0.42861158
156.2210266	0.02804611	0.05554285	0.109090775	0.18924024	0.318065938	0.427802615
156.4210266	0.028050538	0.055481333	0.109057834	0.189645967	0.317885224	0.427765027
156.6210266	0.028002411	0.055256617	0.109800391	0.189614239	0.317764757	0.427565939
156.8210266	0.027568046	0.054764123	0.11062487	0.189929789	0.318065677	0.427943926
157.0210266	0.027928972	0.054194377	0.110424093	0.189479269	0.318064539	0.428207203
157.2210266	0.028001215	0.054365146	0.110498178	0.189477945	0.318091685	0.427778072
157.4210266	0.027900989	0.054420631	0.111153006	0.188888701	0.318766718	0.427792871
157.6210266	0.027473673	0.054214068	0.110954358	0.188066804	0.318832892	0.428056533
157.8210266	0.026834237	0.05501885	0.110462714	0.187979051	0.318897071	0.428035572
158.0210266	0.026301877	0.055556299	0.110390247	0.188494325	0.319192543	0.428510368
158.2210266	0.026088355	0.056364486	0.109487655	0.189029921	0.319419679	0.428857553
158.4210266	0.025908327	0.057010301	0.109175322	0.189945307	0.319744131	0.42906038
158.6210266	0.025988635	0.057090296	0.108618124	0.190434254	0.319646267	0.42943938
158.8210266	0.025911112	0.057306281	0.10783275	0.191438831	0.319326822	0.42979058
159.0210266	0.026039727	0.05673535	0.108126233	0.191620273	0.319467145	0.43029696
159.2210266	0.026408977	0.056896955	0.107691918	0.19263432	0.319412483	0.431053745
159.4210266	0.026789835	0.057346904	0.108062089	0.193580941	0.319516726	0.43168106
159.6210266	0.027062235	0.057477621	0.108011948	0.194222278	0.31987529	0.431845465
159.8210266	0.0271243	0.057296136	0.108051666	0.194650186	0.320084405	0.431728963
160.0210266	0.027208021	0.057870581	0.108587265	0.194319065	0.320256601	0.432047887
160.2210266	0.027175428	0.057591755	0.109047984	0.193491816	0.320349499	0.431898818
160.4210266	0.027135967	0.058067517	0.109089564	0.193778561	0.32025434	0.432003832
160.6210266	0.027075319	0.058566331	0.109216892	0.193434773	0.320128471	0.432546284
160.8210266	0.0269733	0.058765351	0.109498652	0.193278986	0.320582533	0.432902447
161.0210266	0.027290891	0.059092464	0.109884671	0.192593242	0.321019843	0.433193866
161.2210266	0.02777875	0.059270713	0.110450073	0.191800186	0.320487472	0.433246448
161.4210266	0.028053728	0.059438835	0.110675701	0.191169993	0.32066712	0.433490571
161.6210266	0.027604502	0.059871447	0.11074748	0.190523544	0.320621598	0.434045276
161.8210266	0.027340848	0.059871863	0.111399134	0.190736201	0.320595061	0.434185572
162.0210266	0.027107568	0.05959778	0.111839719	0.190744501	0.320728251	0.434584362
162.2210266	0.027077994	0.059533011	0.111990871	0.191197253	0.320652033	0.434310617
162.4210266	0.027566275	0.05875536	0.112408995	0.192155636	0.320961695	0.4341354
162.6210266	0.028072269	0.057909574	0.111932677	0.191430306	0.321160498	0.434058204
162.8210266	0.028219477	0.057292961	0.112380902	0.191826557	0.321246697	0.433809449
163.0210266	0.028472705	0.056716888	0.113372317	0.192981488	0.321705292	0.433670778
163.2210266	0.028574219	0.056591604	0.113125175	0.193054671	0.321543601	0.433584563
163.4210266	0.028308938	0.056649372	0.113937326	0.193525481	0.321697041	0.433260905
163.6210266	0.028299067	0.056343886	0.114286197	0.193755336	0.322160306	0.432500689
163.8210266	0.028213648	0.056426401	0.113752332	0.194036999	0.322915663	0.431735245
164.0210266	0.02805653	0.057039268	0.114107047	0.193687451	0.322988935	0.431258225
164.2210266	0.027914398	0.057102315	0.113875216	0.19343697	0.32262541	0.430851918
164.4210266	0.027334991	0.057597506	0.113445584	0.193402669	0.32320175	0.430588394
164.6210266	0.027862516	0.058043207	0.113379054	0.193176591	0.323631084	0.430527197
164.8210266	0.028558029	0.058380837	0.113502607	0.193449667	0.323683624	0.430413234
165.0210266	0.02849895	0.058452927	0.112747504	0.192847618	0.32351287	0.430641832
165.2210266	0.028430948	0.05849704	0.112662416	0.192504534	0.32282798	0.431146415
165.4210266	0.028579134	0.058946807	0.113004661	0.193091259	0.32325889	0.431651006
165.6210266	0.028702435	0.058834592	0.113244992	0.192856484	0.323221032	0.432159663
165.8210266	0.029011429	0.058416982	0.113377336	0.193028128	0.323603506	0.432271154
166.0210266	0.028969497	0.058417849	0.113910224	0.193755733	0.323384097	0.432135691
166.2210266	0.029023113	0.058483833	0.113549552	0.193636822	0.32352852	0.432283901
166.4210266	0.02947548	0.058325133	0.112982979	0.19406173	0.323635706	0.432470118
166.6210266	0.029688353	0.058384417	0.112704644	0.193621774	0.323576971	0.433137807
166.8210266	0.029356502	0.057924026	0.113051378	0.193782303	0.323351186	0.433821076
167.0210266	0.028783175	0.057508575	0.113508335	0.194380384	0.32344195	0.433745613
167.2210266	0.028350325	0.057554206	0.113546417	0.194363888	0.323213367	0.434193715
167.4210266	0.027709419	0.05802386	0.113653477	0.194901117	0.323650269	0.434144166
167.6210266	0.027358991	0.057520716	0.113816037	0.194990141	0.324143788	0.434104239
167.8210266	0.02706554	0.05741189	0.113514439	0.195305007	0.324170453	0.434028548
168.0210266	0.026384248	0.058162932	0.113890786	0.195430396	0.324149338	0.433868763
168.2210266	0.025833905	0.058028191	0.113816616	0.195136535	0.324140176	0.433781073
168.4210266	0.026127254	0.058227314	0.114246401	0.194981721	0.324410062	0.434142652
168.6210266	0.027020741	0.058499103	0.113843622	0.194750598	0.323947244	0.434303315
168.8210266	0.026957259	0.058794424	0.113211278	0.194519732	0.32390418	0.434453941
169.0210266	0.027169796	0.058813443	0.113029079	0.194538336	0.324175597	0.43512416
169.2210266	0.027669731	0.059079729	0.113002471	0.194769609	0.324517891	0.435546053
169.4210266	0.028094344	0.05934451	0.112354555	0.195309836	0.324945016	0.435836104
169.6210266	0.028083108	0.059094914	0.112122699	0.195401104	0.325271428	0.435831396
169.8210266	0.028392119	0.059175766	0.112055429	0.195580794	0.325352608	0.435880988
170.0210266	0.028601522	0.059020096	0.111719043	0.195700999	0.325212142	0.436132724
170.2210266	0.029008026	0.058752605	0.111798967	0.195726248	0.325301716	0.435816514
170.4210266	0.029397149	0.058628176	0.111758653	0.196442277	0.325306064	0.435951868
170.6210266	0.029160363	0.058630157	0.111795355	0.196080887	0.325647342	0.435984465
170.8210266	0.028356064	0.058470406	0.112093956	0.196144846	0.32576306	0.436170738
171.0210266	0.028170182	0.058447468	0.112228644	0.196799799	0.326149446	0.436086471
171.2210266	0.027374343	0.058490972	0.112196308	0.196525249	0.326363972	0.437138871
171.4210266	0.026945564	0.0578458	0.112930682	0.197550197	0.326482644	0.437332345
171.6210266	0.026573087	0.057484497	0.113468325	0.197889006	0.32647896	0.437273327
171.8210266	0.026119732	0.05773127	0.113771637	0.198249651	0.326734653	0.437054034
172.0210266	0.025603042	0.058374604	0.114439655	0.198281642	0.327341438	0.436864223
172.2210266	0.026020612	0.057965048	0.11482383	0.198322202	0.327269172	0.436651538
172.4210266	0.025895907	0.058010315	0.11477165	0.19816335	0.327213315	0.436461556
172.6210266	0.026482372	0.057857257	0.114596107	0.198350113	0.327087175	0.436164053
172.8210266	0.026484788	0.05787453	0.114821304	0.198433364	0.327268241	0.436154536
173.0210266	0.026828597	0.05769518	0.114746249	0.198662716	0.32725702	0.436589356
173.2210266	0.026560727	0.057918087	0.114604485	0.198635809	0.32754571	0.436578553
173.4210266	0.026367809	0.058048658	0.114883627	0.199227509	0.327445808	0.4370839
173.6210266	0.026200792	0.058289442	0.115450844	0.199135342	0.327353645	0.437138693
173.8210266	0.026903181	0.057867371	0.116242766	0.19919517	0.327350713	0.43764125
174.0210266	0.027416096	0.057763986	0.116630984	0.199196184	0.327478217	0.437818562
174.2210266	0.027504061	0.057971651	0.117550978	0.199512195	0.327014354	0.437274242
174.4210266	0.026939358	0.058509885	0.117482856	0.198716399	0.327136992	0.437811389
174.6210266	0.026437685	0.058830036	0.118023028	0.198850326	0.327472504	0.438092993
174.8210266	0.026512089	0.058735699	0.118006327	0.198979145	0.327480995	0.43891971
175.0210266	0.026657607	0.057847422	0.117983515	0.199420815	0.32775174	0.439249392
175.2210266	0.025886875	0.057576531	0.118241449	0.199506481	0.327917961	0.439474594
175.4210266	0.025746333	0.057371481	0.11833465	0.199890517	0.327950837	0.439149972
175.6210266	0.025240465	0.057455569	0.117551543	0.198737459	0.328406677	0.438610255
175.8210266	0.025764248	0.05754733	0.11790002	0.198865356	0.328949066	0.438139017
176.0210266	0.025831462	0.057871358	0.117798993	0.198659971	0.328619543	0.437713333
176.2210266	0.026363397	0.057740336	0.117322019	0.198584457	0.328487874	0.43727383
176.4210266	0.02625188	0.057853721	0.117247871	0.199393899	0.328461783	0.436770864
176.6210266	0.026797418	0.058027118	0.116951353	0.199410523	0.328720615	0.43650635
176.8210266	0.026550765	0.057819405	0.116612928	0.198678726	0.328734723	0.436499276
177.0210266	0.026323427	0.057990668	0.116351312	0.199113627	0.328982285	0.437006717
177.2210266	0.026360527	0.058813713	0.116015285	0.198994947	0.329143455	0.437393655
177.4210266	0.026576214	0.058979623	0.115758919	0.198718989	0.329510676	0.437565911
177.6210266	0.02696163	0.059197313	0.115931176	0.198186724	0.329455244	0.437636631
177.8210266	0.027249146	0.059751144	0.116131484	0.198261887	0.329674275	0.437910527
178.0210266	0.027508082	0.060173574	0.115870632	0.197784331	0.329347677	0.438286396
178.2210266	0.027469557	0.059988607	0.116485232	0.198568879	0.329492453	0.438412541
178.4210266	0.02752151	0.060013225	0.116381616	0.19822731	0.329762502	0.439185761
178.6210266	0.027748483	0.059964951	0.116323335	0.199247707	0.330024989	0.439444443
178.8210266	0.028012068	0.059714161	0.116698482	0.199962475	0.329995231	0.43959396
179.0210266	0.028438181	0.05931551	0.116609213	0.200686475	0.330152347	0.439414253
179.2210266	0.028560853	0.059804611	0.11630583	0.200558035	0.329744886	0.439448312
179.4210266	0.029332256	0.059835521	0.11674177	0.200859295	0.329672164	0.439707169
179.6210266	0.029367528	0.0597186	0.117122433	0.200778524	0.329513921	0.439455491
179.8210266	0.030254295	0.059790666	0.117899504	0.201861853	0.329283047	0.439195832
180.0210266	0.029677213	0.059889297	0.118297869	0.202789959	0.328809037	0.439746602
180.2210266	0.029497421	0.059978547	0.118904229	0.203043287	0.329047823	0.439527026
180.4210266	0.029110935	0.059347261	0.119119657	0.203413729	0.329419588	0.43901103
180.6210266	0.02888238	0.05905614	0.118901408	0.202816811	0.329744516	0.438852955
180.8210266	0.028467454	0.059252594	0.118863116	0.20285633	0.329472135	0.438913821
181.0210266	0.028405506	0.059339856	0.118168879	0.203135003	0.329492178	0.438927289
181.2210266	0.028655828	0.059676358	0.117376347	0.202177934	0.329796285	0.438940154
181.4210266	0.028713727	0.059737461	0.117131262	0.201427749	0.330392157	0.43896743
181.6210266	0.028572746	0.059958635	0.117078727	0.200902379	0.330062083	0.438820659
181.8210266	0.028520518	0.060535116	0.116687055	0.200475691	0.330497253	0.439084959
182.0210266	0.028755043	0.060206957	0.116638103	0.200096875	0.330615338	0.439622633
182.2210266	0.028555659	0.060737741	0.116291335	0.200292126	0.331319879	0.439760099
182.4210266	0.02860139	0.060852999	0.116048324	0.199281277	0.331782298	0.440250529
182.6210266	0.028702782	0.061371886	0.115995351	0.199725358	0.33201187	0.440348674
182.8210266	0.028658426	0.061562195	0.115777432	0.199803814	0.331981028	0.440422927
183.0210266	0.029336827	0.061648996	0.115222549	0.199434267	0.33220595	0.440291375
183.2210266	0.029561116	0.06247074	0.115773974	0.199869395	0.332313066	0.440318306
183.4210266	0.029803618	0.062870891	0.116061344	0.200334802	0.33249949	0.44079473
183.6210266	0.029271919	0.062923633	0.116097884	0.199822233	0.332094291	0.440635224
183.8210266	0.029223642	0.062860234	0.116370284	0.200374266	0.332042509	0.441371759
184.0210266	0.028702191	0.062757006	0.117293276	0.200788921	0.332102891	0.441507642
184.2210266	0.028392987	0.062721088	0.117576951	0.200136288	0.332098585	0.440619379
184.4210266	0.028095371	0.062290388	0.117824333	0.200328136	0.331960875	0.440805452
184.6210266	0.027857891	0.062731751	0.117653391	0.201171211	0.331568471	0.44065788
184.8210266	0.027403633	0.062605107	0.117646835	0.201453532	0.330857969	0.440649587
185.0210266	0.027775756	0.061843452	0.117596994	0.202387259	0.330424959	0.440777965
185.2210266	0.027505683	0.061999212	0.117701863	0.202106543	0.330867487	0.441277777
185.4210266	0.027837155	0.061644237	0.117945771	0.202170049	0.330439666	0.441332817
185.6210266	0.027314515	0.061379178	0.118121631	0.202338713	0.330728699	0.440930703
185.8210266	0.027518726	0.060957148	0.118618178	0.202243891	0.331226405	0.441448238
186.0210266	0.027273619	0.060838098	0.118894676	0.202376445	0.331742486	0.441676354
186.2210266	0.027377171	0.061000102	0.118897487	0.202701621	0.332554635	0.441853534
186.4210266	0.027558901	0.060660202	0.11891799	0.202088006	0.332956146	0.442311492
186.6210266	0.026991716	0.061069067	0.118737598	0.202210782	0.333069562	0.442543378
186.8210266	0.026940456	0.061014275	0.118899252	0.202366573	0.333526493	0.442484159
187.0210266	0.027552919	0.061256674	0.119273657	0.202664198	0.333913036	0.442109681
187.2210266	0.027701815	0.061895294	0.119546867	0.202926609	0.334576184	0.442089095
187.4210266	0.027733866	0.061753288	0.119143919	0.202930079	0.334670179	0.442542742
187.6210266	0.027720444	0.06185382	0.11890885	0.202903441	0.334933883	0.442652207
187.8210266	0.027968641	0.062018751	0.118624186	0.203312302	0.335163908	0.442886675
188.0210266	0.028062177	0.061981712	0.119138166	0.203675925	0.335497526	0.442040995
188.2210266	0.027900243	0.06275364	0.119674564	0.203973802	0.335217971	0.442210832
188.4210266	0.027886884	0.062979926	0.119782387	0.20445307	0.334966583	0.442405872
188.6210266	0.028188735	0.063286244	0.120040461	0.205172993	0.334779426	0.442677489
188.8210266	0.028282053	0.06323388	0.120495199	0.205023507	0.33418658	0.443430867
189.0210266	0.028982567	0.063079696	0.120357734	0.205773284	0.33365438	0.443624226
189.2210266	0.028859944	0.063414798	0.119847916	0.204899357	0.333551357	0.443874308
189.4210266	0.029383705	0.06354248	0.119720474	0.204333945	0.333897622	0.44391024
189.6210266	0.029050043	0.063392095	0.119970197	0.204043612	0.334276147	0.444399565
189.8210266	0.028928562	0.0631059	0.120242829	0.204198366	0.334277336	0.444264776
190.0210266	0.028580632	0.063136719	0.120143838	0.204302414	0.334638645	0.443886519
190.2210266	0.028127951	0.062880527	0.119688553	0.204171777	0.334844368	0.444073623
190.4210266	0.027483602	0.062515051	0.119570741	0.203587722	0.335270314	0.444313432
190.6210266	0.027015345	0.062440821	0.119882809	0.203602957	0.33503971	0.444299643
190.8210266	0.027546236	0.062103521	0.119733715	0.203851768	0.335637068	0.443717835
191.0210266	0.027517765	0.061787381	0.119668643	0.20410681	0.336233077	0.443158924
191.2210266	0.027655902	0.061371072	0.119626431	0.204489515	0.33641142	0.442948772
191.4210266	0.027461039	0.061109701	0.119030115	0.204986376	0.336265345	0.442774238
191.6210266	0.027559341	0.061010737	0.118895383	0.20593294	0.337008183	0.442624299
191.8210266	0.028025512	0.060997212	0.119330568	0.206427771	0.336778511	0.441780901
192.0210266	0.027984496	0.061128588	0.119824144	0.206734245	0.33688759	0.441822627
192.2210266	0.027815768	0.061377275	0.120556484	0.206648365	0.336383675	0.442054842
192.4210266	0.028268584	0.061544475	0.120687868	0.207155796	0.336382747	0.442358758
192.6210266	0.02846333	0.061864325	0.121031902	0.207258216	0.336206897	0.443246084
192.8210266	0.028672089	0.061977721	0.121224775	0.207003754	0.336182417	0.443598126
193.0210266	0.028830992	0.062196575	0.121118384	0.207149704	0.336316396	0.443758693
193.2210266	0.02847202	0.06257921	0.120765538	0.206054144	0.336710787	0.444307034
193.4210266	0.028574629	0.062764383	0.12112194	0.205480987	0.337100962	0.44471872
193.6210266	0.028398974	0.061969488	0.121589673	0.205841942	0.336325809	0.445108545
193.8210266	0.027512029	0.062096906	0.121165443	0.205934483	0.33652307	0.444642425
194.0210266	0.027205893	0.062092013	0.120783906	0.205689669	0.336479292	0.445338822
194.2210266	0.027459908	0.062002258	0.120658182	0.205515731	0.336700039	0.446175385
194.4210266	0.027518125	0.062165026	0.120741364	0.204708479	0.336992645	0.44665322
194.6210266	0.027398242	0.062620056	0.12066485	0.204493732	0.336536905	0.446681223
194.8210266	0.02709342	0.062589048	0.120688388	0.204499305	0.337098551	0.446293465
195.0210266	0.02690371	0.062568303	0.121525198	0.204917526	0.337307335	0.446533761
195.2210266	0.026861065	0.062575469	0.121470975	0.205423873	0.337026809	0.446073175
195.4210266	0.026532394	0.062487621	0.121633546	0.205503947	0.33737409	0.445554582
195.6210266	0.026743062	0.062548369	0.12172676	0.206132832	0.338242386	0.445461489
195.8210266	0.027270941	0.062802959	0.121903871	0.205865681	0.337697805	0.445009621
196.0210266	0.027344676	0.062661882	0.122273608	0.206140895	0.337309942	0.445595287
196.2210266	0.027618527	0.062675196	0.122587461	0.206761846	0.337146808	0.445441684
196.4210266	0.028199649	0.06319798	0.122480125	0.2074157	0.337613434	0.445443007
196.6210266	0.028384697	0.06346216	0.122909306	0.207373589	0.337768219	0.445431852
196.8210266	0.029094107	0.063517863	0.123616189	0.20805735	0.337640609	0.445617692
197.0210266	0.028963332	0.063500405	0.12341663	0.208257265	0.337444647	0.445440987
197.2210266	0.029090217	0.06295522	0.12319858	0.208031242	0.337313577	0.445666273
197.4210266	0.029295961	0.062658175	0.122944507	0.207403637	0.337201559	0.445203587
197.6210266	0.029381243	0.062146274	0.122816712	0.207648216	0.337194649	0.44508502
197.8210266	0.029335985	0.062309337	0.122679129	0.207209458	0.337332775	0.445290847
198.0210266	0.030129633	0.062084672	0.122471474	0.207324655	0.337475812	0.445727836
198.2210266	0.03075248	0.061802542	0.122256251	0.20719397	0.337932452	0.445792827
198.4210266	0.030113222	0.061314033	0.12203139	0.207016921	0.338294012	0.445275853
198.6210266	0.029570256	0.061097926	0.121843449	0.207235364	0.338186193	0.445130226
198.8210266	0.029809726	0.060946349	0.122024712	0.206813249	0.337970393	0.444797719
199.0210266	0.030125278	0.060756889	0.122509294	0.206827937	0.338208732	0.445118798
199.2210266	0.030046608	0.060722078	0.122358596	0.207535003	0.338042816	0.444882762
199.4210266	0.030230117	0.060791207	0.12223373	0.207209615	0.338124051	0.444635901
199.6210266	0.030667597	0.061278462	0.12190382	0.206909188	0.338462169	0.444834038
199.8210266	0.031619624	0.061544738	0.121857166	0.206688357	0.338049341	0.44528965
200.0210266	0.03187047	0.06196211	0.121916438	0.207068469	0.337832175	0.44566677
200.2210266	0.032276737	0.062416384	0.121660126	0.207016415	0.338258285	0.445464994
200.4210266	0.032285914	0.063061757	0.122316458	0.206092795	0.338267901	0.445380593
200.6210266	0.03251174	0.063007384	0.122727717	0.206645608	0.337804148	0.446224958
200.8210266	0.032627681	0.063485376	0.122672175	0.206556109	0.337781741	0.446190447
201.0210266	0.032494852	0.063047618	0.122998115	0.206614733	0.338202694	0.445629184
201.2210266	0.032976859	0.063226027	0.123002093	0.205772409	0.338733489	0.446135746
201.4210266	0.03272384	0.063668725	0.123786807	0.205717494	0.339318195	0.446020616
201.6210266	0.033013955	0.063366331	0.124563148	0.206489528	0.339610904	0.446263496
201.8210266	0.03292484	0.063762932	0.124929447	0.206619737	0.339617912	0.446858693
202.0210266	0.032380102	0.063424723	0.123851472	0.207327239	0.339912857	0.447329953
202.2210266	0.031954139	0.062343921	0.124098677	0.208621087	0.340013603	0.447515072
202.4210266	0.031349043	0.062178854	0.12408994	0.209325552	0.340219418	0.447239638
202.6210266	0.030892062	0.061618708	0.123986719	0.209295949	0.339919382	0.447693357
202.8210266	0.030976542	0.061467535	0.124515627	0.209721735	0.339619122	0.447741793
203.0210266	0.030569576	0.061588927	0.124777363	0.210085155	0.339779816	0.447929007
203.2210266	0.030197655	0.061694175	0.12415345	0.21014072	0.340056643	0.447858664
203.4210266	0.03045376	0.061417477	0.123558854	0.209437573	0.340407688	0.448131655
203.6210266	0.030500343	0.06178646	0.123668602	0.209416603	0.340685315	0.448508751
203.8210266	0.030537887	0.061878217	0.123438772	0.209311703	0.340853503	0.448626703
204.0210266	0.030097186	0.061609418	0.123627355	0.209372022	0.340986182	0.448116142
204.2210266	0.029871151	0.061525041	0.123198289	0.209225542	0.340934547	0.448148047
204.4210266	0.029554987	0.061854219	0.123500262	0.208723366	0.341041854	0.448322988
204.6210266	0.029583906	0.061273415	0.123637511	0.209289395	0.341010732	0.448835801
204.8210266	0.02978042	0.061251833	0.123595841	0.209160665	0.341186003	0.448863787
205.0210266	0.030501786	0.060653232	0.124278778	0.209527286	0.341278963	0.44862831
205.2210266	0.031524915	0.061594112	0.124269507	0.209295567	0.341321823	0.449052201
205.4210266	0.031759814	0.062258875	0.124885735	0.210059213	0.341265797	0.449240025
205.6210266	0.032449047	0.062544658	0.124969739	0.210277181	0.340849249	0.449192637
205.8210266	0.032458511	0.063204596	0.125334735	0.21060591	0.340741032	0.449465033
206.0210266	0.03253622	0.062667733	0.125036515	0.211116435	0.340619058	0.44949601
206.2210266	0.032856962	0.062773949	0.125695409	0.21167472	0.340295151	0.448934998
206.4210266	0.033152418	0.063338438	0.125814746	0.211941598	0.340639089	0.448646089
206.6210266	0.034206576	0.063100416	0.12632012	0.212079719	0.340933577	0.44884271
206.8210266	0.034938772	0.063706994	0.12627651	0.212361289	0.340938198	0.448475297
207.0210266	0.034859827	0.063875487	0.125942848	0.211642917	0.340765718	0.448014533
207.2210266	0.03451499	0.063947265	0.125353027	0.212002041	0.341039132	0.448337051
207.4210266	0.034427912	0.063642061	0.125562052	0.212324324	0.341209814	0.448126105
207.6210266	0.033997217	0.064698632	0.125526948	0.21276718	0.341426682	0.447790035
207.8210266	0.034241568	0.064696678	0.125661917	0.212926376	0.341732381	0.447803101
208.0210266	0.033636396	0.064353043	0.125161151	0.212797037	0.341915195	0.448332273
208.2210266	0.033111177	0.06417755	0.124886778	0.212728029	0.341545691	0.449072202
208.4210266	0.032959064	0.064124066	0.125405609	0.212588488	0.341634419	0.449875227
208.6210266	0.032381378	0.063035209	0.125542738	0.212668692	0.341263907	0.449783117
208.8210266	0.032749103	0.062655582	0.125074154	0.212643324	0.341250357	0.450232367
209.0210266	0.032857279	0.062895026	0.12528183	0.212624261	0.341070909	0.450113797
209.2210266	0.033415974	0.063711852	0.125149909	0.212324522	0.341512463	0.450035173
209.4210266	0.033063669	0.064163261	0.125694151	0.212120902	0.341813751	0.450132365
209.6210266	0.033218862	0.064340489	0.126134179	0.211933578	0.341869197	0.450267588
209.8210266	0.032839077	0.064271071	0.12585546	0.211367115	0.342245659	0.449960241
210.0210266	0.032224129	0.064359792	0.125610397	0.211276069	0.342617042	0.449637584
210.2210266	0.032413671	0.064748311	0.125977239	0.211201217	0.342816739	0.449165491
210.4210266	0.032661815	0.064255941	0.125745567	0.211322435	0.343162134	0.449037367
210.6210266	0.033017052	0.064124199	0.125405213	0.210832635	0.343152434	0.4486194
210.8210266	0.031907106	0.064253637	0.124906406	0.210253492	0.342749193	0.448351454
211.0210266	0.030503756	0.064093523	0.124467425	0.20983789	0.34283949	0.448408686
211.2210266	0.02963074	0.064143758	0.123965058	0.210378865	0.343128279	0.448306818
211.4210266	0.02976999	0.063979285	0.124374497	0.210527603	0.343037404	0.448075769
211.6210266	0.030229451	0.064197607	0.124191615	0.210779736	0.343222681	0.448759323
211.8210266	0.030101005	0.063510735	0.124211583	0.210623308	0.343160738	0.449535761
212.0210266	0.029770319	0.063084174	0.123919877	0.209934608	0.342843127	0.449848638
212.2210266	0.029921021	0.062871349	0.124269737	0.209753772	0.34172896	0.450380478
212.4210266	0.030082962	0.063251717	0.124552159	0.210164051	0.342056173	0.450706397
212.6210266	0.030316529	0.062629006	0.125094141	0.210682041	0.341573567	0.450230934
212.8210266	0.030709003	0.063051866	0.125157049	0.211022331	0.34126057	0.450680293
213.0210266	0.031080135	0.063255286	0.12570346	0.211247885	0.34129223	0.45042296
213.2210266	0.031481393	0.063692613	0.125830932	0.21148093	0.341663787	0.450005107
213.4210266	0.031609024	0.064041935	0.125744858	0.212106335	0.34210973	0.450163026
213.6210266	0.031594522	0.064254445	0.124936401	0.212064333	0.342406192	0.450472207
213.8210266	0.031104266	0.064239632	0.125057222	0.212690391	0.342639609	0.450089936
214.0210266	0.030764999	0.06429053	0.125494981	0.213227125	0.343066181	0.450068112
214.2210266	0.031138712	0.064563473	0.125743724	0.213098037	0.343414553	0.449925832
214.4210266	0.030600379	0.064502906	0.125891916	0.213379971	0.34350527	0.450429509
214.6210266	0.030521593	0.065085213	0.126041117	0.213915635	0.343747179	0.450679731
214.8210266	0.029795356	0.065458781	0.126000666	0.213740166	0.344164764	0.45133234
215.0210266	0.029591479	0.065587015	0.12593267	0.213907976	0.344589694	0.45147317
215.2210266	0.030224068	0.065569432	0.126015082	0.214457849	0.344677908	0.451325934
215.4210266	0.030677059	0.065801044	0.125959648	0.214311803	0.344040521	0.451580751
215.6210266	0.030712469	0.065667865	0.12578233	0.214017506	0.343969116	0.452090057
215.8210266	0.03079374	0.065697898	0.125639992	0.213958295	0.343745545	0.452792936
216.0210266	0.031339438	0.065703067	0.125816769	0.213710606	0.343309827	0.453196206
216.2210266	0.031746108	0.065745906	0.125623257	0.214271016	0.342580195	0.453569384
216.4210266	0.032077029	0.06574575	0.126062501	0.215094689	0.342826459	0.453790541
216.6210266	0.033360841	0.06537398	0.126159541	0.214790413	0.341971762	0.453209635
216.8210266	0.033571607	0.065378659	0.125844003	0.214135907	0.342317332	0.452750561
217.0210266	0.034168785	0.064960741	0.126006698	0.214131173	0.342844834	0.452779738
217.2210266	0.03421504	0.065370518	0.12586182	0.213593466	0.342981972	0.452341278
217.4210266	0.034676856	0.065792465	0.125660628	0.213437234	0.343450198	0.452195303
217.6210266	0.03427373	0.065745522	0.125483062	0.212761292	0.343681697	0.452242585
217.8210266	0.0342916	0.06568588	0.126428157	0.212794596	0.343239549	0.452474723
218.0210266	0.033727635	0.065575238	0.126297788	0.211934805	0.3441218	0.451911839
218.2210266	0.033547205	0.065685735	0.126625894	0.211851915	0.344050058	0.451776005
218.4210266	0.033211847	0.065880351	0.126782697	0.212088562	0.344277318	0.452534948
218.6210266	0.033277276	0.066119362	0.126821503	0.211744821	0.34508125	0.452496527
218.8210266	0.033008012	0.065884222	0.126904189	0.211332103	0.345787865	0.452225559
219.0210266	0.033220873	0.06614004	0.126873067	0.211330806	0.345863967	0.452156431
219.2210266	0.032876793	0.066276332	0.126659879	0.211773406	0.34599053	0.452331966
219.4210266	0.032752083	0.066501318	0.126551209	0.211932215	0.346031209	0.452416715
219.6210266	0.032840961	0.066319888	0.126843649	0.212641848	0.346225555	0.452898361
219.8210266	0.032840848	0.066482586	0.12673127	0.213713874	0.34648749	0.45335493
220.0210266	0.03258273	0.066680241	0.126621626	0.214631486	0.346782601	0.453177762
220.2210266	0.032884641	0.066600747	0.1266205	0.215269568	0.347159402	0.453616892
220.4210266	0.033278824	0.066214075	0.126167432	0.215253888	0.347246936	0.453723575
220.6210266	0.034251686	0.066187346	0.12569116	0.215043028	0.347635572	0.453234195
220.8210266	0.033830115	0.066340586	0.125716808	0.214783248	0.348440691	0.453391345
221.0210266	0.03391903	0.066618668	0.125792113	0.214465582	0.348478805	0.453681672
221.2210266	0.034205094	0.067201203	0.126162462	0.214145401	0.348364879	0.453271832
221.4210266	0.034395502	0.067610853	0.125933197	0.215599713	0.348389075	0.453381832
221.6210266	0.034090406	0.067374346	0.125686325	0.21601211	0.348240235	0.453214436
221.8210266	0.034362585	0.0673244	0.126099869	0.216376307	0.347505577	0.453017599
222.0210266	0.034105913	0.067024603	0.126064203	0.216655722	0.347269423	0.453252075
222.2210266	0.03405397	0.06696591	0.126216915	0.216374207	0.346897815	0.453368764
222.4210266	0.034244855	0.06692011	0.126179087	0.216407082	0.34772517	0.453734439
222.6210266	0.034153226	0.066934752	0.127043612	0.216540462	0.347846219	0.453369149
222.8210266	0.033794461	0.066968786	0.126817579	0.216603724	0.347502422	0.453471347
223.0210266	0.033574859	0.067058818	0.127551418	0.216629769	0.347426961	0.453855637
223.2210266	0.033282357	0.06691818	0.127912229	0.217144995	0.346791045	0.453982528
223.4210266	0.033789754	0.066964145	0.12768899	0.216743008	0.347058007	0.45346762
223.6210266	0.034064718	0.066665527	0.127241628	0.216854312	0.346785567	0.453093247
223.8210266	0.033512989	0.06686544	0.126939931	0.217191639	0.346205001	0.453227307
224.0210266	0.033705174	0.067131402	0.126219875	0.21711008	0.346617027	0.452946542
224.2210266	0.034136056	0.066659152	0.125878525	0.216414819	0.346966634	0.453323767
224.4210266	0.034292286	0.066134659	0.125242398	0.216511429	0.346998046	0.452940172
224.6210266	0.034098965	0.066002435	0.125253085	0.215855639	0.347553793	0.453011833
224.8210266	0.033838305	0.065675527	0.125362972	0.21524664	0.347854841	0.452932308
225.0210266	0.03404366	0.065672021	0.125456898	0.21504866	0.347981064	0.452874852
225.2210266	0.034001247	0.06573215	0.125349247	0.215377465	0.34797221	0.452733578
225.4210266	0.033923818	0.065678751	0.125911018	0.216407497	0.348201595	0.45275902
225.6210266	0.033932589	0.06550995	0.126054832	0.216482612	0.34821541	0.452980251
225.8210266	0.034208286	0.065426575	0.126529207	0.216451892	0.348015874	0.453694254
226.0210266	0.033558693	0.065114107	0.127441734	0.21603093	0.347635177	0.454700227
226.2210266	0.033193473	0.064967299	0.127960746	0.216029746	0.348262861	0.454876679
226.4210266	0.033371248	0.065240245	0.128293169	0.216664328	0.348566424	0.455403855
226.6210266	0.032972847	0.065492607	0.129321994	0.217454253	0.348420305	0.455848548
226.8210266	0.033106342	0.065940526	0.129528502	0.217480666	0.348574435	0.456836566
227.0210266	0.033250603	0.065996623	0.130048551	0.217835397	0.34844328	0.456890583
227.2210266	0.033149636	0.066030331	0.130005467	0.218872806	0.34783356	0.456787697
227.4210266	0.03408633	0.066327914	0.129921558	0.218936986	0.348122553	0.456665907
227.6210266	0.03432682	0.066586808	0.129749486	0.219757365	0.347751699	0.456768731
227.8210266	0.034417236	0.066934328	0.129810384	0.21988574	0.347163317	0.457024209
228.0210266	0.034928316	0.066717561	0.129581559	0.219882224	0.347669266	0.456600802
228.2210266	0.034841678	0.06613171	0.129424422	0.220377091	0.347909393	0.456586548
228.4210266	0.034810988	0.065471503	0.129000047	0.219805916	0.347450681	0.456363072
228.6210266	0.034483179	0.065273833	0.12925584	0.21897191	0.347302852	0.455729873
228.8210266	0.03491952	0.065234063	0.12910734	0.21859446	0.347034964	0.454671426
229.0210266	0.035103407	0.065347566	0.128630491	0.217865564	0.347073558	0.454256629
229.2210266	0.034625985	0.06507954	0.128624207	0.217314961	0.347038258	0.453573092
229.4210266	0.034693958	0.065409848	0.129160322	0.217351765	0.346859418	0.453135673
229.6210266	0.0349413	0.065432908	0.128785833	0.217089915	0.346921126	0.452988845
229.8210266	0.034876418	0.06509802	0.129324272	0.217060471	0.346628632	0.453241196
230.0210266	0.034466451	0.065242731	0.129887392	0.216937531	0.346421631	0.453045111
230.2210266	0.034545302	0.065288293	0.129313106	0.217198675	0.346780912	0.453599161
230.4210266	0.034651293	0.065690488	0.129139792	0.216937999	0.347331528	0.453592899
230.6210266	0.034457505	0.065488502	0.129449998	0.216912961	0.347900748	0.454274648
230.8210266	0.034060871	0.065749087	0.129377586	0.216652435	0.348595283	0.454792205
231.0210266	0.033567807	0.066193625	0.12878098	0.216961497	0.349422968	0.454612853
231.2210266	0.033279939	0.06630984	0.129228219	0.217443987	0.350328787	0.455085281
231.4210266	0.03343439	0.066589743	0.129005638	0.216939115	0.350489187	0.45526393
231.6210266	0.032785193	0.066358317	0.129025928	0.216931717	0.350724209	0.45575798
231.8210266	0.032852614	0.066288477	0.129557061	0.216708768	0.35079796	0.45605901
232.0210266	0.0325559	0.066101009	0.129714421	0.216545421	0.35081775	0.456265491
232.2210266	0.032285646	0.065921513	0.130120712	0.216722167	0.351254095	0.45635543
232.4210266	0.032482772	0.066298331	0.130759205	0.216169822	0.350936524	0.456282602
232.6210266	0.032233939	0.066756825	0.131596843	0.21622852	0.350938231	0.455802049
232.8210266	0.032502062	0.067250193	0.131461529	0.215836004	0.350927397	0.455671309
233.0210266	0.032504162	0.067792998	0.131696589	0.215958031	0.35086024	0.455787774
233.2210266	0.032254026	0.06805691	0.132060079	0.215980423	0.350558829	0.45582721
233.4210266	0.032722218	0.068640782	0.132039507	0.216433489	0.350158423	0.455603877
233.6210266	0.033257173	0.06854855	0.132473146	0.217033142	0.350339484	0.455797734
233.8210266	0.033361454	0.068577728	0.132061629	0.217591766	0.349895051	0.456003761
234.0210266	0.033397155	0.068842434	0.131664802	0.218258889	0.349833203	0.455559065
234.2210266	0.033251077	0.068750066	0.131311907	0.218828568	0.349862687	0.456210104
234.4210266	0.03340629	0.069041748	0.130585321	0.219017449	0.3501566	0.456080092
234.6210266	0.033427268	0.068792273	0.130201729	0.220136059	0.350482324	0.456387054
234.8210266	0.03266444	0.068557015	0.129584607	0.220793623	0.350936731	0.456058712
235.0210266	0.032435083	0.06846757	0.128880139	0.221130402	0.351388162	0.456104231
235.2210266	0.032478638	0.067953768	0.129271138	0.221806637	0.351141791	0.456149188
235.4210266	0.03258321	0.068023501	0.129654395	0.222160886	0.350548813	0.455878448
235.6210266	0.032719141	0.068426744	0.130009599	0.222039627	0.35049768	0.456151862
235.8210266	0.032240755	0.068743182	0.130591547	0.221551519	0.350869899	0.456305192
236.0210266	0.032181301	0.068278947	0.131327751	0.221063224	0.351255754	0.455898737
236.2210266	0.032427221	0.068084328	0.131993674	0.220561175	0.351516147	0.455539966
236.4210266	0.032265464	0.068406745	0.132317757	0.220111809	0.351446904	0.455181151
236.6210266	0.032258425	0.068346774	0.13268465	0.218982794	0.35177104	0.455009185
236.8210266	0.032451033	0.06877287	0.132963924	0.218475366	0.352048747	0.45526732
237.0210266	0.032762	0.069053254	0.133256575	0.218099112	0.35209511	0.455334495
237.2210266	0.033180532	0.068582696	0.133491581	0.21792214	0.352751165	0.455458058
237.4210266	0.03345469	0.068593221	0.132965334	0.217996553	0.353018285	0.455501023
237.6210266	0.033162461	0.068526325	0.132954133	0.217863486	0.353919244	0.455733974
237.8210266	0.03351765	0.068143096	0.132479247	0.218861733	0.354098382	0.455740598
238.0210266	0.033499756	0.067815976	0.132890063	0.21920325	0.354235254	0.455791406
238.2210266	0.033635213	0.068043631	0.132419046	0.218998378	0.353925846	0.456386707
238.4210266	0.033802243	0.068351171	0.132045201	0.219248268	0.353571537	0.456515946
238.6210266	0.033933357	0.067801311	0.13219218	0.220605036	0.353159647	0.456319558
238.8210266	0.03355416	0.067675557	0.131311814	0.22066453	0.352826662	0.456445365
239.0210266	0.033868661	0.067329809	0.131336087	0.22121346	0.352448688	0.456939964
239.2210266	0.034128408	0.067535294	0.131504839	0.221957481	0.352181919	0.456350143
239.4210266	0.034322932	0.068155869	0.130996789	0.222190924	0.351939152	0.456390207
239.6210266	0.034005672	0.068213508	0.130260239	0.221893983	0.351504019	0.456062667
239.8210266	0.033417394	0.06809537	0.130625341	0.221547971	0.351388349	0.456192968
240.0210266	0.034140997	0.067934088	0.131253629	0.221361825	0.351109588	0.455931273
240.2210266	0.034301245	0.066939045	0.131292696	0.221391208	0.350682782	0.455982886
240.4210266	0.034636582	0.06730337	0.131524314	0.221626456	0.350448165	0.455508191
240.6210266	0.034777686	0.067411728	0.131654593	0.221121142	0.350256765	0.455837375
240.8210266	0.034598801	0.067961762	0.132234968	0.220969661	0.349979115	0.456076514
241.0210266	0.034246979	0.06776084	0.132029005	0.220706232	0.350035958	0.455895689
241.2210266	0.033759169	0.067404954	0.131712708	0.220817822	0.350011722	0.456505701
241.4210266	0.033178625	0.067681786	0.131258924	0.220263606	0.350394608	0.456989354
241.6210266	0.033145863	0.067615452	0.131928284	0.220277927	0.350853947	0.457036052
241.8210266	0.034050813	0.067951637	0.131983544	0.22052222	0.351133467	0.457575977
242.0210266	0.03378062	0.068472401	0.13212663	0.220013089	0.351532832	0.457583745
242.2210266	0.033873168	0.069138179	0.131771845	0.219860419	0.35165602	0.457604605
242.4210266	0.034004688	0.069689272	0.131972854	0.220680605	0.351674949	0.457908853
242.6210266	0.034104438	0.069527677	0.131675293	0.22038028	0.351966573	0.45784078
242.8210266	0.034581155	0.06947361	0.130920673	0.21932741	0.352490039	0.45780532
243.0210266	0.034914451	0.069400671	0.130698708	0.219410164	0.352989523	0.457364616
243.2210266	0.034532643	0.069510587	0.129834658	0.219409882	0.353829499	0.456615499
243.4210266	0.03473263	0.069864623	0.128936517	0.219980016	0.353718812	0.45672883
243.6210266	0.03515163	0.069708924	0.129179241	0.219766595	0.353740096	0.45669033
243.8210266	0.034601179	0.069839679	0.129290401	0.219640361	0.353728254	0.45690491
244.0210266	0.035089081	0.069705116	0.12973052	0.220021259	0.35396403	0.456856728
244.2210266	0.035129569	0.069069371	0.129817996	0.219880446	0.354350125	0.4567888
244.4210266	0.035287977	0.069511106	0.129645798	0.219488295	0.354121841	0.457016271
244.6210266	0.034752079	0.069068944	0.129201408	0.218930798	0.354431433	0.457154357
244.8210266	0.034681829	0.069171366	0.129729609	0.218677445	0.35436285	0.457470848
245.0210266	0.034652292	0.068731427	0.129328343	0.218769705	0.354322874	0.457065189
245.2210266	0.034346961	0.068635018	0.129623487	0.218507082	0.354287973	0.457765897
245.4210266	0.034524408	0.06890996	0.130043265	0.218880964	0.354557664	0.457323008
245.6210266	0.035169628	0.068829129	0.129997633	0.219118953	0.354785086	0.457213177
245.8210266	0.035297637	0.069116221	0.130119579	0.219682486	0.355449138	0.457373738
246.0210266	0.035179777	0.068614561	0.130250852	0.22006248	0.355354315	0.457518299
246.2210266	0.035143967	0.068641346	0.13028948	0.219681241	0.35506045	0.457569105
246.4210266	0.035458608	0.068341948	0.13053791	0.219886501	0.354966576	0.458003196
246.6210266	0.035959264	0.068211773	0.13078965	0.21946537	0.354184553	0.45762601
246.8210266	0.03636121	0.068152663	0.130252525	0.220060535	0.354364896	0.457191773
247.0210266	0.03578253	0.068431755	0.130467814	0.22114022	0.35415121	0.457513
247.2210266	0.035688506	0.068487857	0.13037593	0.221860628	0.354182814	0.458147494
247.4210266	0.035703348	0.068518289	0.130924552	0.221952061	0.353593446	0.459004552
247.6210266	0.035640737	0.06865929	0.13168007	0.222233734	0.353853127	0.459524893
247.8210266	0.034824377	0.069180487	0.131564125	0.22320094	0.35359509	0.459937955
248.0210266	0.03512316	0.06970834	0.131266023	0.22328314	0.353882385	0.460185668
248.2210266	0.034650805	0.069242406	0.130866779	0.222520276	0.354152565	0.46083219
248.4210266	0.034693339	0.06939096	0.130344644	0.222602561	0.353990095	0.460929308
248.6210266	0.034495303	0.069466857	0.130322001	0.222659101	0.354107187	0.460457107
248.8210266	0.03444481	0.070363519	0.130630953	0.222984685	0.353661292	0.460979734
249.0210266	0.03398831	0.070347999	0.130507263	0.222870104	0.353514327	0.460390218
249.2210266	0.033306341	0.070363936	0.13070647	0.222980019	0.353527057	0.46022341
249.4210266	0.033512871	0.070264123	0.130448649	0.223312516	0.353268737	0.459843973
249.6210266	0.033800633	0.069772038	0.130615662	0.223305244	0.353676686	0.459802826
249.8210266	0.033189376	0.069654845	0.130424333	0.223399351	0.353819258	0.459793471
250.0210266	0.032930328	0.068928205	0.130388246	0.223081453	0.353721909	0.460021448
250.2210266	0.033079279	0.068857492	0.130888812	0.222869346	0.353296192	0.459363723
250.4210266	0.033089685	0.068794486	0.130941492	0.222689734	0.352894467	0.459433445
250.6210266	0.032998071	0.069256289	0.131392287	0.2225144	0.352996031	0.459122134
250.8210266	0.032401565	0.069010877	0.131484175	0.222788946	0.353567031	0.459171404
251.0210266	0.03225612	0.069065607	0.131965904	0.222355716	0.353057478	0.459498279
251.2210266	0.032619095	0.069384117	0.132130943	0.221458138	0.353506297	0.459711955
251.4210266	0.03251203	0.068881854	0.133281052	0.221042763	0.35409731	0.459371196
251.6210266	0.032813242	0.069299161	0.133362286	0.221534118	0.354641831	0.459124904
251.8210266	0.032576372	0.06978574	0.132726266	0.22124431	0.354423005	0.459306652
252.0210266	0.032630332	0.06979247	0.132601586	0.220671154	0.354779038	0.459157485
252.2210266	0.032669343	0.069990089	0.132575811	0.219720071	0.355152288	0.459575674
252.4210266	0.032742177	0.070510011	0.132465464	0.219451488	0.35522353	0.459097402
252.6210266	0.033034851	0.070603682	0.132511568	0.219602438	0.355387247	0.458736064
252.8210266	0.033287412	0.071053187	0.132594109	0.219821587	0.355503593	0.458302318
253.0210266	0.033299536	0.070558875	0.132984743	0.220290222	0.355554668	0.457756429
253.2210266	0.033428595	0.070824917	0.132986106	0.220537972	0.355265592	0.457599409
253.4210266	0.033635995	0.070254989	0.133119986	0.220966617	0.355197385	0.457902916
253.6210266	0.033763425	0.069815978	0.133216496	0.220999836	0.355594633	0.45812217
253.8210266	0.0338974	0.069548313	0.133176303	0.221041909	0.355205525	0.458739065
254.0210266	0.034124854	0.069576004	0.133198613	0.221379979	0.354617685	0.459055767
254.2210266	0.034039863	0.069962152	0.133219307	0.221004999	0.35426722	0.459208604
254.4210266	0.033403536	0.070113582	0.133215273	0.221674629	0.35470019	0.459135223
254.6210266	0.033589167	0.070136848	0.133229741	0.222183808	0.354922167	0.459313017
254.8210266	0.033395059	0.069542458	0.133580094	0.222235009	0.354471521	0.459700628
255.0210266	0.034048474	0.06952267	0.133681359	0.222300627	0.354454914	0.459691701
255.2210266	0.034281832	0.069510693	0.133843635	0.222581201	0.354756231	0.459321468
255.4210266	0.033762682	0.069173453	0.133829795	0.223051492	0.355175045	0.459274454
255.6210266	0.033745294	0.069035582	0.133210581	0.223288608	0.354861735	0.459498626
255.8210266	0.033660801	0.069085821	0.133038314	0.223178661	0.355145768	0.460002873
256.0210266	0.033474388	0.068836651	0.132346697	0.222229346	0.355596635	0.460144759
256.2210266	0.033185316	0.069253197	0.131863505	0.221404491	0.355722691	0.46025628
256.4210266	0.03347498	0.069004349	0.132426095	0.221537891	0.355605584	0.459947306
256.6210266	0.033697857	0.068864668	0.132769792	0.221871619	0.355908128	0.459628326
256.8210266	0.033146647	0.068939706	0.133398492	0.221293709	0.356458126	0.459254572
257.0210266	0.033280777	0.06866146	0.133777017	0.221872293	0.356612381	0.459568398
257.2210266	0.032853674	0.069025658	0.133328892	0.221075583	0.356702573	0.45979768
257.4210266	0.032679889	0.068754423	0.133428923	0.221362739	0.356957753	0.459975858
257.6210266	0.033119461	0.069057727	0.133408207	0.221312834	0.357052304	0.46014436
257.8210266	0.033167659	0.06947212	0.13355666	0.221011415	0.356899863	0.460396303
258.0210266	0.032599032	0.070508776	0.133106224	0.22045382	0.356780035	0.460047111
258.2210266	0.032148011	0.071140165	0.133800085	0.221102987	0.357146309	0.460531482
258.4210266	0.032671617	0.071202658	0.135192269	0.222077432	0.357227412	0.46076128
258.6210266	0.033093168	0.071235629	0.135745137	0.221437218	0.357259615	0.460996987
258.8210266	0.032993513	0.071128445	0.136498071	0.221370697	0.357167608	0.460823211
259.0210266	0.03362888	0.071848417	0.13615929	0.221764134	0.35727061	0.460722199
259.2210266	0.033385429	0.072025466	0.136107476	0.221277809	0.356970976	0.460783985
259.4210266	0.03347766	0.071781194	0.135852782	0.22162768	0.356999825	0.460880027
259.6210266	0.033781247	0.071652057	0.135550862	0.221625149	0.356447432	0.460694408
259.8210266	0.033857198	0.071919202	0.135364093	0.221130836	0.356764047	0.46102713
260.0210266	0.033628203	0.07150081	0.135308788	0.220825831	0.356278188	0.460803115
260.2210266	0.03397201	0.071688531	0.135415784	0.221794732	0.355843879	0.460895499
260.4210266	0.0342927	0.071246773	0.1359727	0.222184697	0.355710724	0.460839515
260.6210266	0.034020069	0.070726604	0.136412484	0.223013133	0.356140273	0.460562682
260.8210266	0.033690387	0.070330763	0.136324762	0.223043212	0.356180238	0.460851695
261.0210266	0.033485604	0.069795144	0.13576168	0.224423761	0.355911309	0.461093971
261.2210266	0.033693489	0.069858567	0.135192658	0.224257501	0.356016938	0.460977017
261.4210266	0.033376437	0.069374937	0.135032144	0.225167172	0.356064293	0.461070063
261.6210266	0.033159416	0.069226967	0.134808538	0.225018426	0.355914268	0.461075181
261.8210266	0.032693742	0.069311587	0.134786832	0.223979109	0.356402238	0.460780153
262.0210266	0.032809314	0.069792785	0.134557287	0.223767806	0.356793453	0.460770646
262.2210266	0.032845417	0.069727023	0.135182327	0.22457492	0.357208173	0.461478806
262.4210266	0.033260081	0.069512722	0.13603433	0.224339975	0.357214917	0.461259707
262.6210266	0.033303642	0.069415735	0.136065677	0.224050293	0.35770475	0.460725998
262.8210266	0.033118003	0.069927372	0.135690708	0.224571902	0.35759731	0.460643871
263.0210266	0.034006747	0.070056689	0.135651445	0.224707686	0.357829823	0.460850845
263.2210266	0.034119782	0.070077764	0.135841356	0.22510732	0.357810103	0.460626516
263.4210266	0.03516102	0.070131039	0.135364884	0.22587073	0.358064273	0.460361037
263.6210266	0.035483857	0.07010889	0.135543887	0.226241186	0.358595413	0.460592455
263.8210266	0.035676585	0.069897545	0.135569226	0.227258287	0.359181854	0.46025535
264.0210266	0.035808325	0.069984079	0.13524486	0.22836699	0.358922775	0.460657312
264.2210266	0.036106521	0.070329995	0.13511359	0.228732452	0.359237358	0.460932453
264.4210266	0.036451828	0.07017156	0.135662141	0.228595264	0.359570159	0.460797085
264.6210266	0.036413701	0.069716918	0.135439612	0.229180759	0.359777847	0.461100329
264.8210266	0.036075715	0.07014135	0.135099833	0.22889226	0.359670866	0.461311323
265.0210266	0.036305813	0.070563935	0.135063789	0.229585758	0.359593078	0.460800743
265.2210266	0.036312819	0.070915249	0.13517873	0.228584464	0.359560027	0.46091404
265.4210266	0.035461766	0.071509069	0.134981975	0.227910267	0.35927173	0.460667406
265.6210266	0.035450734	0.072106825	0.134854512	0.227304588	0.359034013	0.460215831
265.8210266	0.034991458	0.072697115	0.134744454	0.226144983	0.358941731	0.459729593
266.0210266	0.034440246	0.073047164	0.134003034	0.225427981	0.358469733	0.460104899
266.2210266	0.034380333	0.073288075	0.134417603	0.226056198	0.358016032	0.460351016
266.4210266	0.034565493	0.073485509	0.134355719	0.225852635	0.357583078	0.459749281
266.6210266	0.033961094	0.073504737	0.134544048	0.225671579	0.357539272	0.459569934
266.8210266	0.033965798	0.073475926	0.134779134	0.22584945	0.357105604	0.459251163
267.0210266	0.034630729	0.07342092	0.135448689	0.226049446	0.356960474	0.45920985
267.2210266	0.034816923	0.073128984	0.135624075	0.22571735	0.356876644	0.459575679
267.4210266	0.035574924	0.072634287	0.13582992	0.226909701	0.357378071	0.459793208
267.6210266	0.035062943	0.072387676	0.135686594	0.227367343	0.358138415	0.460390633
267.8210266	0.034623645	0.072186743	0.135545967	0.227759763	0.35814364	0.460648878
268.0210266	0.034290876	0.071858548	0.135550787	0.227831052	0.3584941	0.461358283
268.2210266	0.034235415	0.071274125	0.135762994	0.227295794	0.359248527	0.461665299
268.4210266	0.034180047	0.070989856	0.135410421	0.227004497	0.35987723	0.461985867
268.6210266	0.034018008	0.070365869	0.135070892	0.227394369	0.359699356	0.462324928
268.8210266	0.034012441	0.070570136	0.135264128	0.22693489	0.36001145	0.462191181
269.0210266	0.034038486	0.070876105	0.13540157	0.226540439	0.359480181	0.462572253
269.2210266	0.034187371	0.070864322	0.135358241	0.225935359	0.360032349	0.462794861
269.4210266	0.034460422	0.071341947	0.135146551	0.22603904	0.35970724	0.462545163
269.6210266	0.034339339	0.071216495	0.134735139	0.226229106	0.359753006	0.462773732
269.8210266	0.034335142	0.071081525	0.134705071	0.225853472	0.359812914	0.462681161
270.0210266	0.03464231	0.071102853	0.134211799	0.225322096	0.359872069	0.462355265
270.2210266	0.03513935	0.071363397	0.134143965	0.225415825	0.360066988	0.462475417
270.4210266	0.035130498	0.071474202	0.133994993	0.225049491	0.360051505	0.461950413
270.6210266	0.034983824	0.071700557	0.134613174	0.22487354	0.359613265	0.462041561
270.8210266	0.035712486	0.071494451	0.134876808	0.225203469	0.359158	0.461161007
271.0210266	0.03596693	0.071602552	0.135407713	0.224894229	0.359021187	0.461228742
271.2210266	0.036281015	0.071424809	0.135842611	0.225295173	0.359282695	0.461735294
271.4210266	0.035961842	0.071771992	0.135793426	0.226078407	0.359347391	0.461623261
271.6210266	0.035120171	0.071800833	0.135572357	0.225301318	0.35955333	0.461385318
271.8210266	0.034648977	0.071464431	0.136309247	0.226273433	0.359156187	0.4615634
272.0210266	0.034280959	0.071605056	0.135894596	0.226965227	0.359394498	0.461156281
272.2210266	0.034550741	0.071567524	0.135876148	0.227151507	0.359335423	0.461591466
272.4210266	0.034198873	0.071962248	0.135994629	0.227257265	0.359300632	0.461629439
272.6210266	0.034349263	0.072154613	0.135817483	0.226834243	0.359103649	0.461844723
272.8210266	0.034480461	0.072862989	0.13605161	0.226785807	0.359657734	0.461992204
273.0210266	0.034752864	0.074042314	0.136128868	0.227088856	0.359208026	0.462103735
273.2210266	0.035003215	0.074147685	0.135641527	0.22748609	0.359826687	0.462019987
273.4210266	0.034576594	0.074046122	0.135562233	0.226715563	0.359479546	0.461779117
273.6210266	0.034764125	0.073852903	0.135600996	0.227448338	0.359663746	0.461851316
273.8210266	0.035116787	0.073787189	0.135499033	0.227726043	0.360096075	0.461273637
274.0210266	0.034841911	0.073980438	0.135157113	0.227600245	0.360176428	0.461460074
274.2210266	0.034717645	0.073862721	0.13534106	0.228231457	0.36006946	0.461627514
274.4210266	0.035126053	0.073865179	0.135600094	0.22844962	0.359769037	0.461533872
274.6210266	0.035230625	0.073547199	0.135462089	0.228237474	0.360054487	0.461774694
274.8210266	0.035251036	0.073042809	0.135723228	0.228215986	0.360652492	0.461310834
275.0210266	0.035597371	0.073169282	0.135763352	0.228247993	0.360939893	0.462040314
275.2210266	0.035491889	0.073250583	0.13590724	0.22855117	0.361079491	0.461871433
275.4210266	0.035123922	0.072974052	0.135809357	0.228244307	0.360925953	0.461314428
275.6210266	0.035206365	0.072391524	0.136190702	0.228313189	0.361222917	0.461062412
275.8210266	0.034974637	0.072366005	0.136167429	0.229084812	0.36087636	0.461507088
276.0210266	0.035500473	0.072661879	0.13633511	0.229277497	0.361304977	0.461656319
276.2210266	0.035133366	0.072832459	0.136336239	0.22923449	0.361216046	0.46205761
276.4210266	0.034890842	0.074204579	0.136781912	0.228878244	0.361197434	0.462583026
276.6210266	0.035338579	0.074496835	0.13639967	0.228528482	0.361256434	0.463140594
276.8210266	0.035429396	0.074902613	0.136219024	0.228304127	0.360898136	0.463423766
277.0210266	0.035332023	0.075136003	0.136036142	0.228094235	0.360366245	0.463444519
277.2210266	0.035122489	0.07449275	0.136345247	0.227864994	0.359800907	0.463777313
277.4210266	0.034971931	0.073936102	0.136762119	0.227200248	0.359798426	0.463669762
277.6210266	0.035689422	0.073498558	0.137326619	0.227932307	0.359846616	0.464452431
277.8210266	0.035965913	0.073458033	0.138233083	0.227642524	0.360264887	0.464357291
278.0210266	0.036050449	0.072853075	0.138525888	0.227426157	0.360315173	0.464253296
278.2210266	0.035716531	0.072657153	0.13845756	0.227403015	0.360075923	0.464048001
278.4210266	0.035690231	0.072605251	0.13853955	0.226897719	0.360361289	0.4644016
278.6210266	0.035700598	0.072279274	0.138412714	0.226298652	0.361177145	0.464069379
278.8210266	0.035706092	0.072296809	0.138505903	0.226077591	0.361105153	0.463784993
279.0210266	0.035897576	0.072759143	0.138559856	0.225990665	0.361654229	0.463805622
279.2210266	0.036278097	0.072710493	0.13984456	0.225763959	0.361477974	0.463171131
279.4210266	0.036585199	0.072463857	0.139606374	0.225635716	0.361581219	0.463281484
279.6210266	0.036382008	0.072966485	0.13940753	0.225111298	0.361557843	0.463754067
279.8210266	0.035996316	0.073880738	0.139631694	0.225463556	0.361417596	0.463804905
280.0210266	0.03628448	0.074280198	0.139118471	0.225261337	0.361809982	0.464052176
280.2210266	0.035865449	0.075106922	0.138166479	0.225593826	0.36144911	0.464208557
280.4210266	0.036681508	0.075872954	0.138274311	0.225714163	0.361026114	0.464309407
280.6210266	0.036804269	0.075339427	0.137060552	0.225958502	0.360831583	0.464468293
280.8210266	0.03681509	0.075344492	0.136750281	0.225934532	0.360568926	0.464436524
281.0210266	0.036852035	0.075118227	0.136732292	0.227017471	0.36042071	0.464135319
281.2210266	0.036724552	0.075157625	0.136572483	0.226928959	0.360671899	0.464155489
281.4210266	0.036945911	0.075179537	0.136329124	0.226806669	0.361512301	0.46396107
281.6210266	0.037081357	0.074706002	0.136254476	0.227326131	0.361371506	0.463628115
281.8210266	0.036877794	0.074576666	0.136479071	0.227608962	0.361443453	0.463343771
282.0210266	0.036557838	0.074049008	0.135414856	0.227630628	0.361524827	0.463025894
282.2210266	0.036262201	0.073879523	0.135420383	0.228218108	0.361731493	0.463312941
282.4210266	0.036161901	0.072781094	0.135622808	0.228394194	0.361997532	0.463387851
282.6210266	0.035362302	0.072241607	0.135685111	0.228448272	0.362346489	0.463277856
282.8210266	0.03500216	0.072323524	0.136124927	0.228527355	0.36281714	0.463436181
283.0210266	0.03561867	0.072044522	0.136920636	0.228894411	0.363135692	0.463629172
283.2210266	0.036188761	0.072044822	0.137569452	0.22933944	0.362721602	0.464054306
283.4210266	0.036242629	0.072003287	0.137526102	0.229600029	0.362558611	0.46468147
283.6210266	0.036555396	0.07263368	0.138137025	0.229916663	0.362748831	0.464583273
283.8210266	0.036707513	0.072855302	0.138638532	0.230194834	0.362729963	0.464543096
284.0210266	0.037484995	0.072371845	0.138449112	0.230449813	0.362783506	0.464601314
284.2210266	0.038112469	0.072778492	0.138985256	0.230817075	0.362402869	0.464342206
284.4210266	0.038685991	0.072828705	0.139306696	0.230700252	0.362544803	0.464162702
284.6210266	0.038615312	0.072617944	0.138959731	0.230988989	0.363015017	0.464467366
284.8210266	0.03864087	0.072734094	0.139000987	0.231152265	0.362430483	0.464523825
285.0210266	0.038411496	0.072868034	0.138765925	0.231173057	0.363042349	0.464695909
285.2210266	0.037528669	0.073336446	0.138959334	0.230632252	0.363418301	0.465335103
285.4210266	0.03749602	0.073392691	0.138981573	0.230518799	0.363388622	0.464763842
285.6210266	0.037144533	0.073313196	0.139110181	0.230160947	0.362894266	0.464582967
285.8210266	0.036890554	0.073369088	0.139142353	0.230269564	0.363378599	0.465072079
286.0210266	0.036952889	0.073629082	0.138857453	0.230284088	0.364052948	0.46494825
286.2210266	0.036483986	0.072904929	0.139249562	0.229628252	0.36448733	0.464953049
286.4210266	0.035767519	0.072436506	0.138904921	0.229610593	0.364583906	0.465175167
286.6210266	0.035132879	0.072908837	0.138967718	0.229376454	0.364568104	0.464850733
286.8210266	0.03529875	0.073246313	0.138605054	0.228469149	0.365044063	0.46481212
287.0210266	0.03556931	0.073487326	0.138648717	0.22895326	0.364793674	0.464981536
287.2210266	0.035561474	0.073749563	0.139148387	0.229219756	0.364565361	0.465008071
287.4210266	0.035928004	0.074075762	0.139447	0.229299777	0.364205203	0.464957367
287.6210266	0.035967091	0.074654458	0.139285212	0.229342437	0.364176541	0.465107842
287.8210266	0.035877483	0.074844056	0.139215184	0.229476988	0.364043096	0.46541154
288.0210266	0.036109505	0.075007439	0.139561761	0.230197417	0.363978159	0.465152339
288.2210266	0.03630158	0.075476168	0.139722038	0.230433786	0.36399104	0.464982683
288.4210266	0.036134433	0.075118042	0.139693286	0.231710827	0.364133776	0.465853401
288.6210266	0.035887827	0.075013738	0.140074195	0.232625267	0.364021015	0.4663524
288.8210266	0.035528937	0.074334881	0.140611699	0.232431216	0.363658132	0.466660594
289.0210266	0.035115647	0.073948135	0.141163739	0.232667827	0.364322332	0.46753663
289.2210266	0.034906625	0.073808264	0.141678012	0.233134413	0.364291001	0.467207897
289.4210266	0.035032099	0.07368217	0.141635841	0.232833714	0.364357503	0.466501209
289.6210266	0.035125936	0.073379673	0.142158764	0.233272125	0.364505454	0.466473529
289.8210266	0.035126381	0.073195609	0.141809863	0.233271401	0.365187636	0.466357716
290.0210266	0.035388266	0.072641127	0.141633927	0.232787201	0.365648936	0.466010401
290.2210266	0.034874828	0.072229524	0.14151365	0.231670591	0.365475556	0.465773832
290.4210266	0.035545423	0.072150265	0.141225663	0.231435113	0.365309514	0.46573309
290.6210266	0.03499291	0.072213354	0.140651468	0.230589267	0.365256928	0.465195016
290.8210266	0.034883124	0.071972422	0.140464744	0.230167528	0.36540649	0.46475001
291.0210266	0.035046591	0.072051974	0.139890487	0.230449069	0.364820139	0.464320762
291.2210266	0.035310575	0.07186923	0.139704142	0.230172039	0.364742687	0.464022513
291.4210266	0.035455499	0.072061854	0.139057268	0.229652222	0.364998997	0.463976884
291.6210266	0.035446738	0.071808283	0.138551852	0.230190946	0.365131769	0.464093613
291.8210266	0.035260961	0.072268817	0.138361087	0.23044312	0.365594551	0.463600135
292.0210266	0.035549601	0.072171864	0.138800257	0.230776281	0.365449609	0.463366647
292.2210266	0.036096056	0.072106008	0.138649837	0.230884418	0.364994161	0.463491667
292.4210266	0.036022338	0.072105984	0.138675941	0.231070126	0.364598392	0.464052371
292.6210266	0.035959456	0.072425796	0.138901053	0.230285628	0.365034597	0.464026999
292.8210266	0.035926463	0.071815474	0.139163083	0.230013732	0.365056143	0.463989565
293.0210266	0.035713518	0.071839419	0.139086712	0.230534636	0.365508931	0.464055865
293.2210266	0.035828707	0.071549499	0.138969882	0.230142534	0.365576479	0.463879264
293.4210266	0.035175961	0.072204659	0.139300831	0.229553347	0.365624913	0.464455982
293.6210266	0.035532699	0.07168446	0.139485103	0.229276802	0.365143406	0.464881771
293.8210266	0.035639222	0.07190958	0.139197062	0.229104077	0.364879504	0.465256517
294.0210266	0.036139045	0.072021308	0.139398267	0.229166702	0.364565994	0.465725715
294.2210266	0.036160896	0.072586809	0.139268705	0.228461297	0.364277491	0.466265906
294.4210266	0.036862545	0.072585645	0.139881751	0.227883214	0.364267559	0.466062993
294.6210266	0.036387317	0.072924472	0.139928619	0.228118766	0.364168259	0.465924513
294.8210266	0.037135973	0.072876481	0.140154413	0.22882476	0.364119516	0.465671688
295.0210266	0.037916451	0.073315666	0.139513845	0.228458998	0.364805917	0.465858641
295.2210266	0.038314501	0.073842048	0.140647701	0.228940235	0.365414378	0.465442627
295.4210266	0.038134331	0.074267364	0.14094644	0.229207958	0.365656703	0.465496416
295.6210266	0.038454128	0.074462866	0.141436444	0.229747376	0.365932968	0.465672669
295.8210266	0.038473108	0.074714941	0.141772267	0.229684478	0.36610093	0.465624126
296.0210266	0.039570767	0.074753043	0.141553665	0.229701683	0.366170355	0.466077491
296.2210266	0.039555938	0.074940549	0.141248403	0.229935971	0.366229953	0.466291568
296.4210266	0.039836973	0.074664666	0.141743306	0.230435209	0.366456689	0.466536616
296.6210266	0.040038984	0.074832434	0.14139643	0.230717351	0.367055457	0.466689344
296.8210266	0.040061284	0.074388294	0.141702808	0.231634327	0.36692315	0.466956748
297.0210266	0.039650359	0.074269372	0.141621607	0.232301595	0.36708981	0.467173641
297.2210266	0.03904646	0.07427248	0.141483787	0.232439771	0.366221581	0.467962811
297.4210266	0.038588762	0.074684317	0.141199691	0.232904252	0.365926449	0.468021002
297.6210266	0.038787281	0.074316864	0.140868178	0.232664858	0.365137242	0.468034597
297.8210266	0.038397496	0.074441056	0.140628711	0.233048305	0.36501526	0.467579815
298.0210266	0.038231273	0.074481097	0.140365245	0.232588241	0.3647574	0.467428822
298.2210266	0.037648285	0.074498819	0.140026965	0.23206806	0.364669082	0.467068839
298.4210266	0.037592244	0.074559435	0.140318091	0.231798654	0.364609616	0.466537003
298.6210266	0.037435596	0.07478292	0.139974916	0.232021871	0.364345338	0.4667266
298.8210266	0.037644698	0.074878064	0.139686315	0.2319508	0.364435729	0.46667269
299.0210266	0.037671929	0.075289373	0.139665896	0.231619707	0.364657588	0.466747505
299.2210266	0.037356392	0.075695455	0.140159486	0.232067065	0.364391566	0.46660798
299.4210266	0.037218083	0.075665322	0.139877661	0.232118931	0.364408588	0.467121051
299.6210266	0.037743459	0.075447504	0.139804624	0.232139232	0.364657502	0.467419406
299.8210266	0.038052068	0.075435066	0.139435029	0.232225135	0.364859612	0.467878697
300.0320435	0.038052068	0.075435066	0.139435029	0.232225135	0.364859612	0.467878697
300.2320435	0.037588932	0.075972669	0.139126911	0.23155648	0.364600091	0.46751082
300.4320435	0.036995696	0.075879249	0.139495412	0.23126234	0.364952683	0.467822076
300.6320435	0.036437723	0.07618994	0.139305719	0.230368131	0.36501167	0.467471142
300.8320435	0.036255137	0.076696727	0.139358411	0.229932229	0.364805599	0.467447939
301.0320435	0.035923781	0.076705309	0.13932996	0.229638462	0.364914519	0.466890381
301.2320435	0.035250375	0.076569932	0.138996051	0.229446375	0.364568736	0.466418503
301.4320435	0.03475083	0.076781393	0.137919849	0.228735142	0.363744467	0.46531482
301.6320435	0.034263244	0.076937934	0.137450562	0.228446802	0.363456366	0.464699038
301.8320435	0.033832878	0.076810533	0.136566925	0.227411903	0.362504217	0.4635724
302.0320435	0.033801511	0.076655322	0.135320855	0.227027815	0.36203558	0.462029276
302.2320435	0.033709415	0.076066797	0.134924478	0.226240405	0.361204154	0.460650288
302.4320435	0.033322861	0.075700716	0.135018101	0.225649535	0.360493598	0.45993481
302.6320435	0.033131729	0.075875846	0.134687136	0.224854628	0.359940192	0.459128241
302.8320435	0.033732191	0.075609037	0.134336675	0.224662322	0.359027828	0.45802556
303.0320435	0.033599844	0.075202999	0.134292101	0.224327329	0.358601656	0.456757113
303.2320435	0.033720656	0.075354414	0.133905915	0.224361504	0.358019683	0.45585038
303.4320435	0.03415476	0.074764975	0.13355567	0.223804383	0.357851857	0.45422336
303.6320435	0.034625576	0.074066882	0.133447873	0.223078766	0.357374518	0.453109289
303.8320435	0.034492	0.072980428	0.133400656	0.221999346	0.356703089	0.45233679
304.0320435	0.034302325	0.072932646	0.132925497	0.221530961	0.356137578	0.451378568
304.2320435	0.034364164	0.07250753	0.133029213	0.221403054	0.355669085	0.450798713
304.4320435	0.034263341	0.071987779	0.133305153	0.220721276	0.35553669	0.450795453
304.6320435	0.033934762	0.071644925	0.132805629	0.220281143	0.355261399	0.450370468
304.8320435	0.034297518	0.07147188	0.132391892	0.220304344	0.354223119	0.450012959
305.0320435	0.034200938	0.071216428	0.131780792	0.219852826	0.353519034	0.448454614
305.2320435	0.033413441	0.071245666	0.131155385	0.219697196	0.352265006	0.447853039
305.4320435	0.033311971	0.071569976	0.129733011	0.219250865	0.351355688	0.446556344
305.6320435	0.033525425	0.071969256	0.129653602	0.219305099	0.350812385	0.445545822
305.8320435	0.033507033	0.071619569	0.129000535	0.218513669	0.349720912	0.444781229
306.0320435	0.033017738	0.071553804	0.129117979	0.219133944	0.349447067	0.443949844
306.2320435	0.032700467	0.071349307	0.129103984	0.218208715	0.349091604	0.443114316
306.4320435	0.032548461	0.071737691	0.128989782	0.217497937	0.349288747	0.442951014
306.6320435	0.03238212	0.071820092	0.128845958	0.216996993	0.349041471	0.442403441
306.8320435	0.03292662	0.072011539	0.129204809	0.216781781	0.34907678	0.442033938
307.0320435	0.03249285	0.071984577	0.1294338	0.216004581	0.34939372	0.441300288
307.2320435	0.032420187	0.071769864	0.129406265	0.215932006	0.34880618	0.441074865
307.4320435	0.03277842	0.071463145	0.129441561	0.215155701	0.348878235	0.440029277
307.6320435	0.032948969	0.070982209	0.129169415	0.214593316	0.348252719	0.439825612
307.8320435	0.032521976	0.071055186	0.129361434	0.214387799	0.347647381	0.439146646
308.0320435	0.032407951	0.071651687	0.128802515	0.213865483	0.347464954	0.438516937
308.2320435	0.032176652	0.071660392	0.128317921	0.213564014	0.346900219	0.438243361
308.4320435	0.032145745	0.071968647	0.12785452	0.212665491	0.346142809	0.43790975
308.6320435	0.031864082	0.071633451	0.127711462	0.212470513	0.345726051	0.43758352
308.8320435	0.032591479	0.072004761	0.126985174	0.211958661	0.344746398	0.436209897
309.0320435	0.03287011	0.072294687	0.12633406	0.212625553	0.344211032	0.434905059
309.2320435	0.032636406	0.072118093	0.125966212	0.213276652	0.34317854	0.434273363
309.4320435	0.033018363	0.072182551	0.125363711	0.213157139	0.342408622	0.433160003
309.6320435	0.033487424	0.072129581	0.125597119	0.213153155	0.341481728	0.432499698
309.8320435	0.03300455	0.071866062	0.125091408	0.212759694	0.341386558	0.432258112
310.0320435	0.032297875	0.072207095	0.125084519	0.213272737	0.341181826	0.431562718
310.2320435	0.032283022	0.071799867	0.124626608	0.212482378	0.340490243	0.430118558
310.4320435	0.032448887	0.071399005	0.125261438	0.211741977	0.339977508	0.428948367
310.6320435	0.032310497	0.070959126	0.124984396	0.211370218	0.33917419	0.427805117
310.8320435	0.032239728	0.070992009	0.125518567	0.211013746	0.338999537	0.427320842
311.0320435	0.031923153	0.070302599	0.125485468	0.210870686	0.338677338	0.425971669
311.2320435	0.031750805	0.069433002	0.125475707	0.209872768	0.338583393	0.425613542
311.4320435	0.031813989	0.069204251	0.125929025	0.209391969	0.338521487	0.425018617
311.6320435	0.031808248	0.068419941	0.125562139	0.209107282	0.338125283	0.424306886
311.8320435	0.032002404	0.069096101	0.125818817	0.208738302	0.337865459	0.423651441
312.0320435	0.031654925	0.069060877	0.126102008	0.208088383	0.337943799	0.423650715
312.2320435	0.031207499	0.068796604	0.126320265	0.208182395	0.337676186	0.423893312
312.4320435	0.031391798	0.068626147	0.126531417	0.207524477	0.337935164	0.42398853
312.6320435	0.031184048	0.068207053	0.127054599	0.207029579	0.338036406	0.423558743
312.8320435	0.03137884	0.068009591	0.127013619	0.207146418	0.338208969	0.423091352
313.0320435	0.031179523	0.068302035	0.126843297	0.207323495	0.337886718	0.423334126
313.2320435	0.030968269	0.068059792	0.12708402	0.206403021	0.336845816	0.423529832
313.4320435	0.030870013	0.068129498	0.127255657	0.205578517	0.336425806	0.423833318
313.6320435	0.030272653	0.068503231	0.126390613	0.205135906	0.335721095	0.423341002
313.8320435	0.02993067	0.068971944	0.125938101	0.205504946	0.335427874	0.423386856
314.0320435	0.029349159	0.069402747	0.125773213	0.205197998	0.334043399	0.422903325
314.2320435	0.029610229	0.06892682	0.125426224	0.204105361	0.332953152	0.421814109
314.4320435	0.02969451	0.069036749	0.125035631	0.203610108	0.33259901	0.420745732
314.6320435	0.029192042	0.068720326	0.124312318	0.203977096	0.332319461	0.420670634
314.8320435	0.028570494	0.068578606	0.124465984	0.203802808	0.331989605	0.420229314
315.0320435	0.028277524	0.068501612	0.123677319	0.204378487	0.331270772	0.419237617
315.2320435	0.028314703	0.067373594	0.123408877	0.204217154	0.330290572	0.41900675
315.4320435	0.028338874	0.066842426	0.12314935	0.204575018	0.329315444	0.418433291
315.6320435	0.028675545	0.066905022	0.122523112	0.205262469	0.328650439	0.417030249
315.8320435	0.029963248	0.06702736	0.122537723	0.2056487	0.328206038	0.416256603
316.0320435	0.02977433	0.066369937	0.122136022	0.205329094	0.328125815	0.415829307
316.2320435	0.02945148	0.066610813	0.121930318	0.205601472	0.32812219	0.415013442
316.4320435	0.03039896	0.066797584	0.121817057	0.204899601	0.327995484	0.414011239
316.6320435	0.03074326	0.066853791	0.122007973	0.204033741	0.3277725	0.412547101
316.8320435	0.030957382	0.066872485	0.12210323	0.203851654	0.327577152	0.412312419
317.0320435	0.030618283	0.067076921	0.121888154	0.203239342	0.327192599	0.412014089
317.2320435	0.030710375	0.066682644	0.121535655	0.201939654	0.326064318	0.411546163
317.4320435	0.030531649	0.066819141	0.121454492	0.201311966	0.325440961	0.41071841
317.6320435	0.03019053	0.067012021	0.120868192	0.200893859	0.324650958	0.409779274
317.8320435	0.030757587	0.067281606	0.121263947	0.200328682	0.324452315	0.409727888
318.0320435	0.031061063	0.067680971	0.121036172	0.199255227	0.324274388	0.408900283
318.2320435	0.031252805	0.06787942	0.120836722	0.199217846	0.324394118	0.408369931
318.4320435	0.030905668	0.068219635	0.120563756	0.199874431	0.323831401	0.407533609
318.6320435	0.030279832	0.068047821	0.121000554	0.200037371	0.323372665	0.407649775
318.8320435	0.029712927	0.067904351	0.121472717	0.199896298	0.322340951	0.40740628
319.0320435	0.029336574	0.067782194	0.121223394	0.200177536	0.321486547	0.407020324
319.2320435	0.02972313	0.067130601	0.121600212	0.199917413	0.320664108	0.406310223
319.4320435	0.029635924	0.067293276	0.122073133	0.199624363	0.320165741	0.405727185
319.6320435	0.029625543	0.067370752	0.122132004	0.200046617	0.319279003	0.404892294
319.8320435	0.030117254	0.067087179	0.122083491	0.199116403	0.318891134	0.404211524
320.0320435	0.029854337	0.066826734	0.122280317	0.198441283	0.318911952	0.403479276
320.2320435	0.029638912	0.066653072	0.122517504	0.198095852	0.31927808	0.402381796
320.4320435	0.030022632	0.06652916	0.122177345	0.19678948	0.319329982	0.401521798
320.6320435	0.029662944	0.066379945	0.121995215	0.196069437	0.319404174	0.401183326
320.8320435	0.029420175	0.065407622	0.121785035	0.195882403	0.31922468	0.40106834
321.0320435	0.028868919	0.065113423	0.121409095	0.194934042	0.319302627	0.400501074
321.2320435	0.029091813	0.064171444	0.120518607	0.194010716	0.319009036	0.399798494
321.4320435	0.029460446	0.06393828	0.120168482	0.19408574	0.319171805	0.399054243
321.6320435	0.029686459	0.063828434	0.119441077	0.194359443	0.319254642	0.398211246
321.8320435	0.030384355	0.063931116	0.119111879	0.194312168	0.319912778	0.397205019
322.0320435	0.030917453	0.064309948	0.118249082	0.194575865	0.320407564	0.396950225
322.2320435	0.030611307	0.064812475	0.11773629	0.194614431	0.320038974	0.396205281
322.4320435	0.030429013	0.064257723	0.117354835	0.194442351	0.319400904	0.395306966
322.6320435	0.030136992	0.064696952	0.117393373	0.193895944	0.319146757	0.395565189
322.8320435	0.030073001	0.064860612	0.116916881	0.193089477	0.318460138	0.395017286
323.0320435	0.029964831	0.065754177	0.116397983	0.192298295	0.317403056	0.394527161
323.2320435	0.029609259	0.065507555	0.116202796	0.19240188	0.31628604	0.393710065
323.4320435	0.028909326	0.065888348	0.11633614	0.192321566	0.315450379	0.39307555
323.6320435	0.028402313	0.066215614	0.115912979	0.192495636	0.314246503	0.392545321
323.8320435	0.028468391	0.066040746	0.115877107	0.192512494	0.313601122	0.392484217
324.0320435	0.028522064	0.06602982	0.115466995	0.19246023	0.313527175	0.391423259
324.2320435	0.02785545	0.065893338	0.115449122	0.192255034	0.312986929	0.391205898
324.4320435	0.02761235	0.065679428	0.115237571	0.192394068	0.312384198	0.391056277
324.6320435	0.027351739	0.065433332	0.115445512	0.193011359	0.312003087	0.390951987
324.8320435	0.027793887	0.065046091	0.115042712	0.193176766	0.311070472	0.390529716
325.0320435	0.027488224	0.064655005	0.115348586	0.19321445	0.310935066	0.389824774
325.2320435	0.027649572	0.063993676	0.114617755	0.193685644	0.310125015	0.389077971
325.4320435	0.028254783	0.063881892	0.114550688	0.193906552	0.310097447	0.388947172
325.6320435	0.028543085	0.063583266	0.114584182	0.193527846	0.310071806	0.388416032
325.8320435	0.029450699	0.063693555	0.114498437	0.192785111	0.310073089	0.388294428
326.0320435	0.030031207	0.064072436	0.114812363	0.191898982	0.309555762	0.388879341
326.2320435	0.029969801	0.063207247	0.114782686	0.191277506	0.308753282	0.388325509
326.4320435	0.029464621	0.062714308	0.114217414	0.189651691	0.308136402	0.388125316
326.6320435	0.029361516	0.06326105	0.114120546	0.188989069	0.30752373	0.388473423
326.8320435	0.029127035	0.063231753	0.113769503	0.188337804	0.30705488	0.387969891
327.0320435	0.028373565	0.063412705	0.113482965	0.187784206	0.306799169	0.387298769
327.2320435	0.027856983	0.063175342	0.113632556	0.188526234	0.306933723	0.386345422
327.4320435	0.028033528	0.06384981	0.113629226	0.188187977	0.307257022	0.386491184
327.6320435	0.02756561	0.063949769	0.113483941	0.187592249	0.306864836	0.386562453
327.8320435	0.027228878	0.063783389	0.113762734	0.187199494	0.30616917	0.386017052
328.0320435	0.026709323	0.064028786	0.11355125	0.187140961	0.306494734	0.384916978
328.2320435	0.026669029	0.063921465	0.113541464	0.186792059	0.306204556	0.384511078
328.4320435	0.026650417	0.064282552	0.113659816	0.186996223	0.306455313	0.383518145
328.6320435	0.026500944	0.064505669	0.113768103	0.18727907	0.306059707	0.382539402
328.8320435	0.026769083	0.064416368	0.113125448	0.186899048	0.305498016	0.382126951
329.0320435	0.026094904	0.064577077	0.113313085	0.186627311	0.305791753	0.380878664
329.2320435	0.025843641	0.064837826	0.112951526	0.186204754	0.305643975	0.380521697
329.4320435	0.026511824	0.065075809	0.113085237	0.184693908	0.305583699	0.379998815
329.6320435	0.027073233	0.065439873	0.112655062	0.183411449	0.304688236	0.379084406
329.8320435	0.027448719	0.065158708	0.112426813	0.183028985	0.304118784	0.378486881
330.0320435	0.027475249	0.06478612	0.112204961	0.182373167	0.303143655	0.377886696
330.2320435	0.027057221	0.064314524	0.111453171	0.18245581	0.30199788	0.377177941
330.4320435	0.027268678	0.064452431	0.111434938	0.181915874	0.301267974	0.376710774
330.6320435	0.027238214	0.063558833	0.111812936	0.182080063	0.300851428	0.376362381
330.8320435	0.027522776	0.063749908	0.11150044	0.181858668	0.300813192	0.37615579
331.0320435	0.027352112	0.063616936	0.111591263	0.181668794	0.300766699	0.37539389
331.2320435	0.027195978	0.063857966	0.11087089	0.181710197	0.300698134	0.375326191
331.4320435	0.02705094	0.064013393	0.110673416	0.180750687	0.301045574	0.37521301
331.6320435	0.026908853	0.063320214	0.111245126	0.180829886	0.300226878	0.374885433
331.8320435	0.026544709	0.062946107	0.111126249	0.181350866	0.299788979	0.374321584
332.0320435	0.026572322	0.062974255	0.111052046	0.18231772	0.30002263	0.374078407
332.2320435	0.027093539	0.062826281	0.110281555	0.182419737	0.299799429	0.373872479
332.4320435	0.026914483	0.06305424	0.110406314	0.182599001	0.299897286	0.373651608
332.6320435	0.026774936	0.062792594	0.110193476	0.182175102	0.299728732	0.373650252
332.8320435	0.026081984	0.062828346	0.109721873	0.181882728	0.299878323	0.373980595
333.0320435	0.025740726	0.063150269	0.109433193	0.181871518	0.299540861	0.373540949
333.2320435	0.025198887	0.063089785	0.1095523	0.18122144	0.299207299	0.373592117
333.4320435	0.025521287	0.062816781	0.109700909	0.181288596	0.297944746	0.372908379
333.6320435	0.025372235	0.062105542	0.109163175	0.181912175	0.297555082	0.372211546
333.8320435	0.024593706	0.061293909	0.110028511	0.181399882	0.297563512	0.371869374
334.0320435	0.024880861	0.061315156	0.110377231	0.18075778	0.296657181	0.37113597
334.2320435	0.025406987	0.060592517	0.111232311	0.181495502	0.296591033	0.371235564
334.4320435	0.025927518	0.060198775	0.1112812	0.181022793	0.296475656	0.370496152
334.6320435	0.025458824	0.059807356	0.111325016	0.179761113	0.296358929	0.370361856
334.8320435	0.025615859	0.060240342	0.111051316	0.180021789	0.296097868	0.370008679
335.0320435	0.025792063	0.06032651	0.110273217	0.179570937	0.296120151	0.369256966
335.2320435	0.025519388	0.060400862	0.109712988	0.178617143	0.296173796	0.368986133
335.4320435	0.025414251	0.059767785	0.11067419	0.178567197	0.295918906	0.368376285
335.6320435	0.025669197	0.059389558	0.110271547	0.178463306	0.294512892	0.367803827
335.8320435	0.025249688	0.059449428	0.109615499	0.178679327	0.294137524	0.366928446
336.0320435	0.025554678	0.059470663	0.1101604	0.178134602	0.293395095	0.365929515
336.2320435	0.025561568	0.059292112	0.109363421	0.177337349	0.292814105	0.365357379
336.4320435	0.025956546	0.059700691	0.109222387	0.176716996	0.292087344	0.364325687
336.6320435	0.0259756	0.058804328	0.109089966	0.176284189	0.291699637	0.364281117
336.8320435	0.025502217	0.059113391	0.108392344	0.176870337	0.290737271	0.363819474
337.0320435	0.02551336	0.059183852	0.107988988	0.176822357	0.290076071	0.363316518
337.2320435	0.025079931	0.058766976	0.108427993	0.17679518	0.289657624	0.36297861
337.4320435	0.024590976	0.058722663	0.10831031	0.177238512	0.289626281	0.362409752
337.6320435	0.024086701	0.058803454	0.108291489	0.177267749	0.29005542	0.361383159
337.8320435	0.023680777	0.058662025	0.10870374	0.177001845	0.290278015	0.361200196
338.0320435	0.023813321	0.058426192	0.108097775	0.177236574	0.290454139	0.360674343
338.2320435	0.024041387	0.058364854	0.107998013	0.177711726	0.291082425	0.360574637
338.4320435	0.023862732	0.059027855	0.107883678	0.178181345	0.29084128	0.359997702
338.6320435	0.024258644	0.059201042	0.107727339	0.177469007	0.290833447	0.360188967
338.8320435	0.024643915	0.060090332	0.107599247	0.177797014	0.29081246	0.359759637
339.0320435	0.024866296	0.060144792	0.107396995	0.177765572	0.291279196	0.359898655
339.2320435	0.024468152	0.060176066	0.107738578	0.17746526	0.290766305	0.360153679
339.4320435	0.024433797	0.06059571	0.107624168	0.177094482	0.290312674	0.35958772
339.6320435	0.024317612	0.060752666	0.107275913	0.177027428	0.289498143	0.358846631
339.8320435	0.024355344	0.060522488	0.107095118	0.177007646	0.289275786	0.35823111
340.0320435	0.024242735	0.060455112	0.10710047	0.175295102	0.288870318	0.357303501
340.2320435	0.024001834	0.060073466	0.106535755	0.174925677	0.28797205	0.356834662
340.4320435	0.024669185	0.059567458	0.105992002	0.174767072	0.287698218	0.355959794
340.6320435	0.024631471	0.059346899	0.105514008	0.174406527	0.28750615	0.355295966
340.8320435	0.023816819	0.059695979	0.104960554	0.173238089	0.287123361	0.354582837
341.0320435	0.023667377	0.059323413	0.104766624	0.172402733	0.28677878	0.354039276
341.2320435	0.023419116	0.059469618	0.104616639	0.171981388	0.286155844	0.352948585
341.4320435	0.02295054	0.059526801	0.104598562	0.171778095	0.286081502	0.35232709
341.6320435	0.022866702	0.058710526	0.104515058	0.170987811	0.285549715	0.351643447
341.8320435	0.023157221	0.058492031	0.103959666	0.170568198	0.284925756	0.351366944
342.0320435	0.02334956	0.058604969	0.104221481	0.169719095	0.284578405	0.350675352
342.2320435	0.023818012	0.058568363	0.10503305	0.169441214	0.284133886	0.350652674
342.4320435	0.023953252	0.058690687	0.105386759	0.170011044	0.283068842	0.350857679
342.6320435	0.024676388	0.058873865	0.105400814	0.169308766	0.28231568	0.351244126
342.8320435	0.024718373	0.05843075	0.106449075	0.169440074	0.282136816	0.351208491
343.0320435	0.024751903	0.057670618	0.106327278	0.170111236	0.282105816	0.351641137
343.2320435	0.025249347	0.058092274	0.106462374	0.169499743	0.281666225	0.351772761
343.4320435	0.02571856	0.058186955	0.106117907	0.169667082	0.281525018	0.351320227
343.6320435	0.025619691	0.057638189	0.105994051	0.170320125	0.281427844	0.350730587
343.8320435	0.025586865	0.057389516	0.105227352	0.170525686	0.281321575	0.350286363
344.0320435	0.025418547	0.05670051	0.104496776	0.17045156	0.281223338	0.350362151
344.2320435	0.024972805	0.056670643	0.104353166	0.170635061	0.280594614	0.349592892
344.4320435	0.025140762	0.05670338	0.104283386	0.170651604	0.280823071	0.348422377
344.6320435	0.024509076	0.056785158	0.103866965	0.170243116	0.280449723	0.347237555
344.8320435	0.023757715	0.056348512	0.10382509	0.169621116	0.280219299	0.346494563
345.0320435	0.023662044	0.056418352	0.103915087	0.169286359	0.279877669	0.345866942
345.2320435	0.023159134	0.056265755	0.10375916	0.169055764	0.279620685	0.345199494
345.4320435	0.022655225	0.055611739	0.103486547	0.168410167	0.279704672	0.345110376
345.6320435	0.02278692	0.055829301	0.103074714	0.167446435	0.279751895	0.344501415
345.8320435	0.022855509	0.056258366	0.103506755	0.167302147	0.279418444	0.344242753
346.0320435	0.022675543	0.056411314	0.103963785	0.166320209	0.279464963	0.34362358
346.2320435	0.022852185	0.056590493	0.104785277	0.165689298	0.27913913	0.34389226
346.4320435	0.022785215	0.05676765	0.105131666	0.165503709	0.278355701	0.34361063
346.6320435	0.022781867	0.057027112	0.105628954	0.164967295	0.278700639	0.343638586
346.8320435	0.022890269	0.057351928	0.106037734	0.164770634	0.278752026	0.343142164
347.0320435	0.022955865	0.057732088	0.10573802	0.164653947	0.2787435	0.342443241
347.2320435	0.023133791	0.058224528	0.105492158	0.164101138	0.278667747	0.341809055
347.4320435	0.023430954	0.058609318	0.104806362	0.164895119	0.278162148	0.341170362
347.6320435	0.023450388	0.058352089	0.104854133	0.16514008	0.277636237	0.340586805
347.8320435	0.023386394	0.058408831	0.104317973	0.165410825	0.277261734	0.34036583
348.0320435	0.023184572	0.05894302	0.103439532	0.165259054	0.27649564	0.339794849
348.2320435	0.022902302	0.059591819	0.103412238	0.164563766	0.275908525	0.338749656
348.4320435	0.023205965	0.059411242	0.103429535	0.164954854	0.275461475	0.337699384
348.6320435	0.022948599	0.059412158	0.102389706	0.164879635	0.275362645	0.3374839
348.8320435	0.022654407	0.059262094	0.102675176	0.16519923	0.275089177	0.337140621
349.0320435	0.02242858	0.059238771	0.101917106	0.164923527	0.274862145	0.337497439
349.2320435	0.022175198	0.059113678	0.101375416	0.164958943	0.274975566	0.33758018
349.4320435	0.021982309	0.058793647	0.101022437	0.164850758	0.274469155	0.337544989
349.6320435	0.022072018	0.058493832	0.100927656	0.164742428	0.274393434	0.337151336
349.8320435	0.022453885	0.058205704	0.101016249	0.163951928	0.273888092	0.337085199
350.0320435	0.022496131	0.058200738	0.101158985	0.163782422	0.273531854	0.336612025
350.2320435	0.022546629	0.058260779	0.101403336	0.163101138	0.273303774	0.336900797
350.4320435	0.021864115	0.057710298	0.100956654	0.163075696	0.272519302	0.33674885
350.6320435	0.021588021	0.058229729	0.1010834	0.162900671	0.272240662	0.337273676
350.8320435	0.021324908	0.057554009	0.100713046	0.163150523	0.271105328	0.336853742
351.0320435	0.02092136	0.057008549	0.100064926	0.162882952	0.270602592	0.336684693
351.2320435	0.021487598	0.057016907	0.099584215	0.162965608	0.270220656	0.336633581
351.4320435	0.021848007	0.056498443	0.100045242	0.162842825	0.269698694	0.336099328
351.6320435	0.022026149	0.056026936	0.099907978	0.162796855	0.269142495	0.335362044
351.8320435	0.022187505	0.056179412	0.099517728	0.162572734	0.268696218	0.33497261
352.0320435	0.022459403	0.055669069	0.099431634	0.162419534	0.268064848	0.334442987
352.2320435	0.023147986	0.055455316	0.09901011	0.162106088	0.268021165	0.334116943
352.4320435	0.023648045	0.055587414	0.09918401	0.16230113	0.26840099	0.333750125
352.6320435	0.023754098	0.05538411	0.099638031	0.161501122	0.268659	0.333282353
352.8320435	0.023160924	0.055366107	0.099850357	0.161078279	0.268763692	0.332692681
353.0320435	0.023164453	0.055853494	0.099429795	0.160675996	0.268531312	0.33269289
353.2320435	0.02328388	0.055891124	0.099902527	0.160626081	0.268705789	0.332023367
353.4320435	0.023320964	0.055999318	0.09979758	0.160538068	0.268181688	0.331628251
353.6320435	0.022987622	0.056055385	0.100049134	0.160159677	0.268584221	0.331053825
353.8320435	0.023342903	0.055933116	0.099992809	0.160159763	0.267813905	0.330745904
354.0320435	0.022590828	0.055734269	0.099751973	0.160739409	0.26725457	0.330167124
354.2320435	0.021956401	0.056084276	0.099386358	0.160334633	0.266920507	0.329858152
354.4320435	0.020957844	0.055724025	0.099319488	0.161195488	0.265361084	0.329433499
354.6320435	0.020504864	0.056204912	0.099320592	0.161392437	0.264625134	0.328750582
354.8320435	0.019793112	0.056069068	0.099434798	0.16178018	0.263716307	0.32785251
355.0320435	0.019479132	0.05693526	0.099299122	0.161377525	0.263325445	0.327186623
355.2320435	0.020012847	0.056676441	0.098930026	0.160744809	0.262776486	0.326107533
355.4320435	0.019587603	0.056180705	0.09893882	0.160738002	0.262254585	0.32511863
355.6320435	0.019237814	0.05589197	0.098482644	0.160828475	0.261413224	0.324895519
355.8320435	0.018988817	0.055837455	0.098560197	0.159964096	0.260809768	0.325108615
356.0320435	0.019401563	0.055227153	0.098449044	0.159435572	0.260927885	0.325084521
356.2320435	0.018946255	0.054921739	0.098600244	0.158729534	0.261249635	0.32534333
356.4320435	0.019038647	0.054920534	0.098786099	0.157634039	0.261186464	0.324997567
356.6320435	0.019315116	0.054812051	0.098796159	0.156954963	0.261228046	0.324208426
356.8320435	0.018993241	0.054807534	0.098469302	0.156763692	0.261588013	0.324797895
357.0320435	0.019670678	0.054648515	0.098250943	0.156485116	0.261227702	0.324765029
357.2320435	0.020044786	0.05448703	0.098028433	0.156534573	0.261602521	0.324726074
357.4320435	0.020538299	0.05454768	0.097504488	0.156537417	0.261820994	0.32480101
357.6320435	0.0209277	0.053458107	0.097656936	0.156395865	0.262006957	0.324900515
357.8320435	0.021664154	0.053064327	0.097153188	0.157245864	0.261177384	0.324297556
358.0320435	0.02150725	0.052940841	0.097354255	0.157728109	0.26103594	0.323832342
358.2320435	0.021275219	0.053027951	0.097438132	0.158285978	0.260876593	0.32312378
358.4320435	0.020733136	0.052821639	0.097701619	0.158884016	0.260766273	0.322046283
358.6320435	0.021143516	0.053132721	0.097971605	0.159354754	0.260816432	0.32111968
358.8320435	0.020900141	0.053312441	0.097771619	0.15937854	0.261081839	0.32061052
359.0320435	0.020294958	0.053721545	0.097026466	0.158841769	0.261275519	0.320375475
359.2320435	0.020876937	0.052995444	0.096457826	0.159028214	0.26086948	0.319877758
359.4320435	0.020182818	0.053348685	0.09626409	0.159641965	0.260883266	0.319488191
359.6320435	0.019946311	0.053791261	0.096155602	0.157953736	0.260308509	0.319248881
359.8320435	0.019703653	0.054008618	0.096113941	0.157039157	0.260143472	0.3193438
360.0320435	0.020221511	0.053591695	0.09582138	0.156691533	0.260353835	0.318946556
360.2320435	0.019658287	0.053423857	0.095475372	0.155917108	0.259286168	0.318656641
360.4320435	0.020192608	0.053747479	0.094507407	0.155041467	0.258450903	0.318559592
360.6320435	0.020352942	0.053675053	0.094607655	0.154759937	0.25863003	0.318556941
360.8320435	0.020373838	0.053696263	0.094319942	0.153973438	0.258349504	0.318681649
361.0320435	0.020496289	0.053834047	0.093454951	0.153202575	0.257894424	0.31851688
361.2320435	0.02037298	0.053884856	0.092882826	0.153021086	0.257670704	0.318491739
361.4320435	0.020714366	0.054142334	0.092934953	0.152532166	0.25746819	0.318300007
361.6320435	0.021288861	0.053884294	0.093482795	0.151851654	0.256861688	0.317859916
361.8320435	0.021090497	0.053635912	0.094061358	0.151987674	0.25633399	0.317248501
362.0320435	0.02072476	0.053491931	0.094312104	0.151407001	0.255970121	0.317005489
362.2320435	0.021119128	0.053173337	0.093989133	0.151811846	0.25537325	0.316187508
362.4320435	0.020857757	0.052429888	0.093904216	0.151839665	0.25537856	0.315709676
362.6320435	0.021190058	0.052501611	0.093459363	0.151836588	0.255235102	0.315260066
362.8320435	0.020935798	0.052490175	0.09332187	0.151413277	0.254996402	0.315145885
363.0320435	0.021208212	0.051972599	0.093399032	0.151879366	0.254396585	0.31506373
363.2320435	0.021837232	0.051098139	0.093407006	0.152174242	0.254000429	0.314195808
363.4320435	0.021955609	0.051189362	0.093350695	0.151858583	0.253843308	0.313570017
363.6320435	0.022361898	0.050753498	0.093132934	0.151601958	0.253318924	0.312721709
363.8320435	0.02233855	0.050514206	0.093406325	0.152068763	0.252934721	0.312275394
364.0320435	0.022653305	0.050904235	0.093507936	0.152347288	0.252782553	0.311485226
364.2320435	0.022418601	0.05120293	0.093564258	0.152650538	0.25225317	0.311506561
364.4320435	0.022666688	0.051200007	0.093161358	0.152936594	0.25254282	0.311288061
364.6320435	0.022441388	0.051488721	0.093204998	0.153150671	0.252748638	0.310637607
364.8320435	0.021805787	0.051472546	0.092756063	0.153640696	0.252548537	0.310384239
365.0320435	0.021430042	0.051229128	0.091981601	0.153478695	0.252793318	0.309902873
365.2320435	0.020924731	0.05127853	0.091866755	0.153609129	0.252708652	0.30949529
365.4320435	0.020884955	0.05108424	0.092032762	0.153135268	0.252610519	0.309740444
365.6320435	0.021259232	0.050825788	0.09218556	0.152500926	0.252213324	0.309312182
365.8320435	0.020886611	0.050699506	0.091959397	0.151731302	0.251951418	0.308861722
366.0320435	0.020579032	0.050762113	0.091325628	0.15086509	0.251341564	0.308903719
366.2320435	0.020715563	0.050271721	0.091032048	0.150645405	0.251084889	0.308597192
366.4320435	0.020595025	0.050050812	0.090457182	0.149218097	0.251308067	0.308414475
366.6320435	0.020574677	0.050455676	0.090171009	0.148290984	0.251348937	0.308029321
366.8320435	0.020343861	0.049702609	0.0901705	0.147836749	0.250409131	0.307847433
367.0320435	0.020646111	0.049239437	0.089793262	0.147910005	0.250173705	0.307063422
367.2320435	0.020670377	0.049268634	0.090202928	0.147779146	0.250473387	0.306714757
367.4320435	0.020802561	0.048595513	0.090262559	0.147106224	0.250374321	0.306583199
367.6320435	0.020429817	0.049329353	0.09050744	0.147135538	0.249900077	0.305841078
367.8320435	0.020613606	0.049926627	0.091108198	0.147152484	0.249636892	0.305588288
368.0320435	0.020389672	0.049819984	0.091252037	0.147652451	0.250316423	0.305636142
368.2320435	0.020366754	0.049917492	0.091133833	0.148411327	0.250656425	0.305546262
368.4320435	0.020173425	0.049702546	0.090964581	0.149023317	0.250230307	0.30543796
368.6320435	0.019818139	0.049395059	0.091191335	0.14952225	0.250233931	0.305276787
368.8320435	0.019172666	0.04957849	0.091100343	0.150034878	0.249963522	0.304771756
369.0320435	0.019552877	0.050229385	0.09117966	0.150068254	0.249964037	0.304749042
369.2320435	0.019436937	0.050807707	0.091592807	0.150158883	0.24916099	0.305035088
369.4320435	0.019795023	0.051232024	0.091466249	0.149698824	0.248681524	0.305413955
369.6320435	0.019749916	0.051907457	0.092271728	0.149761352	0.248347574	0.304279665
369.8320435	0.019455242	0.052219207	0.092298059	0.149410924	0.247576572	0.3035115
370.0320435	0.01937362	0.052607905	0.092192006	0.149007052	0.246967596	0.30345331
370.2320435	0.019343458	0.05275243	0.092247186	0.148731083	0.246849055	0.302943294
370.4320435	0.019757295	0.052650338	0.09169449	0.147988125	0.246164637	0.302107747
370.6320435	0.019738138	0.052540259	0.091282976	0.147239084	0.245429457	0.301137246
370.8320435	0.020046061	0.052855934	0.090701402	0.146320343	0.244575979	0.300324939
371.0320435	0.020139203	0.053016689	0.090111883	0.14622119	0.244870527	0.299532285
371.2320435	0.019860567	0.053179139	0.089693279	0.14502157	0.244694862	0.299291908
371.4320435	0.020020366	0.052942999	0.089364567	0.144016965	0.244438007	0.299272173
371.6320435	0.019898426	0.053124313	0.089018732	0.14416375	0.244268847	0.298885474
371.8320435	0.019643882	0.052789605	0.088633967	0.143906546	0.244410498	0.29915772
372.0320435	0.019193808	0.052328498	0.088394965	0.143107528	0.244793552	0.299260937
372.2320435	0.018881665	0.052174924	0.087807732	0.143095939	0.244679468	0.299125701
372.4320435	0.018540695	0.051821319	0.087261951	0.14206719	0.2439757	0.299322516
372.6320435	0.017871509	0.051544336	0.087217783	0.141719161	0.244021267	0.299418658
372.8320435	0.017785515	0.051631626	0.087331287	0.141446177	0.243864948	0.299329829
373.0320435	0.017751557	0.051219455	0.087393272	0.141755863	0.243712245	0.299542589
373.2320435	0.017141899	0.051075438	0.087340462	0.141630792	0.243607797	0.29886
373.4320435	0.016368674	0.050555815	0.087230596	0.142005629	0.243614518	0.298603087
373.6320435	0.016028334	0.049660588	0.087873119	0.142256179	0.24344468	0.297333901
373.8320435	0.016271088	0.04946218	0.087648442	0.142037421	0.242592315	0.296806756
374.0320435	0.016439115	0.048649408	0.087843752	0.142411227	0.242713078	0.296762564
374.2320435	0.016953027	0.047774154	0.087592976	0.14324148	0.24304258	0.2963155
374.4320435	0.017665607	0.047543321	0.086929724	0.14290867	0.242528082	0.294988553
374.6320435	0.017872724	0.04750289	0.087123622	0.142739661	0.242377994	0.294219319
374.8320435	0.018417992	0.048484125	0.08637211	0.143059285	0.242601945	0.293304956
375.0320435	0.01872286	0.048949214	0.086346492	0.14377458	0.242958244	0.292473441
375.2320435	0.018980484	0.049864545	0.086551684	0.143385946	0.242944288	0.292836574
375.4320435	0.020091622	0.050192347	0.08710489	0.143657393	0.243343081	0.293239903
375.6320435	0.019975422	0.050937113	0.087313197	0.143647356	0.243426515	0.293028575
375.8320435	0.019836304	0.051623639	0.087885601	0.143510207	0.243423618	0.292952439
376.0320435	0.019784946	0.051364689	0.088034338	0.143726478	0.243455118	0.293140973
376.2320435	0.019666491	0.051352741	0.08794451	0.143630908	0.242957819	0.293160887
376.4320435	0.019254871	0.051497494	0.088316835	0.143036996	0.242363646	0.293488073
376.6320435	0.0186339	0.050912344	0.088697953	0.143260135	0.242283239	0.293719277
376.8320435	0.01876742	0.050782897	0.088343389	0.142752658	0.242009078	0.293341129
377.0320435	0.018000829	0.050290148	0.088173679	0.142913086	0.24138805	0.292656898
377.2320435	0.017334459	0.050307429	0.088668943	0.143003005	0.24102637	0.29242866
377.4320435	0.017251064	0.049953328	0.088647423	0.142341139	0.240739209	0.291997171
377.6320435	0.017799618	0.049391349	0.089212339	0.14170346	0.240520247	0.291187854
377.8320435	0.017659115	0.048761354	0.088960439	0.141115523	0.239932895	0.290683195
378.0320435	0.017647245	0.048030378	0.088565661	0.141269507	0.23977019	0.290500358
378.2320435	0.01792828	0.047958556	0.087718713	0.140939716	0.239252492	0.289381618
378.4320435	0.018065298	0.048508246	0.087393333	0.140087145	0.238880722	0.288180002
378.6320435	0.018224594	0.048490129	0.087389363	0.139672972	0.238668775	0.287561759
378.8320435	0.018370785	0.049309184	0.08698605	0.139418358	0.238699014	0.286868931
379.0320435	0.018837643	0.04960567	0.087357429	0.138941891	0.238511756	0.287052498
379.2320435	0.018729995	0.050535721	0.086994934	0.13785492	0.238824739	0.287177312
379.4320435	0.01888349	0.051074851	0.086836419	0.137318178	0.238342015	0.286756377
379.6320435	0.018781643	0.0508307	0.086288841	0.137023104	0.238294675	0.286951479
379.8320435	0.018592335	0.049904451	0.085749883	0.137258351	0.238008475	0.287453911
380.0320435	0.018420887	0.049874272	0.085949563	0.13756554	0.237653051	0.287546852
380.2320435	0.01792327	0.049389086	0.085448411	0.136784808	0.23674343	0.287348817
380.4320435	0.017557429	0.049264728	0.084864741	0.136372581	0.236242957	0.287591886
380.6320435	0.017188499	0.049207034	0.084683501	0.13599852	0.235316133	0.287709414
380.8320435	0.017199457	0.049034902	0.084199592	0.135833748	0.234829019	0.287377856
381.0320435	0.016616214	0.04812993	0.084130162	0.136261832	0.233899296	0.28719742
381.2320435	0.016755748	0.048004541	0.084179121	0.136158777	0.234158459	0.287240082
381.4320435	0.016737907	0.047105155	0.084307519	0.135270854	0.234308497	0.286460648
381.6320435	0.016317658	0.045922069	0.08486496	0.135559086	0.233845807	0.286026379
381.8320435	0.016303987	0.045723844	0.083896249	0.13507489	0.233206349	0.285369489
382.0320435	0.016889883	0.045702072	0.08365497	0.135425141	0.232634908	0.285434967
382.2320435	0.017218348	0.045259319	0.083569953	0.134944619	0.232851737	0.284964949
382.4320435	0.01745157	0.045369344	0.083593576	0.135151649	0.233216484	0.284623026
382.6320435	0.017764676	0.044791171	0.083612811	0.135146635	0.232699	0.284370436
382.8320435	0.017958476	0.045134506	0.083692062	0.135530664	0.232463248	0.284295189
383.0320435	0.018277217	0.045512101	0.083525084	0.135645534	0.23234431	0.284186065
383.2320435	0.018275214	0.045519261	0.083214033	0.136106553	0.232773756	0.284289726
383.4320435	0.018409482	0.045156301	0.082875667	0.136678366	0.232378518	0.284431869
383.6320435	0.01856537	0.045356755	0.082758868	0.136596411	0.231791398	0.284787817
383.8320435	0.018265106	0.046190242	0.083214518	0.137538565	0.230782409	0.284303712
384.0320435	0.018275253	0.046792393	0.083619838	0.137960802	0.230580796	0.283685644
384.2320435	0.017758709	0.047205774	0.083241418	0.137883309	0.230101484	0.283068876
384.4320435	0.018250014	0.048373965	0.083661796	0.138251544	0.229865995	0.282660078
384.6320435	0.017865787	0.048519396	0.083648017	0.137951017	0.229740396	0.281811886
384.8320435	0.017687648	0.048610138	0.083484998	0.137022276	0.230113277	0.280955604
385.0320435	0.017278676	0.048461805	0.083246501	0.136563216	0.23044743	0.280353272
385.2320435	0.017469024	0.047958644	0.083655723	0.135785121	0.2313036	0.279525794
385.4320435	0.016929219	0.047648593	0.083735255	0.134920333	0.231441056	0.278782835
385.6320435	0.017166364	0.047586407	0.083997354	0.134114538	0.231656567	0.278467853
385.8320435	0.017554126	0.047663296	0.083219229	0.133071249	0.231787931	0.278259325
386.0320435	0.017488757	0.047451169	0.083341043	0.132628146	0.231999852	0.278488995
386.2320435	0.017626025	0.046960395	0.083309214	0.131282898	0.232101249	0.278041601
386.4320435	0.017486892	0.046701977	0.083506088	0.131208433	0.231820811	0.277752895
386.6320435	0.017585436	0.046478236	0.083325939	0.130845612	0.231474135	0.27728893
386.8320435	0.017813661	0.046339862	0.08319706	0.131203854	0.231432494	0.276810647
387.0320435	0.017362943	0.046126622	0.083481028	0.131827339	0.231265448	0.276839308
387.2320435	0.017422789	0.046076362	0.083212244	0.132477214	0.231205223	0.277024641
387.4320435	0.017203071	0.047026055	0.082885948	0.132714305	0.230037689	0.276692182
387.6320435	0.016933567	0.046780282	0.082649618	0.132157069	0.229503478	0.276323235
387.8320435	0.016609975	0.047028326	0.082577516	0.132513336	0.229019762	0.275480398
388.0320435	0.016351791	0.046561716	0.082325681	0.132688465	0.228954019	0.275106632
388.2320435	0.01609382	0.046549986	0.082196488	0.132688832	0.228969734	0.274613951
388.4320435	0.016221126	0.046115508	0.08235986	0.13255538	0.228286213	0.274317029
388.6320435	0.015560763	0.046104216	0.081669348	0.13194436	0.228426118	0.274139962
388.8320435	0.0154007	0.045654906	0.082076506	0.132125412	0.228291646	0.274200509
389.0320435	0.015450788	0.044940636	0.08156331	0.132483611	0.22810517	0.273637432
389.2320435	0.015299713	0.044837041	0.082075305	0.131900963	0.227742843	0.273382295
389.4320435	0.015034349	0.044734348	0.082146557	0.131474387	0.227588008	0.27318016
389.6320435	0.015232744	0.044161458	0.08262131	0.131894991	0.22704609	0.272903983
389.8320435	0.015118303	0.044320439	0.082532568	0.131562407	0.226824377	0.272912601
390.0320435	0.015075049	0.044179009	0.082852204	0.131361144	0.226426332	0.272459293
390.2320435	0.015537368	0.043938793	0.082950619	0.130695394	0.225892871	0.271588064
390.4320435	0.016151622	0.044189354	0.083244293	0.131801529	0.225988765	0.271044342
390.6320435	0.016469149	0.044142265	0.08314588	0.13222873	0.225881796	0.270883876
390.8320435	0.017028388	0.044060969	0.082825153	0.132582249	0.225675357	0.27048517
391.0320435	0.016706469	0.044604675	0.082688241	0.132933807	0.22550464	0.270521872
391.2320435	0.01714684	0.045304063	0.082097828	0.132675015	0.225701379	0.270415254
391.4320435	0.017160719	0.04520482	0.082061847	0.131817212	0.2254845	0.270330495
391.6320435	0.01714565	0.044792706	0.081386432	0.130846455	0.226132481	0.269950235
391.8320435	0.01666188	0.045521111	0.081573776	0.130098873	0.22539804	0.269707413
392.0320435	0.01632898	0.044626289	0.081121859	0.129006828	0.225210693	0.269759089
392.2320435	0.016530964	0.045177943	0.080512658	0.127828855	0.225488478	0.269885805
392.4320435	0.017107354	0.045027556	0.080459962	0.127585266	0.224945061	0.270179032
392.6320435	0.016162526	0.04484543	0.080105621	0.127049979	0.224784798	0.270411549
392.8320435	0.016236781	0.044709206	0.080117775	0.126675295	0.224418997	0.27046543
393.0320435	0.016046264	0.045080243	0.079931034	0.126557972	0.223856073	0.269825506
393.2320435	0.016041715	0.044908415	0.079965419	0.125996779	0.223495787	0.269438752
393.4320435	0.015872082	0.044301197	0.079603892	0.125822606	0.223028842	0.269156919
393.6320435	0.015816445	0.044228906	0.079822195	0.126512183	0.222467354	0.268548871
393.8320435	0.015999351	0.044276897	0.079951218	0.126079793	0.222684972	0.268765319
394.0320435	0.016256836	0.043568763	0.079828891	0.126800821	0.222153485	0.2685817
394.2320435	0.016045836	0.043552133	0.08017601	0.127341836	0.222125074	0.268171237
394.4320435	0.016024182	0.043332554	0.080410923	0.128622717	0.221921319	0.267727158
394.6320435	0.015771354	0.042773566	0.080054642	0.128690639	0.221906587	0.267612092
394.8320435	0.016245417	0.042810772	0.079859104	0.129256341	0.22218493	0.267045273
395.0320435	0.016252073	0.042610518	0.08064866	0.13029593	0.222394685	0.266801687
395.2320435	0.016375281	0.04271949	0.080359073	0.129980783	0.222497593	0.266698665
395.4320435	0.016052754	0.042927526	0.08094642	0.129829735	0.22245967	0.26637896
395.6320435	0.01589289	0.042826089	0.080704388	0.12961421	0.222027946	0.266567071
395.8320435	0.016063406	0.043281877	0.080862784	0.128064435	0.221097091	0.265969775
396.0320435	0.016504163	0.042963819	0.080946647	0.12729118	0.221080555	0.266073522
396.2320435	0.017157074	0.043301684	0.081515801	0.127295337	0.220663029	0.266211488
396.4320435	0.017300077	0.043029726	0.081213127	0.127262605	0.220033203	0.265891135
396.6320435	0.01646491	0.043828658	0.081140556	0.126506832	0.219848401	0.265123059
396.8320435	0.017405567	0.044337595	0.080776632	0.126223078	0.219916248	0.264962482
397.0320435	0.017580306	0.044400173	0.079997578	0.125804894	0.219506416	0.264163809
397.2320435	0.017879143	0.044555288	0.07981934	0.124880116	0.219017428	0.263520927
397.4320435	0.017804964	0.044483935	0.079502758	0.124530961	0.218929484	0.263164899
397.6320435	0.017606393	0.043929785	0.079658823	0.124497032	0.21871977	0.262577417
397.8320435	0.017662652	0.04427407	0.079626348	0.124292211	0.218462103	0.262544929
398.0320435	0.017059237	0.043779458	0.079453277	0.124820762	0.218247716	0.26238031
398.2320435	0.016276459	0.043883078	0.07942339	0.124485046	0.218343103	0.261570836
398.4320435	0.016086448	0.043647105	0.078542818	0.124921704	0.218109806	0.260843477
398.6320435	0.016230019	0.043441763	0.078281895	0.125019383	0.218968247	0.2608223
398.8320435	0.016493905	0.043178904	0.077952936	0.125402397	0.219078785	0.260549286
399.0320435	0.016149951	0.043030701	0.077928148	0.125491598	0.218827989	0.260295374
399.2320435	0.01576836	0.043334081	0.077319521	0.124944331	0.21793778	0.26051218
399.4320435	0.015507792	0.043508123	0.077238407	0.12515472	0.217519144	0.26031754
399.6320435	0.015672805	0.042965546	0.077491277	0.125097464	0.216924502	0.260431998
[truncated: 1,001 more rows]
