# Supplementary material for: Low-affinity integrin states have faster ligand-binding kinetics than the high-affinity state
Source: eLife. 2021 Dec 2;10:e73359. doi: 10.7554/eLife.73359 (PMC8730728; doi:10.7554/eLife.73359)
Supplement: Figure 4—source data 2. [file elife-73359-fig4-data2.txt]

Time (s)	1.56nM a5b1 ecto	3.13nM a5b1 ecto	6.25nM a5b1 ecto	12.5nM a5b1 ecto	25nM a5b1 ecto	50nM a5b1 ecto
0.018005371	0	0	0	0	0	0
0.218005371	-0.001394415	-0.000144781	-0.000451061	0.000769675	0.000770474	0.001048971
0.418005371	-0.002607457	-0.000310305	-0.001157843	0.001127218	0.001394961	0.002725394
0.618005371	-0.003059715	-0.000200767	-0.001705295	0.001551099	0.002696779	0.004254952
0.818005371	-0.004024733	-0.000440887	-0.002412691	0.002389463	0.003292284	0.005916883
1.018005371	-0.005423296	-0.000461654	-0.002450195	0.00301059	0.004182635	0.008252403
1.218005371	-0.006191135	-0.00064023	-0.002429797	0.003819111	0.005435325	0.01058015
1.418005371	-0.006767198	-0.001055018	-0.0026441	0.004129245	0.006737977	0.013363252
1.618005371	-0.007421587	-0.001286564	-0.002232683	0.004906236	0.007810003	0.015983638
1.818005371	-0.007519389	-0.001221799	-0.001650259	0.005485992	0.008987774	0.018985604
2.018005371	-0.007878783	-0.001799059	-0.001615488	0.0061783	0.010250883	0.021620731
2.218005371	-0.007419987	-0.001890323	-0.001158544	0.006225804	0.010890976	0.024130987
2.418005371	-0.007101964	-0.001907565	-0.000962538	0.006637305	0.011652485	0.026755611
2.618005371	-0.007064057	-0.001776405	0.000335935	0.007580761	0.012430094	0.029554758
2.818005371	-0.00743886	-0.00174151	0.001212112	0.007802683	0.01373355	0.032021268
3.018005371	-0.007872632	-0.001993276	0.001293295	0.008257957	0.014693622	0.034160499
3.218005371	-0.007707013	-0.001714426	0.000885952	0.008472487	0.015622213	0.036620384
3.418005371	-0.007807258	-0.00175853	0.001451704	0.008827875	0.016608693	0.039094191
3.618005371	-0.008358879	-0.002165191	0.002647087	0.009014989	0.01805251	0.041171155
3.818005371	-0.007935049	-0.001518557	0.003133395	0.009699054	0.019272107	0.04332793
4.018005371	-0.007804992	-0.001322083	0.003435097	0.010349944	0.020859973	0.045862337
4.218005371	-0.007198034	-0.001621713	0.003674634	0.011154356	0.021929294	0.048517164
4.418005371	-0.007025904	-0.001790893	0.003550462	0.011757409	0.02271156	0.05096357
4.618005371	-0.005782962	-0.001576497	0.004233674	0.012699301	0.024744865	0.052699014
4.818005371	-0.006145844	-0.001588556	0.004367277	0.013740721	0.025800766	0.054690525
5.018005371	-0.005548205	-0.000917527	0.005411746	0.01488529	0.027454802	0.056611853
5.218005371	-0.005086406	-0.000927699	0.005897052	0.016206811	0.029031176	0.058228595
5.418005371	-0.004776269	-0.000881658	0.006070015	0.016863674	0.030600976	0.060520118
5.618005371	-0.004674538	-0.000386518	0.006893441	0.017956617	0.032115379	0.062395674
5.818005371	-0.004382609	9.58E-05	0.007407063	0.018829211	0.03371072	0.064674515
6.018005371	-0.00440523	0.000209695	0.007050311	0.019001924	0.034900606	0.066516087
6.218005371	-0.003484583	0.00077295	0.007236027	0.019281143	0.03644535	0.068647924
6.418005371	-0.003483481	0.001113438	0.007535936	0.02020955	0.038022302	0.070908446
6.618005371	-0.003465758	0.001750768	0.008046616	0.02075253	0.038985992	0.073267274
6.818005371	-0.003595481	0.002197705	0.00755733	0.021557201	0.03978869	0.075095331
7.018005371	-0.003950017	0.002259665	0.007061371	0.022113208	0.040801969	0.077124577
7.218005371	-0.0038493	0.002546528	0.007622619	0.022472213	0.041941403	0.078653911
7.418005371	-0.00369428	0.003017875	0.008040223	0.023018781	0.043620539	0.081064361
7.618005371	-0.004000687	0.002843449	0.008832119	0.02358914	0.045116758	0.083160708
7.818005371	-0.003780312	0.003422358	0.009121503	0.024714728	0.046155549	0.085670681
8.018005371	-0.003470432	0.003558759	0.009495711	0.024681538	0.047699884	0.087976131
8.218005371	-0.003447412	0.003442227	0.009638415	0.025245923	0.048151655	0.090628694
8.418005371	-0.003798218	0.003625053	0.009761352	0.026179005	0.049361034	0.092137455
8.618005371	-0.00310996	0.004723548	0.010085859	0.026679161	0.051090937	0.093922645
8.818005371	-0.003308337	0.004935766	0.010096613	0.026674608	0.052144614	0.095647821
9.018005371	-0.002759567	0.004556826	0.010691088	0.027231935	0.052922491	0.097555666
9.218005371	-0.003220255	0.004866201	0.011337991	0.027205535	0.053918804	0.09897763
9.418005371	-0.003308246	0.004640168	0.011477824	0.027742306	0.055237152	0.101533019
9.618005371	-0.00360957	0.005015586	0.011985117	0.027947528	0.056144056	0.103505239
9.818005371	-0.003592436	0.00539702	0.012582061	0.028200811	0.057272837	0.105400127
10.01800537	-0.003794288	0.005141859	0.012147439	0.028581416	0.058257939	0.107114905
10.21800537	-0.00421341	0.004807119	0.01227677	0.029716576	0.059373328	0.109144578
10.41800537	-0.004205295	0.004607103	0.012155364	0.029940734	0.060179603	0.111290724
10.61800537	-0.003546777	0.005099602	0.012382723	0.030497738	0.06082348	0.1131057
10.81800537	-0.003892406	0.005489436	0.012905153	0.031479351	0.061330229	0.114759063
11.01800537	-0.00367501	0.00534164	0.013453891	0.031943386	0.063110645	0.116311331
11.21800537	-0.003407134	0.00543928	0.014166995	0.032743275	0.064445404	0.118507337
11.41800537	-0.003871153	0.00540247	0.0144348	0.033452185	0.06554235	0.121433834
11.61800537	-0.003820775	0.004806569	0.015157899	0.033775501	0.066225661	0.122992635
11.81800537	-0.003538772	0.005505296	0.015057834	0.034502922	0.066649398	0.124791676
12.01800537	-0.003077525	0.005390089	0.014990008	0.034510993	0.06750139	0.126723104
12.21800537	-0.003114097	0.005384135	0.015357118	0.035740346	0.06779691	0.128298574
12.41800537	-0.00282133	0.005998403	0.015477104	0.036066769	0.068963868	0.129994376
12.61800537	-0.002750864	0.006035192	0.015505307	0.036049674	0.070267275	0.131496267
12.81800537	-0.002296652	0.00565938	0.016209412	0.035959667	0.071300023	0.133173845
13.01800537	-0.00193916	0.005204784	0.017112963	0.036674063	0.071878405	0.134937353
13.21800537	-0.002217778	0.005884109	0.01772383	0.037157892	0.072603272	0.136404357
13.41800537	-0.00231706	0.005814415	0.017948282	0.0383175	0.073823707	0.138538974
13.61800537	-0.002656879	0.006536054	0.018390154	0.038722384	0.074799752	0.139959301
13.81800537	-0.002729202	0.006639799	0.018808872	0.03975785	0.076032718	0.14143008
14.01800537	-0.002981634	0.006472226	0.018283658	0.040111439	0.0770058	0.143575843
14.21800537	-0.003360319	0.006282707	0.01815717	0.040688466	0.077874798	0.145724699
14.41800537	-0.003163796	0.006381119	0.017630942	0.04105828	0.078700835	0.147441672
14.61800537	-0.003218872	0.007350443	0.018086204	0.0422122	0.079020338	0.14883008
14.81800537	-0.003618095	0.007751958	0.018340148	0.042550874	0.080044837	0.150005394
15.01800537	-0.003504063	0.00743085	0.018121121	0.042998342	0.08135133	0.151893163
15.21800537	-0.003752492	0.007523279	0.017911719	0.043808944	0.081875705	0.154085942
15.41800537	-0.004115177	0.007870374	0.018107874	0.044393657	0.082474676	0.155673462
15.61800537	-0.003531779	0.00819386	0.017565032	0.044813603	0.08323247	0.157134457
15.81800537	-0.003916268	0.00856468	0.017895714	0.044906919	0.083677797	0.158621013
16.01800537	-0.003120557	0.009022846	0.01888939	0.045382904	0.084924089	0.159842443
16.21800537	-0.003078566	0.009795812	0.019699922	0.046473192	0.085631496	0.16108115
16.41800537	-0.002915297	0.010469092	0.020087776	0.045930882	0.087049152	0.162975372
16.61800537	-0.002607782	0.010882407	0.021023301	0.046538108	0.088781304	0.164172673
16.81800537	-0.002153623	0.011181485	0.021905643	0.046557536	0.089670474	0.166301673
17.01800537	-0.00194201	0.011181845	0.022655395	0.04666165	0.090975052	0.167607975
17.21800537	-0.001790009	0.011435843	0.023452702	0.047175774	0.092169326	0.169040858
17.41800537	-0.001952674	0.011559696	0.024261208	0.048061265	0.093782158	0.170723137
17.61800537	-0.001887109	0.011434266	0.024597341	0.048338938	0.094528115	0.172473844
17.81800537	-0.001804742	0.011414298	0.024784943	0.049108431	0.095679797	0.174280305
18.01800537	-0.001768461	0.011031047	0.024516914	0.049148097	0.096701673	0.176234634
18.21800537	-0.002200517	0.010811402	0.024118436	0.050193076	0.097246087	0.177526265
18.41800537	-0.002306445	0.010832107	0.024174643	0.050507078	0.098055698	0.178438191
18.61800537	-0.002027647	0.010635504	0.024333918	0.051564352	0.098868178	0.179705315
18.81800537	-0.001783596	0.009985266	0.023710381	0.051428699	0.10006588	0.180988004
19.01800537	-0.000990346	0.00971238	0.023709268	0.052398679	0.100952433	0.182511355
19.21800537	-0.000146537	0.009767778	0.023306126	0.053888677	0.102187283	0.184309593
19.41800537	4.79E-05	0.010189873	0.023421845	0.054163953	0.103282995	0.18562869
19.61800537	0.000809071	0.010801604	0.023588872	0.054184833	0.104415895	0.187002756
19.81800537	0.000830179	0.010911372	0.024767354	0.054818623	0.105471555	0.188272584
20.01800537	0.001289003	0.01196566	0.025380293	0.055196625	0.106197113	0.189639968
20.21800537	0.001224699	0.012377641	0.025526078	0.055688243	0.106831466	0.190916727
20.41800537	0.00150175	0.012410733	0.025964523	0.055418178	0.107814398	0.192785126
20.61800537	0.002071136	0.012047685	0.02663662	0.056076163	0.108624428	0.194365435
20.81800537	0.001950285	0.012089545	0.027013387	0.056397521	0.109133079	0.195680811
21.01800537	0.002135941	0.012163641	0.027326888	0.05694483	0.110179765	0.196943548
21.21800537	0.001785653	0.011817055	0.027690709	0.057518565	0.110797848	0.198761389
21.41800537	0.000933528	0.011752861	0.027834022	0.058022724	0.111263971	0.200497828
21.61800537	0.000784102	0.012512233	0.028217045	0.058981118	0.111597191	0.201926063
21.81800537	4.05E-05	0.012885939	0.028229078	0.060118169	0.112396131	0.203837064
22.01800537	-0.000277454	0.012938101	0.028453137	0.060793241	0.113434715	0.205491934
22.21800537	-0.000590507	0.01305007	0.028622446	0.061502107	0.114110626	0.206504023
22.41800537	-0.001128528	0.012695215	0.02915822	0.062173119	0.11517702	0.20774927
22.61800537	-0.000943566	0.012962835	0.029578836	0.063196227	0.115777287	0.209009254
22.81800537	-0.00052853	0.013152511	0.029929754	0.063057119	0.117122876	0.210337864
23.01800537	0.000149342	0.013622475	0.030753362	0.063672131	0.118342954	0.212008177
23.21800537	0.00104384	0.013993972	0.031096313	0.064220895	0.119555665	0.213746312
23.41800537	0.000811092	0.014750073	0.032045111	0.064465259	0.121261878	0.214678279
23.61800537	0.000944832	0.015206617	0.032598501	0.064169825	0.121646243	0.216408695
23.81800537	0.000909446	0.015114276	0.033160982	0.064098021	0.122422687	0.217264908
24.01800537	0.001219071	0.015154342	0.033677609	0.063890258	0.122909763	0.218706811
24.21800537	0.001579628	0.014713536	0.034121541	0.064159057	0.124026012	0.220238999
24.41800537	0.001586692	0.014904154	0.034725755	0.063480782	0.124284404	0.221713657
24.61800537	0.001658947	0.015035963	0.034473636	0.064006038	0.124948575	0.223603937
24.81800537	0.001201971	0.015116412	0.034221032	0.064653442	0.12583025	0.225191145
25.01800537	0.001429591	0.015286586	0.033783094	0.064585754	0.126429103	0.22705601
25.21800537	0.001054619	0.015375768	0.033658082	0.06505915	0.127231744	0.228696954
25.41800537	0.000301452	0.015587894	0.033618565	0.06622997	0.127849198	0.230031921
25.61800537	-0.000196168	0.016438159	0.033640918	0.067473015	0.128580746	0.232134463
25.81800537	-0.000197837	0.016449448	0.033335739	0.068142503	0.129535326	0.233623913
26.01800537	-0.00044331	0.016607974	0.033730609	0.069283291	0.130478695	0.234415087
26.21800537	-0.000776772	0.016812718	0.033994595	0.069882826	0.131148572	0.235069338
26.41800537	-0.001109639	0.017227012	0.03446026	0.070573707	0.131790277	0.236289912
26.61800537	-0.000831831	0.017381857	0.034867385	0.071348078	0.132582082	0.23771461
26.81800537	-0.00087021	0.017113	0.035134904	0.071487802	0.13344374	0.238540712
27.01800537	-0.00061717	0.01727755	0.035377473	0.072406095	0.13391216	0.239677149
27.21800537	-0.00014518	0.016867162	0.035838665	0.072953958	0.13492593	0.240083805
27.41800537	-0.000615497	0.016841386	0.0366226	0.073046638	0.135911964	0.240396692
27.61800537	-0.000280424	0.016571951	0.03702772	0.072232325	0.135618139	0.240335586
27.81800537	-0.000306256	0.016372226	0.037531393	0.072742103	0.136403336	0.2405433
28.01800537	-0.000363155	0.016345736	0.037895468	0.07301686	0.13658596	0.242086263
28.21800537	-0.000625985	0.016311141	0.03821283	0.073362585	0.137704343	0.243004146
28.41800537	-0.000623484	0.016882903	0.038603475	0.073878759	0.138294748	0.244678116
28.61800537	-0.000492401	0.016682662	0.038196047	0.074509896	0.139724761	0.246365749
28.81800537	-8.13E-05	0.017133914	0.038475202	0.075397208	0.140721738	0.24756289
29.01800537	0.000106224	0.016994845	0.038502584	0.075989582	0.141733439	0.249297501
29.21800537	-2.61E-05	0.017073572	0.038403312	0.076586774	0.143346702	0.250683018
29.41800537	0.000384401	0.017266721	0.038622109	0.077056506	0.144775836	0.251914231
29.61800537	0.001049554	0.018160929	0.038933323	0.077212196	0.145687761	0.253210833
29.81800537	0.00152844	0.018506336	0.039091356	0.077850831	0.146907882	0.254236126
30.01800537	0.001554142	0.019427832	0.039380979	0.078443693	0.14787095	0.255408318
30.21800537	0.001572136	0.020108024	0.039582039	0.078876191	0.149225323	0.25714575
30.41800537	0.001369631	0.020708035	0.039332396	0.079200379	0.149682034	0.258679135
30.61800537	0.001937317	0.021017673	0.039481374	0.079612872	0.150317129	0.260263103
30.81800537	0.001841239	0.021273941	0.039560863	0.079757176	0.150746512	0.260766707
31.01800537	0.002228062	0.021411665	0.039582011	0.080637186	0.151560453	0.261652095
31.21800537	0.00257235	0.021853435	0.039682528	0.080170603	0.152372415	0.262010767
31.41800537	0.00250215	0.022125049	0.03988753	0.080479474	0.153087679	0.262606508
31.61800537	0.002231257	0.021748893	0.04058495	0.08127911	0.153496231	0.263028538
31.81800537	0.002008073	0.021986275	0.041070503	0.082212973	0.153720137	0.263878101
32.01800537	0.00171241	0.021915359	0.040669997	0.082770937	0.154272334	0.2649405
32.21800537	0.00110508	0.021233244	0.041144079	0.083434401	0.155178114	0.26623309
32.41800537	0.001287459	0.021385195	0.041271004	0.08381451	0.155716688	0.267424183
32.61800537	0.001439601	0.020785336	0.041735632	0.084066517	0.156811411	0.268617789
32.81800537	0.001998662	0.020199604	0.042316612	0.084611666	0.15758468	0.270059283
33.01800537	0.001587135	0.019372632	0.042739182	0.084668411	0.158634377	0.27130107
33.21800537	0.002293055	0.019216667	0.043606847	0.084899413	0.159707433	0.27238111
33.41800537	0.00298265	0.018546364	0.044147616	0.085222263	0.160610876	0.273215166
33.61800537	0.003076316	0.018800127	0.044043465	0.085724997	0.160774667	0.274549012
33.81800537	0.002983063	0.018889381	0.044403892	0.086660693	0.161395777	0.276566802
34.01800537	0.003009964	0.019421934	0.044509174	0.086628816	0.161668208	0.278010729
34.21800537	0.003059327	0.019492712	0.044736025	0.086784858	0.162505641	0.279926343
34.41800537	0.003534062	0.020130936	0.044715756	0.08689503	0.163114363	0.280758359
34.61800537	0.004351538	0.020155247	0.045243721	0.087428202	0.163276048	0.281784029
34.81800537	0.004264914	0.020504115	0.044863107	0.087849691	0.163801047	0.28291482
35.01800537	0.004666827	0.021124428	0.044808301	0.088752272	0.164454683	0.283631585
35.21800537	0.004587103	0.022223558	0.044408775	0.089351808	0.165246328	0.284894479
35.41800537	0.004754036	0.022285244	0.044838404	0.090470744	0.165842498	0.285967984
35.61800537	0.004203822	0.022532831	0.046001726	0.091583117	0.166249637	0.286681946
35.81800537	0.004589521	0.023347674	0.045717274	0.092139265	0.166531516	0.287612027
36.01800537	0.004197663	0.023481446	0.0451182	0.092706015	0.167312507	0.288776424
36.21800537	0.004396639	0.022940155	0.045617121	0.093112405	0.167578125	0.290025522
36.41800537	0.00452528	0.022774479	0.046016525	0.093514732	0.168350808	0.290488752
36.61800537	0.004506921	0.022461493	0.046619885	0.093991391	0.169186227	0.291626211
36.81800537	0.004642286	0.022853158	0.046709377	0.094158102	0.170223371	0.29262231
37.01800537	0.004176812	0.022496283	0.046966181	0.094580399	0.170723937	0.293659717
37.21800537	0.004385061	0.022314441	0.04767301	0.094836192	0.171525084	0.294275541
37.41800537	0.004234401	0.022512305	0.048127354	0.094785897	0.172237729	0.294715996
37.61800537	0.003953921	0.022779047	0.048323999	0.094999181	0.173210598	0.295954929
37.81800537	0.003002005	0.022606573	0.048773244	0.095205532	0.174741307	0.296932248
38.01800537	0.002632294	0.02268703	0.049077548	0.09508003	0.17614939	0.297483272
38.21800537	0.002489877	0.022997512	0.049881533	0.095359687	0.177639937	0.298274616
38.41800537	0.002165939	0.023714442	0.050199923	0.095472616	0.178617561	0.298399822
38.61800537	0.00199218	0.024189949	0.050571246	0.095809596	0.178696564	0.299549902
38.81800537	0.001930399	0.024521472	0.050542373	0.096124688	0.179345458	0.301088041
39.01800537	0.002179449	0.024698742	0.050681723	0.096936195	0.180043592	0.302047955
39.21800537	0.002113043	0.02574318	0.050884015	0.097514135	0.180958136	0.303129713
39.41800537	0.002316034	0.025730727	0.051489451	0.098413143	0.181579496	0.304156237
39.61800537	0.002289664	0.025886007	0.051632865	0.098677334	0.182716237	0.30529354
39.81800537	0.003530422	0.026191716	0.051422938	0.098994202	0.183040693	0.30658535
40.01800537	0.00344131	0.026385125	0.051630374	0.099475106	0.183808716	0.307824358
40.21800537	0.003432777	0.025910097	0.05182764	0.099780387	0.184521184	0.308891742
40.41800537	0.003666005	0.026451994	0.051934326	0.10044096	0.184819286	0.309373442
40.61800537	0.004268545	0.026766026	0.052253135	0.100469066	0.185145988	0.310846618
40.81800537	0.00424788	0.027025979	0.052665045	0.100954207	0.185735013	0.31200263
41.01800537	0.004290915	0.026858479	0.053062096	0.101431751	0.185529444	0.312856165
41.21800537	0.004231672	0.027463795	0.053927681	0.10176053	0.18668995	0.313401484
41.41800537	0.004580777	0.02752252	0.054147312	0.101863122	0.187509808	0.314520277
41.61800537	0.004874629	0.027736671	0.053729068	0.102310468	0.188962172	0.315548131
41.81800537	0.004217951	0.027764792	0.053945072	0.102843375	0.189996454	0.316402492
42.01800537	0.004473958	0.027900099	0.054626593	0.103468889	0.190549791	0.317071422
42.21800537	0.004061261	0.028854531	0.054948856	0.103092772	0.190692677	0.317636826
42.41800537	0.004283352	0.02906886	0.054712676	0.10327884	0.191170517	0.318191772
42.61800537	0.004397392	0.028795831	0.054976771	0.103849305	0.191230322	0.319468314
42.81800537	0.004833143	0.028172037	0.054942731	0.104230107	0.191739737	0.320181235
43.01800537	0.004758979	0.028349656	0.05531236	0.10421718	0.192244399	0.320669784
43.21800537	0.0044052	0.02848684	0.055460013	0.10446937	0.192979244	0.321481443
43.41800537	0.004448303	0.02836182	0.055341279	0.104548066	0.194075394	0.322750153
43.61800537	0.004598786	0.028405095	0.05567247	0.104259988	0.194532061	0.323357045
43.81800537	0.004769602	0.028202893	0.056077533	0.1045893	0.195076152	0.324627248
44.01800537	0.004090735	0.028065113	0.056630206	0.104983427	0.195980934	0.325308109
44.21800537	0.003833006	0.02720998	0.056796202	0.104768358	0.196322757	0.326356588
44.41800537	0.004133	0.026840352	0.057189716	0.105475227	0.196142702	0.327209271
44.61800537	0.00430597	0.026317154	0.057792971	0.106023831	0.197091657	0.328095288
44.81800537	0.004050571	0.026524374	0.057888802	0.107433685	0.197994344	0.328936545
45.01800537	0.00423661	0.026865383	0.058105471	0.10855793	0.198873753	0.329782429
45.21800537	0.004144541	0.027448309	0.058485244	0.10901741	0.200041726	0.330507244
45.41800537	0.004438786	0.027815925	0.058829384	0.109382666	0.200562208	0.331190706
45.61800537	0.004142498	0.027906286	0.059145468	0.110760607	0.201310864	0.33181399
45.81800537	0.003599643	0.027694565	0.059374741	0.111672121	0.201735547	0.332326696
46.01800537	0.004177259	0.027821107	0.059400485	0.112338564	0.201909704	0.332909818
46.21800537	0.004383891	0.028299445	0.059085581	0.112605309	0.202203253	0.333405394
46.41800537	0.004946553	0.027864569	0.059271111	0.113373993	0.202724183	0.333898042
46.61800537	0.005268366	0.027916669	0.059411244	0.114238982	0.203330579	0.33504935
46.81800537	0.005889607	0.02812482	0.059472672	0.114634497	0.203776861	0.335694014
47.01800537	0.005493361	0.02847434	0.059642788	0.115022702	0.204257886	0.336676169
47.21800537	0.005778142	0.029498247	0.05972905	0.115309103	0.20459621	0.337378373
47.41800537	0.006081651	0.030324515	0.06009537	0.115648078	0.205558037	0.338388185
47.61800537	0.005927887	0.030105601	0.060546399	0.115805235	0.205709385	0.338947079
47.81800537	0.005841594	0.030159855	0.060421411	0.115605909	0.206552775	0.340183013
48.01800537	0.005343569	0.030330367	0.060767033	0.115967021	0.206738029	0.341280711
48.21800537	0.005116087	0.030274146	0.060922277	0.115860117	0.207290036	0.342448396
48.41800537	0.005422254	0.030473748	0.061724771	0.116750722	0.207785996	0.343379346
48.61800537	0.005349402	0.030208609	0.062164133	0.117549941	0.209372897	0.344728974
48.81800537	0.005033316	0.030254581	0.062512675	0.118135009	0.210051086	0.3461245
49.01800537	0.004915612	0.031094476	0.063033268	0.118593075	0.211167353	0.346949978
49.21800537	0.004675291	0.031356052	0.063874543	0.119136942	0.211818889	0.34794122
49.41800537	0.004683053	0.031641408	0.064621991	0.119667515	0.212417421	0.348659592
49.61800537	0.004682844	0.03200185	0.064209092	0.120008262	0.212849213	0.34972865
49.81800537	0.005230029	0.031679259	0.064123678	0.120431581	0.212935157	0.350398778
50.01800537	0.005832682	0.031165273	0.063699386	0.120824279	0.21325739	0.351503329
50.21800537	0.005736738	0.03134836	0.063770361	0.120953855	0.213384341	0.352194744
50.41800537	0.005930279	0.030948211	0.063876484	0.121198128	0.213524289	0.352926682
50.61800537	0.006570638	0.031035718	0.063261391	0.121744586	0.214120118	0.353787955
50.81800537	0.006627552	0.031524033	0.063468951	0.122042392	0.214509488	0.354209086
51.01800537	0.006822564	0.031682377	0.063473259	0.123367449	0.215247725	0.354726246
51.21800537	0.007205523	0.03217487	0.063435609	0.123500123	0.215789456	0.354879385
51.41800537	0.006971868	0.03284048	0.063321113	0.123856331	0.216821454	0.355792736
51.61800537	0.006636337	0.032659342	0.063709243	0.123927961	0.217443449	0.355900128
51.81800537	0.006694164	0.03308514	0.063829006	0.124160635	0.218415861	0.356825296
52.01800537	0.006732118	0.033168744	0.064485441	0.124166956	0.219007166	0.357630394
52.21800537	0.006714957	0.0332513	0.064742408	0.124093283	0.220020671	0.358982291
52.41800537	0.006610063	0.032843144	0.065204334	0.124961092	0.220599582	0.360296578
52.61800537	0.006441762	0.032125697	0.064929667	0.125460694	0.221746226	0.360914614
52.81800537	0.00679536	0.032309173	0.065148686	0.125798053	0.222622139	0.361019593
53.01800537	0.007090459	0.03290514	0.065925899	0.126093876	0.223748179	0.361497579
53.21800537	0.007294889	0.033012624	0.066392959	0.126685075	0.224291945	0.361632321
53.41800537	0.007694578	0.033779953	0.066238992	0.126776963	0.22497861	0.362382977
53.61800537	0.007743836	0.034000179	0.066271491	0.126942914	0.225138042	0.363002574
53.81800537	0.007797141	0.033534863	0.066736799	0.127602139	0.225523013	0.363592627
54.01800537	0.007516435	0.033611012	0.066722426	0.127483673	0.22573769	0.364226357
54.21800537	0.007128383	0.03401075	0.067227918	0.12714979	0.225799549	0.364597173
54.41800537	0.007220255	0.033501684	0.067367138	0.12750509	0.22584884	0.365096265
54.61800537	0.007111073	0.03380852	0.067586588	0.127631901	0.226584076	0.365395991
54.81800537	0.006370578	0.034145213	0.068583199	0.128765463	0.22694193	0.365972412
55.01800537	0.006632091	0.033571539	0.068761427	0.129524379	0.227803142	0.366487015
55.21800537	0.006567015	0.033830155	0.069427051	0.128732962	0.228446222	0.367202068
55.41800537	0.006103971	0.034793179	0.069517519	0.128779203	0.228943161	0.367940279
55.61800537	0.005997396	0.034854509	0.069833918	0.129274098	0.230187131	0.368595451
55.81800537	0.006537287	0.035401153	0.070066751	0.129160443	0.230695114	0.370446177
56.01800537	0.006926845	0.035458124	0.070503732	0.129335368	0.230956638	0.371267415
56.21800537	0.006734306	0.0352273	0.070493443	0.129928525	0.231619016	0.372521809
56.41800537	0.006869487	0.035228891	0.070949628	0.131336485	0.231741707	0.373141571
56.61800537	0.007654642	0.035120023	0.070979788	0.131680258	0.232450674	0.374058884
56.81800537	0.008363928	0.03569011	0.071490267	0.131402814	0.23306548	0.374793287
57.01800537	0.009236329	0.036493666	0.071938805	0.131695997	0.233413485	0.375181841
57.21800537	0.009116778	0.036803847	0.071919015	0.132351869	0.234351411	0.375670846
57.41800537	0.009597892	0.037456697	0.071943603	0.132452417	0.235064769	0.376794628
57.61800537	0.009731699	0.03779784	0.072307948	0.132582585	0.235381451	0.376991657
57.81800537	0.010048912	0.03782397	0.072579502	0.132924382	0.235502215	0.377753216
58.01800537	0.00971994	0.037202023	0.0732287	0.132924561	0.235441409	0.378291525
58.21800537	0.009377855	0.037148321	0.073261338	0.133109458	0.235847318	0.378853627
58.41800537	0.009404509	0.036738426	0.073395713	0.133079427	0.235677568	0.37958959
58.61800537	0.008809493	0.036464549	0.073655236	0.132902896	0.235938911	0.37997249
58.81800537	0.008893527	0.036390147	0.074194775	0.133244417	0.236648369	0.380611636
59.01800537	0.00936277	0.035809705	0.074207376	0.132902066	0.237433466	0.381324367
59.21800537	0.008570549	0.035620207	0.074128496	0.133344716	0.237568498	0.38225669
59.41800537	0.008049494	0.035834226	0.073584591	0.133815801	0.238159768	0.382691372
59.61800537	0.007770429	0.035772848	0.073670771	0.134492256	0.239118578	0.383725133
59.81800537	0.00813421	0.035608916	0.073884411	0.134942927	0.239212358	0.384404862
60.01800537	0.007850251	0.035854817	0.074804991	0.13577633	0.239863014	0.384898029
60.21800537	0.008081045	0.03605987	0.075053264	0.136464778	0.240886895	0.385989735
60.41800537	0.007923949	0.036210806	0.075421502	0.1371316	0.240856992	0.387125355
60.61800537	0.008720053	0.036200291	0.075154948	0.136714136	0.241583341	0.387939251
60.81800537	0.008993528	0.036309377	0.075519529	0.137227025	0.241964082	0.387936097
61.01800537	0.009095804	0.036526856	0.075586935	0.137962032	0.242570315	0.38842074
61.21800537	0.008730783	0.036031699	0.075559932	0.138194668	0.243571833	0.389492752
61.41800537	0.009403651	0.036810263	0.075499026	0.138664007	0.243763302	0.39035863
61.61800537	0.010115549	0.036732639	0.075696159	0.139822519	0.244862916	0.390728691
61.81800537	0.010369963	0.036417412	0.076036315	0.140195908	0.245040676	0.391248017
62.01800537	0.009995812	0.035562955	0.07634812	0.140562642	0.245506101	0.391428858
62.21800537	0.010345928	0.035254854	0.075944912	0.1408535	0.245502193	0.391952057
62.41800537	0.010374047	0.035355109	0.076050758	0.140838642	0.245623764	0.392343913
62.61800537	0.010384527	0.035169162	0.07680114	0.141250438	0.245624134	0.392755618
62.81800537	0.010632961	0.035297932	0.076899859	0.141032251	0.24649086	0.392961995
63.01800537	0.010486647	0.035841781	0.077167891	0.140946631	0.246464745	0.393667923
63.21800537	0.009852228	0.036545253	0.077182457	0.141453286	0.247078982	0.394489016
63.41800537	0.009892626	0.037293574	0.077722474	0.14115684	0.247961104	0.394777343
63.61800537	0.009388111	0.038017951	0.077933529	0.141162997	0.248516375	0.395493139
63.81800537	0.00932861	0.038104667	0.078554721	0.141721569	0.249417301	0.395918583
64.01800537	0.009161434	0.038278987	0.079408096	0.141805037	0.250139368	0.396468343
64.21800537	0.009660549	0.038735054	0.07960941	0.14214423	0.250639734	0.396985756
64.41800537	0.009276964	0.039084105	0.079850387	0.142392577	0.25089411	0.397513251
64.61800537	0.009563477	0.039120539	0.079867505	0.14289004	0.251751276	0.398250741
64.81800537	0.009825518	0.039011887	0.080096753	0.143410047	0.252675192	0.398999011
65.01800537	0.009821934	0.039452443	0.080194623	0.143559939	0.253263212	0.399801426
65.21800537	0.009565483	0.038894419	0.080039929	0.144292135	0.25444686	0.400251421
65.41800537	0.009989897	0.039650541	0.079780271	0.145597642	0.254865347	0.400568753
65.61800537	0.010653891	0.039421693	0.080413459	0.147057	0.256195492	0.400500744
65.81800537	0.010238676	0.038699131	0.08032693	0.148100368	0.256254667	0.401027403
66.01800537	0.0097017	0.038030976	0.080526101	0.14887229	0.256176542	0.401217227
66.21800537	0.009758469	0.038315141	0.080524544	0.149061729	0.256823025	0.402092304
66.41800537	0.009686593	0.038404426	0.081416652	0.149607034	0.25763435	0.40247273
66.61800537	0.010395703	0.038274253	0.081751979	0.149678227	0.257529076	0.402922363
66.81800537	0.010643005	0.039595318	0.080975601	0.148897562	0.258059115	0.402767522
67.01800537	0.011273874	0.040511466	0.081547885	0.149303987	0.258476444	0.404071126
67.21800537	0.011676992	0.040895166	0.081401371	0.149684137	0.258963785	0.404416112
67.41800537	0.012388348	0.041134581	0.081834184	0.149533248	0.259494419	0.404689473
67.61800537	0.012317396	0.040891833	0.081844266	0.149779089	0.26022298	0.405557823
67.81800537	0.012699605	0.0405253	0.082352603	0.150018747	0.261106578	0.406185122
68.01800537	0.012764185	0.041549228	0.082278309	0.149057972	0.261329657	0.406496077
68.21800537	0.012914146	0.042395129	0.082820086	0.149168832	0.261910089	0.406872122
68.41800537	0.013058386	0.042289321	0.082386847	0.14901758	0.262459097	0.407477158
68.61800537	0.013362388	0.04247891	0.082453268	0.148545959	0.262971669	0.408436511
68.81800537	0.013768476	0.042604985	0.082738368	0.149086057	0.263471296	0.409552427
69.01800537	0.013643516	0.042625154	0.08349458	0.149784352	0.263570585	0.410227983
69.21800537	0.013400658	0.042641391	0.083760833	0.150253175	0.264198516	0.410607947
69.41800537	0.01353196	0.043192144	0.084217729	0.151100932	0.264421022	0.411379842
69.61800537	0.013130527	0.042781427	0.085388219	0.151817567	0.264934992	0.41195504
69.81800537	0.012492055	0.042799308	0.085480376	0.151839305	0.264991561	0.412765309
70.01800537	0.012505528	0.042684639	0.086079433	0.151835285	0.265651147	0.413087633
70.21800537	0.0125852	0.042620668	0.086190808	0.152095457	0.266361777	0.414057608
70.41800537	0.012647895	0.042357819	0.086712875	0.152202945	0.26647632	0.414288037
70.61800537	0.012356349	0.042808456	0.086024938	0.152500059	0.26606681	0.414432731
70.81800537	0.012275361	0.043289119	0.085790385	0.152508027	0.266624911	0.41438283
71.01800537	0.012308357	0.043034548	0.086309323	0.152784168	0.266865308	0.415380828
71.21800537	0.01260433	0.043426075	0.086002979	0.153303401	0.267119403	0.415740492
71.41800537	0.012085653	0.042954903	0.08621205	0.153470573	0.26773599	0.416575883
71.61800537	0.011520229	0.042470927	0.085814008	0.153992292	0.26807936	0.4169854
71.81800537	0.011438312	0.042537693	0.086396878	0.153962723	0.2684478	0.417684385
72.01800537	0.011068937	0.042828418	0.086017912	0.153962705	0.268988864	0.418340775
72.21800537	0.01151968	0.042687014	0.086415238	0.154592587	0.269021795	0.418453741
72.41800537	0.011805351	0.042903793	0.08629985	0.154736857	0.269636403	0.419068363
72.61800537	0.01166869	0.043138173	0.086766455	0.155851106	0.270085769	0.42019413
72.81800537	0.011693625	0.043424878	0.087474764	0.156550746	0.270434737	0.420977157
73.01800537	0.011827973	0.043398742	0.088405998	0.157239407	0.270582734	0.421388526
73.21800537	0.011895172	0.043448836	0.088519418	0.158478746	0.27099869	0.422174916
73.41800537	0.01208713	0.043578526	0.088725958	0.158741103	0.271739652	0.42271899
73.61800537	0.012519463	0.043894067	0.089567639	0.158914431	0.272156917	0.4234673
73.81800537	0.012978232	0.043947612	0.090092928	0.159445345	0.272972252	0.42461392
74.01800537	0.012921898	0.044034037	0.09021473	0.160148417	0.273731275	0.425309777
74.21800537	0.012447581	0.044494684	0.089987617	0.160181842	0.273738022	0.425737556
74.41800537	0.01206461	0.045042497	0.09070568	0.16066307	0.274153731	0.425512247
74.61800537	0.011578581	0.044882091	0.090835396	0.161342873	0.274579461	0.42577805
74.81800537	0.012149934	0.045001342	0.091277687	0.161280224	0.275465374	0.426037021
75.01800537	0.012373695	0.045541655	0.091697448	0.161688432	0.276263393	0.427084155
75.21800537	0.012280566	0.044953707	0.091767387	0.162619537	0.277134979	0.427563954
75.41800537	0.011849571	0.044848432	0.091932468	0.163220959	0.278126041	0.428000786
75.61800537	0.012020759	0.044991027	0.092025037	0.164227357	0.278723398	0.428793736
75.81800537	0.011986125	0.045336893	0.09257414	0.164432286	0.279461345	0.429291767
76.01800537	0.011879447	0.045910206	0.092586755	0.164363184	0.280016167	0.429510262
76.21800537	0.012539151	0.045875078	0.093061866	0.164820914	0.279888138	0.429582084
76.41800537	0.012541034	0.046182338	0.093113057	0.165091723	0.280651502	0.429932924
76.61800537	0.012555121	0.046127804	0.093286407	0.16537146	0.280439016	0.430730157
76.81800537	0.012457078	0.046382382	0.093593962	0.165152872	0.280656949	0.431172696
77.01800537	0.013262535	0.046376731	0.093344352	0.16521147	0.280640591	0.432016077
77.21800537	0.013568645	0.046708141	0.093137687	0.165078463	0.281462648	0.432300145
77.41800537	0.013454114	0.046985965	0.092874774	0.164282195	0.281848962	0.432779721
77.61800537	0.01343138	0.047073667	0.09318165	0.164165929	0.281789897	0.433833153
77.81800537	0.013218958	0.046658213	0.093264693	0.16416847	0.282171766	0.43439093
78.01800537	0.013332441	0.046827012	0.093139477	0.163827815	0.282195258	0.434108717
78.21800537	0.01305101	0.04623673	0.093022616	0.164095599	0.282139477	0.434413407
78.41800537	0.013084629	0.045821872	0.093320452	0.164165874	0.282647001	0.434888682
78.61800537	0.013446637	0.045405278	0.093291158	0.164557934	0.283481344	0.435320801
78.81800537	0.013452671	0.044903273	0.093409759	0.164648309	0.284195473	0.435958441
79.01800537	0.013331612	0.044841438	0.093595714	0.165436072	0.285564404	0.436619045
79.21800537	0.013337054	0.044513734	0.093370249	0.16620705	0.286510916	0.436743116
79.41800537	0.013278091	0.044960058	0.093807126	0.166609163	0.286946503	0.437727019
79.61800537	0.013189416	0.04493102	0.094259498	0.167111259	0.286880013	0.437869897
79.81800537	0.013534485	0.045516781	0.094312792	0.167163791	0.286963746	0.437787679
80.01800537	0.013502663	0.045251793	0.094513271	0.167945135	0.287438411	0.438653815
80.21800537	0.013880742	0.044636064	0.094311976	0.168825719	0.287389507	0.439635741
80.41800537	0.013958945	0.0451372	0.094266217	0.169083855	0.287633067	0.440026582
80.61800537	0.01346671	0.044915788	0.094497823	0.169580522	0.287586	0.441379873
80.81800537	0.013248734	0.045662442	0.094500733	0.169320975	0.288474785	0.44208102
81.01800537	0.01344762	0.04660878	0.094587953	0.169252445	0.289470317	0.44280466
81.21800537	0.012974837	0.047045624	0.094944783	0.170431822	0.290191579	0.443358343
81.41800537	0.012581666	0.04702113	0.094886908	0.170783198	0.290296463	0.444506616
81.61800537	0.012520374	0.047231851	0.095357182	0.170712121	0.290784167	0.444678321
81.81800537	0.012610297	0.04737722	0.095800995	0.171174947	0.291475228	0.444952256
82.01800537	0.01255327	0.047784813	0.09606211	0.171074174	0.291557093	0.445024903
82.21800537	0.012109667	0.047687283	0.096138078	0.171424269	0.292459351	0.445709289
82.41800537	0.012682021	0.048157708	0.096311013	0.171569886	0.293383828	0.445901133
82.61800537	0.012984109	0.048429997	0.09708861	0.171809349	0.29416526	0.445499424
82.81800537	0.012969986	0.048561591	0.097564221	0.171675448	0.294209553	0.44536597
83.01800537	0.013739094	0.049340034	0.098010692	0.17239008	0.294723413	0.445107237
83.21800537	0.014593559	0.049764509	0.098224407	0.172356428	0.294745249	0.444882875
83.41800537	0.014792157	0.050023644	0.098573814	0.172420431	0.294728921	0.445183321
83.61800537	0.014915947	0.049892246	0.098583808	0.173503543	0.295090356	0.444729676
83.81800537	0.015304703	0.049804344	0.098387842	0.173231836	0.295446791	0.4454038
84.01800537	0.01541646	0.049859811	0.09852381	0.17347908	0.295918405	0.446187079
84.21800537	0.016034958	0.049706479	0.098694449	0.174067971	0.295889073	0.446736609
84.41800537	0.01597901	0.049979879	0.098621388	0.174009948	0.296190387	0.4468838
84.61800537	0.015729492	0.049912153	0.098894051	0.173636598	0.296445967	0.44711487
84.81800537	0.01589541	0.05038459	0.099015768	0.173058187	0.296785703	0.447221402
85.01800537	0.015862779	0.04979354	0.099617777	0.173865649	0.297015331	0.447760345
85.21800537	0.016081024	0.049863485	0.099372865	0.174617864	0.297274947	0.448305554
85.41800537	0.016284991	0.049564575	0.099159528	0.174781466	0.29756215	0.448650828
85.61800537	0.016198847	0.05004312	0.099519605	0.17460865	0.298102713	0.448415291
85.81800537	0.015958861	0.050321741	0.099791293	0.175300442	0.298240221	0.44832511
86.01800537	0.016104441	0.050427091	0.099955648	0.175686058	0.298520307	0.448475203
86.21800537	0.016411644	0.050013297	0.099884029	0.176369992	0.29947656	0.448821184
86.41800537	0.016793622	0.050192692	0.099831602	0.177133367	0.299740601	0.449216798
86.61800537	0.016696802	0.049933697	0.100963238	0.177522864	0.300090149	0.449464202
86.81800537	0.016450228	0.05001536	0.100884531	0.178524124	0.300012794	0.45004056
87.01800537	0.016561199	0.050585548	0.10106728	0.179560276	0.300770502	0.45057405
87.21800537	0.016711319	0.050637021	0.100879336	0.180177955	0.301359812	0.451490818
87.41800537	0.016266357	0.050559303	0.100622689	0.181084604	0.301960288	0.452387583
87.61800537	0.016010762	0.050108892	0.100866535	0.181929401	0.302495572	0.452971772
87.81800537	0.015988638	0.050491944	0.101013697	0.182031609	0.302954212	0.454174639
88.01800537	0.016281889	0.050682824	0.101089376	0.182496151	0.303165125	0.455304577
88.21800537	0.015994715	0.050630971	0.101427383	0.182668818	0.3029413	0.456039738
88.41800537	0.01562743	0.050994881	0.101123339	0.181619711	0.302681495	0.456343311
88.61800537	0.01566202	0.05050489	0.101675035	0.18113597	0.302838474	0.456438668
88.81800537	0.015538025	0.050307186	0.102193315	0.180977729	0.302922018	0.457533551
89.01800537	0.015779495	0.050081898	0.102626317	0.181166794	0.303791956	0.457729638
89.21800537	0.015912347	0.050318538	0.102543298	0.181530694	0.304285358	0.458281312
89.41800537	0.015992808	0.050540963	0.102611333	0.181263055	0.304292007	0.458426202
89.61800537	0.015787961	0.051149404	0.103348863	0.180813932	0.304363668	0.458449446
89.81800537	0.015307096	0.051050136	0.103940053	0.180882669	0.303970225	0.458748815
90.01800537	0.015344909	0.05093927	0.104243626	0.180361616	0.304553292	0.459533628
90.21800537	0.015163654	0.051329804	0.104040899	0.180933296	0.304850678	0.459931041
90.41800537	0.014751222	0.05127987	0.104352237	0.180937617	0.305410617	0.460799112
90.61800537	0.014188052	0.051412086	0.104925927	0.18134253	0.305874528	0.460683543
90.81800537	0.014166222	0.052128406	0.104803031	0.181822582	0.306197373	0.461072929
91.01800537	0.014452718	0.052533398	0.104610421	0.182728968	0.307012725	0.461117092
91.21800537	0.014582917	0.052415739	0.104019734	0.182630256	0.307382883	0.461929302
91.41800537	0.014810561	0.053141744	0.103997591	0.183442663	0.307631193	0.461906577
91.61800537	0.015541564	0.053514251	0.104092725	0.184328679	0.308843401	0.462615068
91.81800537	0.015550854	0.053711156	0.10394907	0.184544441	0.309459552	0.463000151
92.01800537	0.016378826	0.053673793	0.104551052	0.184321868	0.309548285	0.463261912
92.21800537	0.016375516	0.053639643	0.104731636	0.183959619	0.310192691	0.463305054
92.41800537	0.016353243	0.053509303	0.104991433	0.184245699	0.310843233	0.463207876
92.61800537	0.016714874	0.053176743	0.105434525	0.184459047	0.311954305	0.463235336
92.81800537	0.016632655	0.053178829	0.105922774	0.184865759	0.31227589	0.463741003
93.01800537	0.017241512	0.053441467	0.105980976	0.185693283	0.312803395	0.463362832
93.21800537	0.017462547	0.053596095	0.106591414	0.186072657	0.312699768	0.463955474
93.41800537	0.016956075	0.053764008	0.107172038	0.186331977	0.313128311	0.464747793
93.61800537	0.016829524	0.053615763	0.107865445	0.186085918	0.312753072	0.466119729
93.81800537	0.016263268	0.053832543	0.108469243	0.186289469	0.312743934	0.466836854
94.01800537	0.016399787	0.053611524	0.108770534	0.187061535	0.313047794	0.467745731
94.21800537	0.016238674	0.053951555	0.108887842	0.188268019	0.312742928	0.468144755
94.41800537	0.015840435	0.053891976	0.109265368	0.188590904	0.313390403	0.469024301
94.61800537	0.016088783	0.054199757	0.109376141	0.189744664	0.313569751	0.469115304
94.81800537	0.016379226	0.053759387	0.109799759	0.190653934	0.31357564	0.470249935
95.01800537	0.016789683	0.053923331	0.109409586	0.190433145	0.314127788	0.470231613
95.21800537	0.016662356	0.054315907	0.109555068	0.190142651	0.314477823	0.471054043
95.41800537	0.01694123	0.054292598	0.109917116	0.191024917	0.314812881	0.470833194
95.61800537	0.016892865	0.053879391	0.109969676	0.19112643	0.315623	0.470863156
95.81800537	0.016881348	0.054143373	0.110302488	0.190944173	0.315896046	0.470056903
96.01800537	0.016984638	0.053575574	0.110573486	0.190876593	0.316319561	0.47011243
96.21800537	0.017201436	0.053295784	0.110025256	0.190756559	0.316823627	0.469606515
96.41800537	0.016804494	0.053980857	0.10968592	0.190789704	0.317167714	0.469491181
96.61800537	0.017236183	0.054633449	0.109141114	0.190378542	0.317750464	0.469791001
96.81800537	0.017360263	0.055110484	0.109453222	0.190691338	0.317934748	0.469692452
97.01800537	0.018102855	0.055501896	0.109552541	0.191376454	0.318423373	0.469425938
97.21800537	0.017841816	0.054830787	0.109874929	0.191646464	0.318763891	0.470391037
97.41800537	0.017165654	0.055178824	0.109647571	0.191874452	0.318973032	0.470975149
97.61800537	0.017663246	0.055391236	0.109405269	0.191626217	0.318524865	0.471937295
97.81800537	0.017771371	0.055954505	0.109516648	0.192213307	0.318600151	0.471690655
98.01800537	0.017900285	0.055909036	0.109764999	0.192622238	0.318432296	0.472608956
98.21800537	0.018426865	0.056221022	0.109889323	0.193219528	0.318653987	0.473350966
98.41800537	0.018794737	0.056216835	0.110275358	0.193556075	0.319281319	0.474148544
98.61800537	0.019146277	0.056222889	0.11048263	0.193429384	0.31931138	0.474596316
98.81800537	0.019225345	0.055403859	0.111013244	0.193906293	0.319122295	0.475612535
99.01800537	0.019636559	0.055130086	0.11144803	0.193666577	0.319611743	0.475965317
99.21800537	0.019421135	0.055252279	0.111741164	0.193685266	0.319758493	0.476753374
99.41800537	0.019309758	0.055916046	0.112292458	0.193780093	0.319823762	0.476649997
99.61800537	0.018956917	0.056028574	0.112949021	0.194049204	0.319466242	0.476537819
99.81800537	0.019214336	0.056178773	0.113439526	0.194369582	0.3198972	0.47650565
100.0180054	0.01879655	0.05604133	0.113313797	0.193902854	0.320618579	0.476963352
100.2180054	0.019057402	0.056753196	0.113249781	0.194705299	0.321281111	0.477023107
100.4180054	0.018003626	0.056941507	0.11357589	0.194780888	0.322371975	0.477520242
100.6180054	0.017993514	0.057494959	0.114034783	0.195363467	0.322967094	0.478159882
100.8180054	0.017965084	0.057276115	0.114870176	0.196012802	0.323364985	0.478561429
101.0180054	0.017902701	0.056869282	0.115069858	0.196406961	0.323711686	0.47873905
101.2180054	0.017661061	0.057160084	0.114825376	0.196321277	0.324152538	0.479126433
101.4180054	0.017579284	0.058037068	0.114698062	0.19667541	0.324279374	0.479260154
101.6180054	0.017436334	0.057434228	0.114882391	0.196807579	0.324238571	0.479801496
101.8180054	0.017513202	0.057660369	0.114932025	0.196932069	0.324733841	0.479607827
102.0180054	0.017611497	0.057572802	0.114735083	0.197516529	0.325121316	0.480241229
102.2180054	0.017898444	0.057446036	0.114470575	0.197841511	0.325990342	0.480824253
102.4180054	0.017615483	0.057033008	0.114417738	0.197397451	0.326760467	0.480923254
102.6180054	0.0173584	0.056713758	0.113997304	0.197202987	0.327321335	0.481651172
102.8180054	0.017475756	0.056279184	0.114076685	0.197995503	0.327451357	0.482041627
103.0180054	0.017622498	0.05671806	0.113993392	0.197877073	0.32816995	0.482468458
103.2180054	0.017530834	0.057907077	0.113571283	0.197514406	0.328610335	0.483199218
103.4180054	0.016823552	0.058098465	0.113696192	0.197776485	0.328879713	0.48355734
103.6180054	0.017069301	0.057672257	0.114155976	0.197762293	0.328883929	0.48359553
103.8180054	0.017429522	0.057652083	0.114161707	0.198295504	0.32979472	0.484273598
104.0180054	0.017082207	0.058108162	0.114747569	0.198362965	0.330494455	0.484876321
104.2180054	0.017045276	0.058080894	0.115268729	0.199544786	0.330737543	0.485475852
104.4180054	0.016949231	0.058019236	0.116340175	0.199585364	0.330914263	0.485721416
104.6180054	0.017469533	0.058538098	0.116703025	0.199952624	0.330672373	0.486511
104.8180054	0.017891168	0.058286662	0.11715424	0.199684863	0.330526902	0.487131677
105.0180054	0.01808188	0.058705197	0.117774031	0.199994591	0.330371579	0.486383936
105.2180054	0.018247979	0.058788703	0.118097943	0.200288655	0.330170748	0.486528315
105.4180054	0.018302137	0.05850687	0.118481018	0.200611883	0.329890376	0.486979203
105.6180054	0.018581391	0.058023492	0.119066617	0.200991047	0.330008751	0.487047741
105.8180054	0.018888554	0.057386958	0.11916593	0.201530087	0.330170684	0.486709385
106.0180054	0.01842345	0.057051743	0.118440565	0.201570018	0.33047949	0.487037742
106.2180054	0.018124842	0.05683597	0.118644174	0.20185131	0.331125593	0.487230072
106.4180054	0.018196544	0.05660478	0.118509972	0.201542189	0.332046193	0.487495953
106.6180054	0.017946256	0.056888887	0.1184881	0.201225847	0.332601101	0.48811143
106.8180054	0.017936123	0.057890286	0.11875875	0.201782286	0.333218053	0.488196372
107.0180054	0.017405976	0.058132747	0.118632599	0.201737336	0.334086756	0.48858211
107.2180054	0.016958808	0.058498768	0.118291393	0.201018555	0.334624543	0.488663884
107.4180054	0.016585703	0.058544988	0.118267516	0.20079769	0.334669998	0.488534176
107.6180054	0.016582638	0.058581939	0.118631064	0.201068773	0.335789448	0.489342816
107.8180054	0.015953835	0.058486058	0.118999354	0.20168528	0.336633175	0.490259167
108.0180054	0.016232361	0.058989713	0.119603488	0.202059416	0.337018359	0.490920393
108.2180054	0.016490221	0.05897605	0.119491289	0.20264299	0.33724998	0.491831642
108.4180054	0.016790207	0.05930001	0.120085268	0.202755526	0.337369722	0.492146268
108.6180054	0.016919707	0.059649713	0.119953419	0.202990316	0.337099417	0.49297889
108.8180054	0.01666522	0.05937099	0.120472199	0.203462939	0.337421779	0.493119985
109.0180054	0.017013024	0.059530802	0.121212436	0.203607304	0.336854484	0.492840413
109.2180054	0.017946544	0.059360768	0.121249676	0.20419001	0.336460524	0.493320879
109.4180054	0.018321734	0.05938542	0.121571459	0.205091994	0.336540261	0.49377787
109.6180054	0.019361242	0.059329055	0.122328626	0.205671268	0.336743156	0.493816487
109.8180054	0.019222802	0.058996226	0.122253218	0.205341763	0.336420302	0.493733945
110.0180054	0.019102404	0.059681117	0.122473408	0.205617455	0.336691859	0.494122859
110.2180054	0.019574637	0.059986085	0.123415866	0.206612235	0.337063316	0.493970383
110.4180054	0.020128753	0.060338666	0.123677401	0.206441516	0.337338437	0.494533827
110.6180054	0.019900906	0.061110023	0.124489073	0.206730187	0.337087133	0.494071031
110.8180054	0.019788909	0.061331826	0.124687558	0.207638893	0.336857949	0.493633602
111.0180054	0.019583808	0.061505771	0.124656966	0.207418522	0.33680627	0.493507987
111.2180054	0.019262056	0.061467962	0.124451349	0.207419863	0.337000425	0.493328757
111.4180054	0.018798864	0.061591232	0.124331297	0.207540521	0.337451669	0.494082579
111.6180054	0.018779483	0.061636187	0.124336284	0.207643635	0.338656516	0.494678253
111.8180054	0.019093915	0.062196484	0.124097305	0.207176337	0.339067734	0.495029303
112.0180054	0.019393461	0.062422191	0.1233283	0.207204936	0.339147044	0.495978957
112.2180054	0.019249814	0.062522338	0.123067462	0.207112978	0.339744771	0.496694791
112.4180054	0.019679379	0.062730907	0.12341386	0.20682313	0.340525862	0.496854362
112.6180054	0.019642947	0.062816604	0.122998631	0.206797393	0.340801048	0.497463316
112.8180054	0.019639712	0.062521783	0.123192716	0.206646251	0.341409781	0.497707524
113.0180054	0.020452831	0.062691567	0.123173928	0.206666811	0.341765581	0.498194462
113.2180054	0.020708983	0.062747014	0.123134817	0.207298545	0.342650635	0.499150277
113.4180054	0.021039136	0.063261501	0.123577349	0.206760387	0.343573805	0.5000698
113.6180054	0.021274105	0.063173628	0.124418306	0.206264166	0.34409372	0.500746417
113.8180054	0.020856716	0.063092668	0.124397537	0.206319126	0.344071196	0.501314979
114.0180054	0.020490603	0.063218769	0.124603178	0.207085241	0.343921562	0.501257955
114.2180054	0.020638184	0.063394263	0.124805422	0.208500805	0.344059173	0.501015718
114.4180054	0.020465529	0.063310812	0.125437036	0.209540415	0.344024846	0.500809264
114.6180054	0.019895526	0.063897125	0.125482282	0.210600379	0.343985561	0.500629238
114.8180054	0.020138108	0.064190198	0.125381154	0.211461054	0.344188395	0.500852636
115.0180054	0.019571604	0.064774217	0.125604352	0.211584229	0.344014661	0.500676883
115.2180054	0.018997756	0.064605408	0.12556448	0.212011929	0.343713635	0.500528264
115.4180054	0.019380961	0.06571037	0.125880219	0.211909819	0.343778699	0.500838187
115.6180054	0.019621453	0.065807844	0.12599093	0.212448407	0.343969165	0.500986005
115.8180054	0.019164065	0.066043957	0.125483005	0.212785913	0.344504061	0.501518791
116.0180054	0.018747095	0.066174466	0.125548319	0.213519869	0.344805369	0.501831683
116.2180054	0.019255719	0.066279352	0.125570542	0.213946742	0.345946556	0.501946429
116.4180054	0.019947554	0.065921632	0.125715793	0.213925054	0.346173705	0.502235893
116.6180054	0.020347328	0.065732902	0.125352808	0.214177411	0.346332449	0.502699867
116.8180054	0.020868517	0.065396034	0.125790786	0.214569476	0.34691867	0.503199062
117.0180054	0.021412912	0.064889486	0.126268267	0.215075236	0.348019223	0.504126248
117.2180054	0.022252588	0.064750605	0.126382248	0.214965655	0.348565161	0.505024216
117.4180054	0.022757668	0.064377739	0.126439413	0.214300007	0.348780636	0.505274118
117.6180054	0.022790779	0.063854088	0.126677327	0.214778942	0.348553401	0.50536521
117.8180054	0.02289806	0.063967364	0.125981587	0.21526203	0.348572887	0.505112355
118.0180054	0.02285641	0.063877361	0.125873223	0.215806364	0.348721511	0.505088162
118.2180054	0.023289511	0.063732864	0.125901466	0.216900706	0.349473787	0.505309734
118.4180054	0.023491933	0.063871269	0.125899018	0.216813556	0.350022678	0.50527078
118.6180054	0.023451629	0.064724225	0.125465069	0.216743705	0.350131508	0.505739467
118.8180054	0.023704962	0.06488315	0.125360822	0.216713072	0.350472065	0.505160191
119.0180054	0.023463765	0.065494751	0.125727178	0.216524935	0.350149406	0.50528983
119.2180054	0.023719822	0.065766937	0.126161732	0.216545188	0.35049621	0.505530156
119.4180054	0.023224293	0.066408147	0.126321758	0.216894615	0.350789974	0.505571997
119.6180054	0.02231978	0.066039524	0.126325385	0.217076216	0.351098075	0.505487984
119.8180054	0.021777051	0.066090472	0.126239477	0.21766031	0.351720914	0.505309254
120.0180054	0.021531043	0.065891557	0.127181272	0.217888147	0.352145354	0.505215984
120.2180054	0.021884114	0.066005588	0.12696022	0.217290466	0.352561309	0.505497337
120.4180054	0.021936672	0.065604483	0.127889009	0.217641096	0.352641512	0.505984472
120.6180054	0.021614134	0.065356042	0.128122895	0.217747352	0.352997982	0.505818513
120.8180054	0.021556168	0.065590436	0.129005896	0.218017712	0.353874113	0.506562254
121.0180054	0.021505708	0.06566501	0.129499719	0.21855449	0.35430588	0.50720506
121.2180054	0.021347372	0.065702966	0.129744434	0.218649134	0.354387676	0.507879866
121.4180054	0.020966612	0.06557876	0.130459292	0.218097369	0.354479176	0.508034747
121.6180054	0.020633599	0.065562049	0.130667953	0.218929859	0.354759291	0.508415694
121.8180054	0.019822399	0.065734399	0.130848854	0.218890469	0.355073812	0.509200126
122.0180054	0.019734317	0.066201072	0.131261119	0.218809675	0.355370843	0.510270074
122.2180054	0.020087205	0.066654234	0.13091	0.219284842	0.355883538	0.510447298
122.4180054	0.020332909	0.067353685	0.130781891	0.219236278	0.356197991	0.510857328
122.6180054	0.020303325	0.067718349	0.13065727	0.220154435	0.356598112	0.51138606
122.8180054	0.020835968	0.067983664	0.130921619	0.22058319	0.357270177	0.511330064
123.0180054	0.021170871	0.06889965	0.13131966	0.221091755	0.357614377	0.511019455
123.2180054	0.020957705	0.069397931	0.131225671	0.22162713	0.357686266	0.510747225
123.4180054	0.020687268	0.069200649	0.13117945	0.221846803	0.357487065	0.510607617
123.6180054	0.021383295	0.068683405	0.131380944	0.221792222	0.357684892	0.510794416
123.8180054	0.021951049	0.068910241	0.131550456	0.22222314	0.357923793	0.510744552
124.0180054	0.022053244	0.068354608	0.131970314	0.222697693	0.358109174	0.510675591
124.2180054	0.022409823	0.068803946	0.132097454	0.223032566	0.358632079	0.510849937
124.4180054	0.022320568	0.068795126	0.132263028	0.223599667	0.358925043	0.511319377
124.6180054	0.022557505	0.069348974	0.132097996	0.223728044	0.359316186	0.511442805
124.8180054	0.02287871	0.069556981	0.132647523	0.224333613	0.359851239	0.512578792
125.0180054	0.022816361	0.06967765	0.132820314	0.224740814	0.359650713	0.513009139
125.2180054	0.022600109	0.069552489	0.133236212	0.224903608	0.359903212	0.513792323
125.4180054	0.022318224	0.069163574	0.133689786	0.225216345	0.360285245	0.514028638
125.6180054	0.021992111	0.068848532	0.133192775	0.225756794	0.36006959	0.514522811
125.8180054	0.02200514	0.070082886	0.133420653	0.225618442	0.35964871	0.515116215
126.0180054	0.021925677	0.07021539	0.132746529	0.225895999	0.359511868	0.515400485
126.2180054	0.022232531	0.069888796	0.131871509	0.225870918	0.359945902	0.515704675
126.4180054	0.022301434	0.069812704	0.131598944	0.226002321	0.359829002	0.515952289
126.6180054	0.02225724	0.069571722	0.131425294	0.226690065	0.36003341	0.516393208
126.8180054	0.022058482	0.069619675	0.131751065	0.226371315	0.360061765	0.516243892
127.0180054	0.021822109	0.069920766	0.131563178	0.226008388	0.359812956	0.516265069
127.2180054	0.02195348	0.06953415	0.131941104	0.226137611	0.359942677	0.517364617
127.4180054	0.022594134	0.068857747	0.132641662	0.225623032	0.360175146	0.517370597
127.6180054	0.023256876	0.068518664	0.132560982	0.225469198	0.360090193	0.516915205
127.8180054	0.023488776	0.06841321	0.132744702	0.2257499	0.360058125	0.51643395
128.0180054	0.023523283	0.067776663	0.133248463	0.226432133	0.360301575	0.516771127
128.2180054	0.023952319	0.068340239	0.133742156	0.225881521	0.361151112	0.516709423
128.4180054	0.024114637	0.068546701	0.133744653	0.225785894	0.361967167	0.51682231
128.6180054	0.024178143	0.068166302	0.134197137	0.226173359	0.362878149	0.516507001
128.8180054	0.024253854	0.068476314	0.134585866	0.226359684	0.363180027	0.516619338
129.0180054	0.024484005	0.068589621	0.135427138	0.226904149	0.36361478	0.516642919
129.2180054	0.024777255	0.06884358	0.136312368	0.227449008	0.364634511	0.516891061
129.4180054	0.024919185	0.069171507	0.136518093	0.227696295	0.364948956	0.51695226
129.6180054	0.02508145	0.069394248	0.136310544	0.228198984	0.364858759	0.517041786
129.8180054	0.025140855	0.07012396	0.136529617	0.22866309	0.365020213	0.517687348
130.0180054	0.025019349	0.070116804	0.136054388	0.228983745	0.365168188	0.517529872
130.2180054	0.024964766	0.070380589	0.135916475	0.228737217	0.365679963	0.517498163
130.4180054	0.02485474	0.070618792	0.13577925	0.229050921	0.365946043	0.517235667
130.6180054	0.024365391	0.071362989	0.136120771	0.229446995	0.366249095	0.517686014
130.8180054	0.023740607	0.072018865	0.136422434	0.229281785	0.366616248	0.518055784
131.0180054	0.023707998	0.071872842	0.13636181	0.229399527	0.366681214	0.518406905
131.2180054	0.024122845	0.071536401	0.136692213	0.230377267	0.367097769	0.518409261
131.4180054	0.024176396	0.071743915	0.136907515	0.230503316	0.367419949	0.51754153
131.6180054	0.024173457	0.071201684	0.136778597	0.23019895	0.367478111	0.517603814
131.8180054	0.023748985	0.070923328	0.137687296	0.230417913	0.367454551	0.518440393
132.0180054	0.023828911	0.070034969	0.138006979	0.230779841	0.368145704	0.518702194
132.2180054	0.023574267	0.069767813	0.137862849	0.230940458	0.369069525	0.518819739
132.4180054	0.023356121	0.069507014	0.138184902	0.231300271	0.369167432	0.519170251
132.6180054	0.023099714	0.069416912	0.138275719	0.231179452	0.369453635	0.519516608
132.8180054	0.023175575	0.069879918	0.138518693	0.231370718	0.369359822	0.520121694
133.0180054	0.023060733	0.069943742	0.139244407	0.231741211	0.36947442	0.520932908
133.2180054	0.022862445	0.070270209	0.139570542	0.232371413	0.369727794	0.522060677
133.4180054	0.022549336	0.070139347	0.139391204	0.232765855	0.369019953	0.522989061
133.6180054	0.022356856	0.070051768	0.139484947	0.232984442	0.369539331	0.523787103
133.8180054	0.023126472	0.07019582	0.140185568	0.233028703	0.369569932	0.524649965
134.0180054	0.023145801	0.07030767	0.140243335	0.232511627	0.369536163	0.524172707
134.2180054	0.022898979	0.070305006	0.139764646	0.232037335	0.36928474	0.524540089
134.4180054	0.023490188	0.070577619	0.14015182	0.232354149	0.369188439	0.524574708
134.6180054	0.024006084	0.070607809	0.140999491	0.232387504	0.369063091	0.52461572
134.8180054	0.024379511	0.070942436	0.140808929	0.231808715	0.369160431	0.524853434
135.0180054	0.025020549	0.070491905	0.140746272	0.231763098	0.369255293	0.524690317
135.2180054	0.025256561	0.070978216	0.141085891	0.232698986	0.369942858	0.524890506
135.4180054	0.025144935	0.071469307	0.141228344	0.232728741	0.370400549	0.524866543
135.6180054	0.0256852	0.071785682	0.141477768	0.232904888	0.370649113	0.524577489
135.8180054	0.02583865	0.071795494	0.141510467	0.233867912	0.370855736	0.524943785
136.0180054	0.025938295	0.072186601	0.14088324	0.234580617	0.371684572	0.524585418
136.2180054	0.025826037	0.072757229	0.140983605	0.235130483	0.372100023	0.524819723
136.4180054	0.026023827	0.073141568	0.141102067	0.235191355	0.372216534	0.52486638
136.6180054	0.025546568	0.073584536	0.141115538	0.235596609	0.372891263	0.525301772
136.8180054	0.02546073	0.073724807	0.14096248	0.23607928	0.373063416	0.525127545
137.0180054	0.025291222	0.074207844	0.141067251	0.236490977	0.373031725	0.525833654
137.2180054	0.025178591	0.074383111	0.141149073	0.236592902	0.372925831	0.526608875
137.4180054	0.025092763	0.074487027	0.141411057	0.236204911	0.37330762	0.526960986
137.6180054	0.02544847	0.074679913	0.141808068	0.236995219	0.373965073	0.5270863
137.8180054	0.025775777	0.07438145	0.14200511	0.237003585	0.37364745	0.52765025
138.0180054	0.025495802	0.07430176	0.141568415	0.23654086	0.37370341	0.527258117
138.2180054	0.02607706	0.073981945	0.14130382	0.236675604	0.373501694	0.528180769
138.4180054	0.026483986	0.073914623	0.142320843	0.236193595	0.373721889	0.52820043
138.6180054	0.026364038	0.073879547	0.142847073	0.235135392	0.373930183	0.528674337
138.8180054	0.026356218	0.074110408	0.142690034	0.235070333	0.374086155	0.529233481
139.0180054	0.02628564	0.073603344	0.142640508	0.23576573	0.374668037	0.529583923
139.2180054	0.025859454	0.074038575	0.142498051	0.236682219	0.374858168	0.529556853
139.4180054	0.025486949	0.074204283	0.142559202	0.237104357	0.37434066	0.529144781
139.6180054	0.025910505	0.073887433	0.143007578	0.238062062	0.374780271	0.529203889
139.8180054	0.025390977	0.073844001	0.14310346	0.237978282	0.375145502	0.52984114
140.0180054	0.024481899	0.074226905	0.143581344	0.238578278	0.375302807	0.53012905
140.2180054	0.024720928	0.073246143	0.144019031	0.238970069	0.375172548	0.530374949
140.4180054	0.025065867	0.073464485	0.144803043	0.238550605	0.375689093	0.530733591
140.6180054	0.02505797	0.073709708	0.145432278	0.238515963	0.376530697	0.530906719
140.8180054	0.025362512	0.073069375	0.145970221	0.238838548	0.376987057	0.530919413
141.0180054	0.025498704	0.073533174	0.145986187	0.238763342	0.377096869	0.531754841
141.2180054	0.025380298	0.073509607	0.146845546	0.238552751	0.377321328	0.531769982
141.4180054	0.025395669	0.073481964	0.147302209	0.239468842	0.377981	0.532003616
141.6180054	0.025746334	0.073879481	0.147076985	0.240013179	0.378198538	0.531799867
141.8180054	0.025728987	0.074530626	0.146545986	0.239381857	0.378556912	0.532048948
142.0180054	0.025923827	0.074879277	0.146320646	0.238813381	0.37894714	0.532085814
142.2180054	0.026122888	0.075497804	0.146633453	0.238639139	0.379317974	0.533078257
142.4180054	0.025818984	0.075977939	0.147128407	0.238293686	0.379993991	0.53300148
142.6180054	0.026000059	0.075935004	0.147310303	0.238389985	0.380099658	0.533516321
142.8180054	0.025976375	0.075517466	0.146922745	0.239468266	0.380413913	0.533845312
143.0180054	0.025894768	0.075712028	0.146147369	0.240754751	0.380742004	0.534214728
143.2180054	0.02583743	0.07579839	0.146394329	0.241815766	0.38082804	0.53495597
143.4180054	0.025889947	0.075626302	0.146392216	0.242487884	0.380800672	0.535192897
143.6180054	0.026373484	0.075372444	0.146319262	0.242943436	0.381249757	0.53550128
143.8180054	0.025931648	0.075575355	0.146198986	0.243022527	0.380761675	0.535482807
144.0180054	0.025530157	0.07512981	0.146156595	0.243886065	0.380434883	0.535608007
144.2180054	0.026680038	0.075438997	0.146410739	0.243330743	0.380448634	0.535371935
144.4180054	0.02689136	0.075774375	0.146846711	0.24346686	0.381640509	0.535690462
144.6180054	0.026565884	0.075882017	0.146448799	0.243741976	0.382078363	0.535645431
144.8180054	0.026882482	0.075412104	0.146615631	0.243720151	0.381810725	0.535197243
145.0180054	0.02639949	0.07594545	0.146374186	0.24377447	0.381622623	0.535226631
145.2180054	0.026153458	0.075870387	0.147256251	0.244215536	0.381387597	0.535253256
145.4180054	0.026717857	0.076357003	0.146959707	0.244877947	0.381792219	0.535388713
145.6180054	0.026734166	0.077065699	0.147007941	0.244839816	0.38167916	0.535079519
145.8180054	0.026400822	0.077699416	0.147138056	0.244382331	0.381615175	0.535701448
146.0180054	0.026665821	0.077978017	0.147713167	0.244235435	0.381642502	0.535851577
146.2180054	0.027262612	0.078284682	0.148569424	0.244570995	0.3823459	0.53546716
146.4180054	0.027438673	0.077989317	0.148872613	0.245114539	0.382730384	0.534908487
146.6180054	0.027303482	0.078078907	0.149196022	0.244812346	0.382804105	0.53505281
146.8180054	0.02705741	0.077958804	0.148730026	0.24547993	0.383482148	0.535552127
147.0180054	0.027669827	0.078563554	0.148392251	0.245786789	0.384186902	0.536349395
147.2180054	0.02790562	0.078717187	0.149018529	0.245350761	0.38444572	0.536629188
147.4180054	0.028235202	0.078780586	0.148978919	0.245210351	0.384392806	0.536285596
147.6180054	0.028544831	0.078751781	0.149471005	0.24523694	0.38433046	0.536524598
147.8180054	0.028867224	0.079125952	0.14998142	0.245372783	0.384102307	0.536992233
148.0180054	0.028948623	0.079278042	0.149776914	0.245887004	0.384577525	0.537316674
148.2180054	0.029377695	0.080131648	0.149830372	0.245411802	0.385300637	0.538286019
148.4180054	0.029315932	0.080376925	0.149862023	0.245571621	0.385594244	0.538285468
148.6180054	0.029706552	0.080290141	0.149663627	0.244930367	0.38524412	0.538339889
148.8180054	0.030092614	0.079745983	0.15022288	0.245111884	0.385274439	0.538967354
149.0180054	0.029720236	0.079921994	0.150211869	0.24605702	0.385746145	0.539655847
149.2180054	0.030288161	0.079971968	0.151178843	0.246356491	0.385881041	0.540035041
149.4180054	0.030665226	0.079915064	0.151479159	0.247297676	0.386383405	0.540412877
149.6180054	0.030559656	0.080153887	0.152070321	0.247474734	0.38620019	0.540729437
149.8180054	0.030778338	0.079702874	0.152490858	0.247781778	0.386492324	0.541263259
150.0180054	0.031121615	0.079334857	0.153390939	0.248770638	0.387220681	0.541303457
150.2180054	0.031210831	0.079383241	0.153968423	0.248810978	0.387852924	0.540605952
150.4180054	0.030888451	0.079367621	0.153932772	0.248963078	0.388394033	0.540901391
150.6180054	0.03025418	0.078863526	0.153523656	0.248657416	0.388942323	0.541659169
150.8180054	0.029659152	0.07857952	0.153356347	0.249198155	0.389172999	0.542362151
151.0180054	0.029563095	0.079549103	0.153947823	0.248632796	0.389390539	0.542438347
151.2180054	0.029088277	0.079482157	0.154703494	0.249097752	0.389304544	0.541714901
151.4180054	0.028316625	0.079492829	0.154358471	0.249933667	0.389564875	0.541604984
151.6180054	0.028101372	0.08001891	0.154248801	0.250166117	0.389802748	0.542060811
151.8180054	0.028145059	0.080489919	0.153869768	0.25098427	0.39019048	0.542287774
152.0180054	0.027402787	0.080552511	0.153120839	0.251354528	0.390071347	0.542400603
152.2180054	0.026851214	0.080845211	0.152959489	0.250757943	0.389934359	0.542241788
152.4180054	0.027273105	0.080980001	0.152698483	0.250460503	0.388803427	0.541744886
152.6180054	0.027109054	0.080396859	0.152949096	0.250586589	0.388543644	0.542282828
152.8180054	0.026753652	0.079950028	0.153170904	0.251198229	0.388537722	0.542106997
153.0180054	0.026621006	0.07965752	0.153398106	0.251941329	0.388618154	0.54124771
153.2180054	0.02711737	0.079242699	0.153676448	0.252269215	0.388291124	0.540887748
153.4180054	0.027312459	0.079273524	0.153661528	0.252897249	0.389021146	0.540682061
153.6180054	0.027723671	0.078894641	0.153497503	0.252351811	0.389223813	0.541029006
153.8180054	0.02791131	0.078728294	0.15374417	0.252858069	0.389757223	0.541510019
154.0180054	0.027901846	0.079276937	0.154120775	0.252626647	0.390512933	0.541891399
154.2180054	0.027862855	0.079072675	0.154632178	0.252767634	0.390783428	0.541902023
154.4180054	0.027303413	0.078552633	0.154160015	0.252667114	0.391322708	0.542271103
154.6180054	0.026732667	0.078393882	0.154289691	0.252387425	0.391629651	0.542545331
154.8180054	0.026505539	0.078931301	0.155025653	0.252175832	0.392149846	0.54253772
155.0180054	0.026718193	0.079079312	0.155562974	0.25194378	0.392816252	0.54249638
155.2180054	0.026844169	0.079345527	0.155044733	0.252428718	0.393015647	0.542657091
155.4180054	0.026482264	0.080015333	0.154712912	0.252531513	0.393233911	0.543176954
155.6180054	0.026823617	0.080700167	0.154739502	0.252511863	0.393417316	0.544146098
155.8180054	0.027270426	0.081037135	0.154296199	0.252529413	0.393768346	0.544313992
156.0180054	0.027214477	0.080921891	0.154324108	0.252622938	0.393844244	0.544515123
156.2180054	0.02743187	0.081180093	0.154420677	0.252545859	0.393894279	0.544971304
156.4180054	0.028059056	0.081040047	0.154520641	0.252610822	0.393682251	0.545086864
156.6180054	0.028534024	0.080530312	0.155183048	0.25312354	0.394056545	0.545238111
156.8180054	0.028751896	0.079882609	0.155076028	0.25349397	0.394571385	0.545260453
157.0180054	0.028976515	0.080124594	0.155453279	0.253709208	0.394756912	0.544887763
157.2180054	0.029421928	0.080817038	0.154466487	0.254060793	0.39479967	0.544921805
157.4180054	0.029255138	0.081329046	0.154316204	0.254080743	0.395300081	0.54564337
157.6180054	0.029125871	0.0817889	0.154304089	0.253806319	0.395581768	0.54624777
157.8180054	0.029296078	0.083065656	0.154783547	0.253953884	0.395533908	0.545995302
158.0180054	0.029301508	0.082990537	0.154787188	0.254090177	0.395977287	0.545892316
158.2180054	0.029300284	0.082706267	0.155368536	0.25370299	0.396206245	0.546150136
158.4180054	0.0291776	0.08333958	0.155267153	0.253155281	0.396494305	0.546085667
158.6180054	0.02939393	0.083666174	0.155711912	0.2536635	0.396211157	0.546292128
158.8180054	0.029664076	0.083800061	0.156023786	0.253766488	0.396088958	0.546998344
159.0180054	0.029866546	0.083755418	0.156557526	0.25347073	0.395665117	0.547857944
159.2180054	0.029727418	0.08387141	0.156496886	0.253392112	0.394927845	0.548749715
159.4180054	0.029213762	0.084148937	0.156602583	0.254182044	0.394460359	0.549166105
159.6180054	0.029363314	0.084126351	0.156583747	0.253988334	0.395240056	0.549768469
159.8180054	0.029403825	0.083529133	0.156576798	0.253924608	0.395629337	0.549860915
160.0180054	0.029109841	0.083001498	0.157347137	0.254495362	0.395761834	0.550083458
160.2180054	0.029289844	0.082743828	0.15783527	0.254234445	0.39608148	0.549953528
160.4180054	0.0294402	0.08203832	0.158585939	0.254786678	0.396454463	0.549710983
160.6180054	0.029643926	0.081090173	0.159029753	0.254574003	0.397003294	0.54981915
160.8180054	0.029261452	0.081171585	0.159236389	0.255215717	0.397195346	0.549652935
161.0180054	0.029349032	0.081622434	0.159270427	0.256287303	0.397264424	0.549305199
161.2180054	0.0291555	0.082061077	0.158249855	0.25686088	0.397176637	0.549277731
161.4180054	0.0289771	0.082539885	0.158289694	0.256850654	0.397707289	0.54936196
161.6180054	0.029657442	0.083354198	0.158231143	0.257629694	0.398380879	0.548577903
161.8180054	0.029838583	0.083469957	0.157904957	0.25801895	0.398723344	0.54838797
162.0180054	0.030226266	0.083412911	0.15784107	0.258882418	0.399409674	0.548804393
162.2180054	0.03049784	0.083910805	0.15810973	0.259060371	0.399793469	0.548824066
162.4180054	0.030192937	0.083808433	0.157726662	0.259841911	0.400066145	0.549245514
162.6180054	0.029871999	0.083558412	0.157532203	0.260004429	0.399886336	0.549698634
162.8180054	0.02971888	0.083460698	0.15807342	0.25960243	0.400331223	0.551012683
163.0180054	0.029575706	0.083298152	0.158399755	0.258688805	0.400551763	0.551569467
163.2180054	0.02910272	0.083179716	0.158102632	0.258332441	0.400611523	0.55217428
163.4180054	0.028910552	0.083778057	0.157997101	0.259077401	0.401325872	0.552387912
163.6180054	0.028352008	0.083916336	0.158623743	0.257619645	0.402233712	0.552392462
163.8180054	0.02833446	0.083838582	0.15902821	0.257119202	0.402136697	0.552071355
164.0180054	0.028390198	0.083657548	0.159726529	0.257614227	0.402115868	0.551984428
164.2180054	0.028382039	0.083136279	0.159910572	0.257371003	0.40199712	0.55190958
164.4180054	0.028255281	0.083167277	0.160229467	0.257404792	0.40185394	0.552111399
164.6180054	0.028455824	0.083019991	0.160234219	0.257557992	0.401859403	0.55184417
164.8180054	0.028505357	0.083388503	0.160350086	0.258613558	0.401452135	0.552146751
165.0180054	0.028917508	0.0837862	0.160215341	0.259282593	0.401297058	0.552182036
165.2180054	0.02914327	0.084228115	0.15975385	0.259335922	0.401002752	0.552218691
165.4180054	0.02912027	0.084557541	0.159733158	0.260187773	0.401176075	0.552389604
165.6180054	0.029151792	0.084279672	0.159569972	0.260994392	0.401307555	0.552382492
165.8180054	0.028526844	0.084612099	0.159820819	0.261589908	0.401640361	0.552967365
166.0180054	0.028553003	0.084500854	0.160240538	0.262403839	0.401387804	0.553287483
166.2180054	0.028121635	0.084410926	0.160599891	0.262526759	0.401599324	0.553747408
166.4180054	0.027776717	0.08435595	0.160968448	0.262489643	0.401701408	0.554248007
166.6180054	0.027713629	0.084684668	0.161372131	0.262759478	0.401440517	0.554513873
166.8180054	0.027235994	0.08528777	0.161901466	0.262922996	0.401759142	0.55535898
167.0180054	0.026863791	0.085572326	0.161977803	0.262347572	0.401933699	0.554949091
167.2180054	0.026983675	0.085818108	0.162239529	0.262581827	0.402171818	0.55468789
167.4180054	0.027241668	0.086525901	0.162672951	0.262181191	0.402430831	0.554436907
167.6180054	0.027244324	0.086978376	0.163475205	0.261034247	0.402673211	0.553741807
167.8180054	0.028280592	0.087159217	0.16389142	0.261841216	0.402731244	0.553339763
168.0180054	0.028132026	0.087356364	0.163925366	0.26273977	0.402937125	0.553907754
168.2180054	0.029081947	0.088051449	0.163786096	0.262400599	0.403028995	0.554130241
168.4180054	0.029774763	0.088138442	0.164457967	0.262316328	0.40361035	0.55426955
168.6180054	0.030328873	0.088122215	0.164783255	0.262826966	0.404440485	0.554203329
168.8180054	0.03099811	0.088085317	0.165028535	0.263170735	0.4047446	0.554300129
169.0180054	0.031627964	0.088058836	0.165244656	0.262955748	0.405419303	0.554021274
169.2180054	0.031835529	0.087654931	0.165471076	0.262954628	0.405632877	0.554347883
169.4180054	0.03161682	0.087564055	0.165468526	0.262848096	0.405902863	0.554374663
169.6180054	0.031934357	0.087027853	0.165264671	0.262746996	0.406022939	0.554749783
169.8180054	0.03169401	0.087138592	0.165206167	0.263280668	0.406102217	0.55508666
170.0180054	0.031684222	0.086504673	0.165114477	0.263114331	0.406000279	0.55568865
170.2180054	0.031632314	0.086577529	0.165294235	0.263464927	0.405963017	0.555817081
170.4180054	0.031631579	0.086266417	0.164860409	0.264026303	0.405592092	0.556052471
170.6180054	0.031582261	0.08624785	0.164708638	0.264595687	0.40533797	0.556683954
170.8180054	0.031213236	0.085924669	0.164702328	0.264708773	0.405186738	0.556917942
171.0180054	0.031195112	0.085200165	0.164530819	0.264379983	0.40493142	0.556471156
171.2180054	0.031575838	0.08545618	0.164821758	0.264120344	0.404744911	0.556391876
171.4180054	0.031651766	0.085641979	0.164765129	0.263514201	0.404802736	0.556673695
171.6180054	0.031576515	0.085507299	0.164784174	0.264650821	0.405391994	0.556392837
171.8180054	0.032165488	0.086249978	0.164877969	0.265194337	0.405670136	0.55642502
172.0180054	0.03141955	0.086512912	0.164881255	0.265619509	0.405940615	0.556979211
172.2180054	0.032554512	0.087006969	0.164929194	0.265553469	0.4061875	0.556832176
172.4180054	0.032499623	0.086935554	0.165698798	0.265439231	0.407044471	0.55650096
172.6180054	0.032498047	0.087351745	0.165874984	0.265668091	0.407671104	0.555856512
172.8180054	0.032474138	0.087013116	0.165851999	0.265757105	0.408460561	0.555124125
173.0180054	0.032271077	0.08720888	0.166039358	0.265311622	0.409252036	0.554758673
173.2180054	0.032002159	0.08726841	0.166067795	0.265845209	0.409311851	0.554798408
173.4180054	0.03194873	0.08740164	0.165759897	0.266084754	0.409333898	0.55488038
173.6180054	0.032170163	0.087763141	0.16560584	0.266121997	0.409688486	0.554855293
173.8180054	0.031920608	0.088010937	0.16555561	0.266439872	0.409735384	0.555313359
174.0180054	0.031506023	0.088031731	0.165084791	0.266371991	0.410312339	0.556079614
174.2180054	0.031684353	0.088419292	0.165106213	0.266387994	0.409911961	0.556182445
174.4180054	0.031876252	0.088651901	0.165041788	0.266125643	0.409914959	0.556675571
174.6180054	0.031999768	0.088642435	0.165346863	0.265783112	0.4094826	0.557345627
174.8180054	0.032235737	0.088656515	0.164891469	0.264708657	0.409277083	0.55787445
175.0180054	0.03221558	0.088894279	0.164860177	0.26426488	0.409145849	0.558765137
175.2180054	0.032344905	0.089187494	0.164920447	0.264310383	0.408901683	0.559877646
175.4180054	0.031862655	0.08896628	0.164870902	0.264863667	0.408586768	0.560245975
175.6180054	0.03216156	0.089442323	0.165283908	0.265318482	0.408440796	0.560301239
175.8180054	0.032050974	0.089482982	0.165786839	0.265551466	0.408735764	0.560661019
176.0180054	0.031701555	0.089602436	0.165762818	0.266261988	0.408705471	0.561095661
176.2180054	0.03203332	0.089881872	0.165637555	0.266640263	0.409001482	0.561762659
176.4180054	0.032119019	0.089457141	0.165914966	0.267278236	0.409273023	0.561964103
176.6180054	0.031860261	0.089175753	0.166073453	0.267407669	0.409787744	0.561490697
176.8180054	0.032005546	0.088901385	0.166321474	0.267810362	0.410440923	0.561247228
177.0180054	0.032560395	0.088957889	0.166846839	0.268492217	0.410342313	0.56163743
177.2180054	0.032265824	0.08840952	0.166971701	0.270063427	0.410116413	0.56182007
177.4180054	0.032455125	0.088443132	0.167341158	0.271182877	0.410097145	0.56127667
177.6180054	0.032095904	0.088745324	0.167403506	0.27132915	0.410898195	0.560803555
177.8180054	0.03123122	0.087944104	0.167284133	0.271804885	0.411155767	0.561773168
178.0180054	0.030926837	0.088096614	0.167322455	0.271418152	0.411367405	0.561251077
178.2180054	0.031257105	0.088586052	0.167860497	0.271687005	0.411738951	0.561383994
178.4180054	0.030974742	0.089120753	0.167922187	0.270898151	0.412134985	0.561117578
178.6180054	0.031267709	0.089376681	0.168043155	0.270418045	0.41218961	0.56223424
178.8180054	0.031045642	0.090172765	0.16830818	0.269906126	0.412386173	0.562522985
179.0180054	0.030933835	0.090424559	0.168553514	0.270240548	0.412592701	0.562812495
179.2180054	0.030921713	0.090743923	0.168736293	0.269848143	0.412143503	0.562810849
179.4180054	0.030133911	0.090453834	0.169037173	0.270240878	0.411841461	0.562605379
179.6180054	0.030501828	0.090639851	0.169110592	0.270081825	0.412459417	0.562797624
179.8180054	0.03087204	0.090777877	0.168597518	0.270122442	0.413211477	0.562724885
180.0180054	0.031483031	0.091202179	0.16831082	0.269903017	0.413078728	0.563348133
180.2180054	0.032143372	0.09081689	0.167958324	0.269859247	0.412876212	0.563890941
180.4180054	0.033081931	0.091105601	0.168074556	0.269425391	0.412598121	0.563282393
180.6180054	0.033659222	0.091398962	0.167906883	0.268869536	0.413370592	0.563218944
180.8180054	0.034156042	0.091300785	0.168193046	0.26937557	0.41350087	0.563539628
181.0180054	0.034758268	0.090875481	0.168272387	0.269473055	0.413701802	0.56372589
181.2180054	0.034154271	0.090694151	0.167971079	0.270180252	0.413804791	0.563209433
181.4180054	0.033825285	0.090075655	0.168357756	0.27055947	0.414268939	0.562930605
181.6180054	0.033070433	0.08930114	0.168255841	0.270452039	0.41459711	0.563340539
181.8180054	0.033040367	0.088951878	0.168764598	0.270748718	0.414763303	0.564049138
182.0180054	0.033343419	0.089335886	0.169108792	0.270999795	0.414972309	0.563349049
182.2180054	0.033145854	0.089290458	0.16960564	0.271779155	0.415427535	0.564066407
182.4180054	0.033211351	0.089690379	0.169960882	0.272006497	0.414925438	0.563728003
182.6180054	0.033329604	0.089355771	0.170370568	0.272936458	0.414829542	0.564493836
182.8180054	0.033371766	0.089731842	0.170569937	0.273032132	0.414267217	0.563863678
183.0180054	0.03362083	0.089788057	0.17056316	0.273351372	0.414044781	0.563806259
183.2180054	0.032804123	0.089583648	0.170635736	0.27369027	0.413374664	0.564197902
183.4180054	0.032224166	0.089439332	0.170705312	0.274301888	0.413960934	0.565239791
183.6180054	0.032745835	0.090076343	0.170462168	0.27467407	0.414790649	0.56505611
183.8180054	0.033156447	0.090364857	0.170493105	0.27455796	0.415439341	0.565324152
184.0180054	0.033317343	0.091111763	0.170927404	0.274489458	0.41541395	0.565638254
184.2180054	0.03341846	0.091962403	0.170916825	0.274826179	0.415549132	0.565485984
184.4180054	0.03315966	0.092645636	0.170858857	0.274826774	0.415981232	0.566201841
184.6180054	0.03367495	0.093121989	0.170579886	0.27473315	0.417268327	0.566636968
184.8180054	0.033835878	0.093184665	0.170993848	0.27499961	0.418018399	0.56710997
185.0180054	0.034212874	0.093154855	0.171611142	0.27459174	0.417823676	0.567667318
185.2180054	0.03389734	0.093673493	0.171613744	0.275212309	0.41824969	0.567234923
185.4180054	0.034048787	0.093185732	0.171934196	0.275776038	0.418783361	0.566670004
185.6180054	0.033784148	0.092910677	0.172711986	0.276297603	0.418699834	0.566697043
185.8180054	0.033917582	0.092895426	0.173212066	0.276983772	0.418833308	0.566355587
186.0180054	0.033501146	0.093069508	0.173519478	0.277333888	0.419043022	0.565781003
186.2180054	0.033836421	0.092996915	0.173902928	0.277427254	0.418543831	0.566047489
186.4180054	0.034235943	0.093127525	0.174050599	0.277908555	0.418093528	0.565755988
186.6180054	0.03390217	0.093428317	0.173887674	0.277464639	0.417823291	0.565642184
186.8180054	0.033969014	0.094061915	0.173868676	0.276713931	0.417053888	0.565188678
187.0180054	0.033594627	0.093747119	0.173649305	0.276610363	0.417114689	0.565704463
187.2180054	0.033305091	0.093503836	0.173842223	0.276370482	0.417327265	0.566180371
187.4180054	0.03376655	0.093590806	0.174249764	0.276402083	0.418156099	0.566117411
187.6180054	0.033621552	0.093458352	0.174438268	0.276199139	0.418347455	0.565699779
187.8180054	0.033180115	0.093589917	0.17483248	0.275950507	0.418183385	0.566127584
188.0180054	0.032932476	0.094183478	0.175242169	0.275644433	0.418373773	0.56579235
188.2180054	0.032752403	0.093886874	0.175181617	0.275252726	0.419045133	0.566091282
188.4180054	0.033090773	0.093747757	0.175570036	0.274974178	0.419583332	0.566606471
188.6180054	0.03352951	0.094290869	0.176030453	0.275587892	0.420121762	0.566475112
188.8180054	0.033052273	0.0940025	0.176431682	0.276334092	0.420199633	0.566810285
189.0180054	0.032980679	0.094052763	0.176943167	0.276633524	0.419896438	0.566545936
189.2180054	0.032820678	0.094368611	0.177080827	0.278080457	0.420465587	0.565712428
189.4180054	0.03212852	0.093440827	0.177456557	0.278858688	0.420746557	0.565414385
189.6180054	0.031537854	0.093352714	0.177882811	0.279335949	0.421008287	0.565970525
189.8180054	0.031557134	0.093473998	0.177263118	0.279736441	0.421503568	0.565700401
190.0180054	0.031418451	0.093589547	0.177199332	0.279582888	0.421867225	0.566190801
190.2180054	0.031903547	0.093372162	0.177147381	0.27964923	0.421815813	0.566549299
190.4180054	0.032179337	0.093526148	0.177118224	0.280464876	0.421710538	0.567166187
190.6180054	0.032467022	0.09388395	0.176446688	0.280296585	0.421823643	0.567232674
190.8180054	0.03312971	0.094154818	0.175595867	0.279925579	0.422179609	0.567608587
191.0180054	0.033834114	0.093968894	0.174725547	0.279581902	0.423053694	0.567911599
191.2180054	0.034373499	0.0942287	0.174714131	0.279153164	0.422823426	0.568279397
191.4180054	0.034788489	0.094366806	0.174432351	0.278657493	0.422821628	0.568402008
191.6180054	0.0346257	0.094343968	0.174250114	0.27847004	0.422428958	0.569183044
191.8180054	0.03504131	0.094666169	0.174314383	0.27861844	0.422413859	0.569732821
192.0180054	0.035303046	0.09518059	0.17448792	0.27818664	0.422684074	0.569650027
192.2180054	0.035527292	0.095593024	0.174895276	0.278141307	0.422504481	0.569889648
192.4180054	0.035735514	0.095668791	0.175175424	0.278968543	0.422050995	0.570265896
192.6180054	0.035570175	0.096070849	0.174887428	0.279623296	0.421912458	0.570553874
192.8180054	0.034994207	0.095931051	0.175489118	0.279922012	0.421513085	0.570374849
193.0180054	0.034809208	0.095668992	0.17577385	0.279946777	0.421052283	0.570661343
193.2180054	0.034524348	0.095730991	0.176254988	0.280188495	0.421291538	0.570882246
193.4180054	0.034465198	0.095353686	0.176404446	0.280627701	0.42155976	0.570736747
193.6180054	0.034002365	0.095937699	0.176988878	0.28082284	0.422197951	0.571524841
193.8180054	0.033540057	0.095750068	0.177756765	0.280891278	0.422625731	0.571668033
194.0180054	0.033631524	0.096393792	0.178040373	0.280937827	0.42280131	0.57213049
194.2180054	0.033537247	0.096059667	0.178569476	0.28090241	0.423134327	0.572172451
194.4180054	0.033476537	0.096430583	0.178617394	0.280968645	0.423660012	0.572196678
194.6180054	0.033625559	0.096868163	0.178218015	0.280128552	0.424275733	0.571714588
194.8180054	0.033375916	0.096825189	0.177923361	0.279573918	0.425019076	0.571766731
195.0180054	0.032977647	0.09629509	0.177976248	0.278654843	0.425771527	0.571685705
195.2180054	0.033276294	0.096539382	0.178247843	0.278420601	0.425577542	0.571612628
195.4180054	0.033854397	0.096715619	0.178725351	0.278771447	0.425832206	0.571556907
195.6180054	0.033885883	0.096321735	0.178799518	0.279308915	0.425699555	0.571794462
195.8180054	0.034295636	0.096264008	0.178640271	0.279286962	0.425676607	0.571594257
196.0180054	0.034722185	0.09625619	0.178527507	0.279992416	0.425685283	0.570745237
196.2180054	0.03468359	0.096213249	0.178652496	0.280790168	0.425783548	0.570794848
196.4180054	0.03495399	0.095674879	0.178198977	0.28146424	0.425944052	0.570434957
196.6180054	0.034723445	0.095493607	0.178131192	0.282254074	0.426222012	0.569974126
196.8180054	0.034705431	0.095406955	0.178618301	0.282809698	0.425657769	0.570401949
197.0180054	0.034527429	0.095586044	0.178744815	0.283482658	0.42549136	0.570427312
197.2180054	0.034748401	0.095695841	0.179232316	0.284957965	0.4254951	0.570732507
197.4180054	0.034868653	0.096197959	0.179529369	0.286196958	0.425595419	0.570553869
197.6180054	0.034146454	0.097292518	0.18001424	0.287044627	0.425971086	0.570952875
197.8180054	0.034630756	0.097247666	0.180297235	0.287599659	0.425898852	0.570528866
198.0180054	0.034685268	0.097406191	0.179827336	0.28774742	0.425707321	0.570779636
198.2180054	0.03465174	0.096818193	0.17983853	0.288151954	0.426078117	0.570854939
198.4180054	0.034388482	0.097257197	0.179463073	0.288589804	0.426042198	0.570477058
198.6180054	0.034490793	0.097063869	0.178618353	0.288211969	0.426450687	0.571048515
198.8180054	0.034481729	0.096793946	0.178363514	0.28796233	0.426852928	0.571469481
199.0180054	0.034555675	0.096912883	0.178025265	0.286987271	0.427969379	0.571648169
199.2180054	0.034604976	0.097048533	0.178528826	0.286900245	0.428013195	0.571754003
199.4180054	0.034602325	0.0972439	0.179054606	0.286644587	0.42891433	0.572020804
199.6180054	0.034453922	0.0974461	0.178894645	0.285657373	0.429740559	0.57217545
199.8180054	0.034500575	0.097470496	0.179312523	0.285342618	0.43075578	0.571881533
200.0180054	0.034868835	0.097506424	0.179154679	0.285376853	0.431665214	0.571713217
200.2180054	0.034838584	0.09824713	0.179451437	0.285121953	0.431899978	0.572158109
200.4180054	0.035133715	0.098275224	0.179883768	0.284905136	0.432391803	0.572580823
200.6180054	0.035120267	0.098409277	0.17984039	0.284661256	0.432290182	0.573130338
200.8180054	0.035574088	0.09858866	0.1803173	0.284031154	0.431838501	0.574248329
201.0180054	0.035427946	0.098608147	0.181100695	0.284845937	0.431266954	0.574335813
201.2180054	0.035942821	0.098392274	0.18119546	0.285097812	0.430833449	0.57464098
201.4180054	0.036117108	0.098444865	0.18076765	0.285468456	0.430696462	0.574939601
201.6180054	0.036533164	0.098501715	0.181165706	0.285885945	0.430048482	0.575332549
201.8180054	0.037009875	0.098180303	0.181509221	0.285994882	0.429362371	0.575341148
202.0180054	0.036970866	0.098414458	0.181685491	0.285853392	0.428689019	0.575724328
202.2180054	0.037310517	0.098689548	0.181802076	0.286417347	0.428773772	0.575701747
202.4180054	0.037214279	0.098791004	0.181505692	0.28587492	0.428461276	0.575603174
202.6180054	0.037554352	0.099420505	0.181863276	0.284965372	0.428871004	0.575981772
202.8180054	0.037169509	0.099542309	0.182551527	0.28476126	0.428721299	0.575977267
203.0180054	0.036564825	0.099939884	0.182952288	0.284103785	0.42923981	0.575730322
203.2180054	0.036024521	0.100455155	0.184000563	0.28434559	0.42908138	0.575784198
203.4180054	0.036251053	0.100909349	0.183973197	0.284580011	0.429899312	0.575443916
203.6180054	0.035745811	0.100999248	0.183751662	0.284786406	0.429892015	0.575260767
203.8180054	0.036197496	0.100946817	0.183667309	0.285562236	0.430001595	0.574596157
204.0180054	0.036318054	0.101063376	0.183105631	0.286077151	0.430471252	0.574120169
204.2180054	0.036148729	0.101166028	0.183253371	0.286142024	0.430299838	0.57416491
204.4180054	0.03635969	0.100948254	0.183085395	0.285908775	0.431029135	0.574153434
204.6180054	0.036371309	0.09989437	0.182413135	0.286223721	0.430830364	0.573763662
204.8180054	0.035976152	0.098887887	0.182210277	0.28645167	0.430782472	0.574296588
205.0180054	0.035680329	0.098262896	0.181493365	0.287604967	0.430497646	0.574253812
205.2180054	0.035804285	0.097868667	0.181072453	0.288216114	0.430327791	0.574497223
205.4180054	0.035415865	0.097288064	0.180901929	0.28881856	0.430181364	0.574895183
205.6180054	0.03570639	0.097494086	0.182222509	0.289358283	0.429898811	0.574390385
205.8180054	0.035740197	0.097422484	0.18240751	0.290140417	0.430100416	0.574285268
206.0180054	0.035328328	0.097511604	0.183115227	0.290213782	0.430743565	0.574586418
206.2180054	0.034806229	0.097697664	0.183526707	0.29013226	0.431408014	0.575215276
206.4180054	0.034766613	0.097560419	0.184052129	0.289968561	0.432010808	0.575559255
206.6180054	0.034463257	0.09810791	0.185014148	0.289387495	0.432081352	0.575893969
206.8180054	0.03434536	0.09798747	0.184394682	0.289250796	0.432224623	0.575868089
207.0180054	0.035025155	0.098603843	0.184983173	0.289522523	0.431987432	0.576365894
207.2180054	0.035882562	0.098422117	0.18564889	0.290120371	0.432099054	0.576771963
207.4180054	0.036397417	0.098742698	0.185513092	0.289825461	0.432636737	0.576735733
207.6180054	0.036570815	0.099252248	0.185344028	0.289469789	0.432501203	0.57658317
207.8180054	0.03717831	0.099575501	0.185485533	0.289285616	0.432915133	0.576645657
208.0180054	0.036978793	0.099404983	0.185616155	0.288458864	0.433251117	0.576850117
208.2180054	0.037549162	0.099884954	0.185436643	0.28785865	0.433254012	0.577033838
208.4180054	0.03815847	0.100255834	0.185490626	0.287164108	0.433524945	0.57749706
208.6180054	0.038255995	0.099912171	0.185410163	0.287558475	0.433605359	0.577562526
208.8180054	0.037769956	0.100500525	0.184745048	0.286874434	0.433536084	0.578086856
209.0180054	0.038052024	0.100099393	0.184630592	0.287603762	0.433197395	0.578585254
209.2180054	0.037784086	0.100151673	0.185064364	0.288459456	0.433469966	0.578749184
209.4180054	0.037809547	0.100370371	0.185178844	0.289025014	0.43367264	0.578809514
209.6180054	0.037887887	0.100267129	0.185387454	0.28997908	0.433797743	0.578942515
209.8180054	0.037595256	0.100574227	0.184693993	0.289861853	0.434660181	0.579254537
210.0180054	0.036694208	0.100886887	0.185105232	0.2901371	0.435121078	0.579359997
210.2180054	0.036370047	0.100595844	0.185041102	0.290672956	0.435225917	0.57994845
210.4180054	0.036288071	0.100118217	0.185025633	0.291320208	0.435493812	0.579255098
210.6180054	0.036195737	0.100553465	0.184863857	0.291788023	0.434962062	0.578682028
210.8180054	0.036570929	0.10079189	0.184471194	0.293117889	0.434959193	0.57858906
211.0180054	0.037046566	0.100632323	0.185114698	0.293947492	0.434417211	0.578668332
211.2180054	0.037131175	0.1010228	0.185213236	0.294268695	0.434638718	0.578314769
211.4180054	0.037419943	0.101560828	0.185364916	0.293863121	0.434898711	0.57798066
211.6180054	0.037206125	0.1012839	0.185326189	0.29377201	0.434879419	0.577703157
211.8180054	0.037070187	0.101418398	0.185353246	0.293757077	0.434838266	0.577873763
212.0180054	0.037471698	0.102173932	0.185901687	0.293437954	0.434504827	0.577650553
212.2180054	0.03745674	0.102780194	0.186122596	0.292993318	0.434985099	0.577568075
212.4180054	0.037542483	0.102680039	0.186666771	0.29210839	0.434881507	0.577851712
212.6180054	0.037313931	0.102612965	0.186816421	0.292409126	0.435236254	0.577965772
212.8180054	0.036921582	0.102326924	0.186946159	0.292079102	0.435090624	0.578392577
213.0180054	0.037659309	0.101711627	0.187588699	0.292561538	0.43565778	0.578534119
213.2180054	0.037577241	0.101879676	0.187629252	0.292749692	0.436117017	0.578602327
213.4180054	0.038096571	0.101938008	0.187451693	0.292101319	0.436457487	0.579082042
213.6180054	0.03832687	0.102171642	0.187314362	0.291834609	0.437060449	0.579438552
213.8180054	0.038239185	0.102824122	0.187377831	0.291700947	0.437264886	0.579520038
214.0180054	0.037999037	0.102685872	0.187306295	0.291607341	0.437526606	0.580318586
214.2180054	0.038061004	0.103172404	0.187375299	0.291433252	0.437807722	0.580747937
214.4180054	0.037993604	0.103171386	0.187640132	0.291979399	0.43796897	0.580205399
214.6180054	0.03819014	0.103225038	0.187804936	0.29260736	0.437866087	0.580576837
214.8180054	0.038553351	0.103790815	0.18776926	0.293240202	0.43781932	0.58063932
215.0180054	0.038977194	0.103981151	0.187912099	0.293886367	0.437898976	0.580779542
215.2180054	0.038998827	0.10443576	0.188613532	0.294104849	0.437836886	0.581230126
215.4180054	0.039541248	0.104085908	0.188586359	0.293918116	0.43807753	0.581481777
215.6180054	0.039366502	0.104042616	0.188561962	0.294634123	0.438094738	0.58178517
215.8180054	0.03912997	0.104518944	0.188375182	0.294494897	0.437647065	0.581807562
216.0180054	0.038559074	0.104917662	0.18882262	0.29400676	0.43717865	0.581822965
216.2180054	0.037922442	0.1047395	0.189039401	0.293757668	0.437118051	0.582348412
216.4180054	0.037980028	0.104553719	0.189100408	0.294601064	0.436358205	0.582730092
216.6180054	0.03769452	0.104831274	0.189196951	0.295478087	0.436211784	0.583241009
216.8180054	0.037600215	0.104868696	0.189642983	0.295443875	0.436404349	0.583029698
217.0180054	0.037819343	0.104474433	0.189817228	0.295542709	0.436493378	0.582868618
217.2180054	0.037372244	0.104893445	0.189583263	0.295961034	0.436484977	0.582517168
217.4180054	0.037174424	0.105568733	0.18967058	0.295533514	0.437300411	0.582347843
217.6180054	0.036805389	0.10599201	0.190139582	0.296167631	0.437932667	0.582359073
217.8180054	0.036559656	0.106239133	0.190311351	0.296781729	0.438333703	0.581992214
218.0180054	0.036111082	0.106759708	0.190154086	0.295822603	0.439011822	0.582348107
218.2180054	0.035847621	0.106851234	0.190485813	0.296719679	0.439524405	0.581968849
218.4180054	0.035598688	0.106341724	0.190839925	0.29747626	0.439858722	0.581786944
218.6180054	0.0356202	0.106684073	0.191056436	0.297651659	0.439909244	0.582059662
218.8180054	0.036045178	0.10689148	0.191077889	0.298350151	0.44011472	0.582846703
219.0180054	0.036346469	0.106159485	0.191220495	0.298492467	0.440481907	0.583865399
219.2180054	0.036463288	0.105700805	0.191121584	0.297645363	0.440684987	0.583998544
219.4180054	0.036973733	0.10567362	0.190656992	0.297958858	0.441401398	0.583864943
219.6180054	0.037124321	0.105340204	0.190911356	0.297544107	0.441410907	0.583654257
219.8180054	0.037341125	0.105274039	0.190593437	0.296531315	0.440789171	0.583827245
220.0180054	0.037463421	0.105639644	0.190562408	0.296566322	0.440775447	0.584410457
220.2180054	0.038101994	0.105740791	0.190718776	0.296812705	0.441076861	0.584838613
220.4180054	0.038828877	0.105970123	0.190455343	0.296856209	0.440801064	0.584793632
220.6180054	0.039126697	0.10605597	0.190710244	0.296910877	0.441336963	0.584714752
220.8180054	0.039257095	0.105604788	0.190593686	0.296102082	0.441465709	0.584361991
221.0180054	0.039358364	0.105589593	0.191121253	0.296323937	0.441234419	0.583974263
221.2180054	0.039345453	0.106190786	0.19113899	0.296545971	0.44170173	0.583708157
221.4180054	0.039347586	0.106163921	0.191223171	0.29627358	0.442052502	0.583659491
221.6180054	0.039613244	0.106030279	0.19162673	0.296723059	0.442404054	0.582892624
221.8180054	0.03998864	0.10633237	0.19141463	0.296961327	0.44256515	0.582599626
222.0180054	0.039082263	0.106236464	0.191369616	0.296831325	0.442217852	0.582806071
222.2180054	0.039154869	0.105714306	0.191374212	0.298075058	0.442653482	0.582432684
222.4180054	0.038994829	0.105462229	0.19160903	0.29820016	0.442340979	0.582506163
222.6180054	0.038696022	0.104827157	0.191602572	0.298475501	0.44240632	0.583317159
222.8180054	0.038900585	0.104487364	0.192116735	0.299159079	0.442641154	0.583843915
223.0180054	0.038904531	0.104190027	0.192642776	0.299779012	0.44276962	0.583535007
223.2180054	0.038471649	0.10476569	0.192894203	0.299709262	0.443005734	0.583413695
223.4180054	0.038627533	0.105049276	0.193198064	0.300234731	0.443235615	0.583446248
223.6180054	0.038944931	0.105163019	0.193172192	0.299996339	0.442324467	0.583848557
223.8180054	0.038412051	0.105217321	0.193410962	0.30070595	0.442092392	0.584683145
224.0180054	0.038405776	0.105862809	0.193420337	0.300536061	0.442549801	0.584908937
224.2180054	0.03854853	0.106248278	0.193993425	0.299912739	0.442622247	0.585250783
224.4180054	0.038336064	0.106245757	0.194144827	0.300378211	0.442311692	0.585677142
224.6180054	0.038465927	0.106126551	0.1946004	0.30079429	0.442598936	0.585605536
224.8180054	0.038718767	0.106287953	0.194462527	0.300304186	0.442718786	0.585897569
225.0180054	0.039046989	0.106079282	0.194895224	0.300748845	0.442911831	0.586308995
225.2180054	0.039437934	0.105591707	0.19431073	0.300723256	0.443173439	0.586721118
225.4180054	0.040405308	0.105385481	0.194469231	0.301392257	0.443397331	0.586375064
225.6180054	0.040918361	0.105162416	0.194765786	0.301657903	0.443665707	0.586109158
225.8180054	0.041602022	0.105551418	0.194337382	0.30198581	0.443589816	0.586373861
226.0180054	0.04134542	0.105443174	0.194467764	0.30219412	0.443685644	0.585537476
226.2180054	0.042040398	0.104944414	0.194335797	0.302666012	0.444115394	0.585471397
226.4180054	0.042393492	0.104904485	0.194647262	0.302832233	0.444163419	0.585944222
226.6180054	0.042393673	0.105171937	0.194923267	0.302738404	0.444312032	0.586639905
226.8180054	0.043030064	0.105685888	0.195096466	0.302807981	0.444421377	0.586438314
227.0180054	0.043272871	0.105710221	0.194700824	0.303069923	0.444123198	0.586658808
227.2180054	0.043140002	0.106377769	0.194656454	0.302533683	0.444129707	0.587273466
227.4180054	0.04281531	0.106029577	0.194471372	0.303000611	0.444057469	0.587164361
227.6180054	0.042627719	0.106182053	0.19451911	0.302602536	0.443035892	0.587154711
227.8180054	0.042236183	0.106404325	0.194890942	0.302577356	0.443254112	0.587067438
228.0180054	0.042291066	0.107067823	0.194399766	0.301838402	0.443691969	0.586532439
228.2180054	0.041114752	0.107333487	0.194781897	0.302071003	0.443697519	0.586225975
228.4180054	0.04081968	0.107337515	0.194403982	0.302623256	0.443598697	0.585469068
228.6180054	0.040939579	0.107540973	0.194063244	0.302582239	0.443733625	0.58475143
228.8180054	0.040378718	0.107699236	0.194014672	0.302729383	0.444673472	0.58453628
229.0180054	0.04030587	0.10740552	0.194444096	0.303119002	0.444893615	0.584683867
229.2180054	0.039725267	0.107934545	0.193927137	0.303460136	0.445071582	0.584453091
229.4180054	0.039421414	0.107979789	0.194430117	0.304207504	0.445086094	0.584330842
229.6180054	0.039082222	0.108258934	0.194575116	0.304173981	0.445323456	0.583801112
229.8180054	0.038642145	0.107995201	0.194646776	0.304193413	0.445864248	0.583680981
230.0180054	0.038047871	0.107400044	0.195501386	0.304129879	0.446085059	0.583676633
230.2180054	0.038197654	0.106481485	0.195792328	0.303999591	0.446142096	0.58420168
230.4180054	0.038387923	0.106526973	0.196023121	0.303894666	0.446133961	0.584316385
230.6180054	0.038167925	0.105832334	0.19559305	0.303424101	0.445893569	0.585404322
230.8180054	0.038535932	0.105664108	0.195697337	0.303147637	0.445886899	0.585601921
231.0180054	0.038880166	0.10564556	0.195957353	0.303497716	0.445419703	0.586425467
231.2180054	0.038185797	0.1047828	0.196127678	0.303740819	0.445870614	0.587072969
231.4180054	0.037755999	0.104008503	0.195861059	0.303636787	0.445824557	0.587285602
231.6180054	0.038367769	0.10431122	0.196261594	0.303334358	0.44549366	0.587760868
231.8180054	0.038928491	0.104072113	0.196137032	0.303733667	0.446782313	0.588125617
232.0180054	0.039247742	0.104051778	0.195635263	0.303857862	0.447265618	0.587811096
232.2180054	0.039226052	0.103891259	0.1959135	0.304409936	0.447466144	0.58808214
232.4180054	0.040004478	0.104153849	0.195169701	0.30441224	0.447692037	0.588356255
232.6180054	0.040199276	0.104776657	0.195014657	0.304035758	0.447558798	0.588732512
232.8180054	0.040738534	0.10568191	0.195843854	0.304501817	0.448473598	0.588804653
233.0180054	0.040403061	0.106003376	0.19614831	0.303939897	0.448223342	0.588936457
233.2180054	0.040015647	0.106714894	0.196177679	0.303808879	0.448291892	0.58854007
233.4180054	0.040520991	0.106630704	0.197156514	0.304429	0.448575621	0.589155319
233.6180054	0.04035297	0.107022384	0.197454491	0.304705258	0.449508503	0.589095555
233.8180054	0.040118003	0.106786908	0.197623838	0.304585217	0.449679561	0.589416687
234.0180054	0.040543171	0.107747704	0.198399839	0.304329533	0.449285076	0.589421899
234.2180054	0.040850872	0.10758895	0.198028784	0.304522095	0.44913784	0.589051188
234.4180054	0.041150412	0.108214764	0.197967288	0.304801527	0.448427735	0.589165274
234.6180054	0.041152521	0.108504237	0.197747324	0.304769139	0.448681916	0.58992091
234.8180054	0.04157998	0.109401429	0.198009546	0.304560124	0.448471168	0.589557405
235.0180054	0.041224702	0.109496077	0.197570299	0.304543386	0.448519644	0.58991485
235.2180054	0.040125962	0.109298235	0.19737644	0.304685469	0.449256089	0.589543081
235.4180054	0.04051464	0.109848631	0.197654756	0.304370107	0.449007423	0.589832992
235.6180054	0.040721469	0.110133246	0.197501169	0.304007793	0.44917123	0.589613183
235.8180054	0.041142363	0.109952569	0.197288668	0.304619197	0.449767408	0.588604069
236.0180054	0.040837584	0.109630683	0.19679653	0.305163492	0.448987138	0.588525241
236.2180054	0.04063051	0.109379522	0.197134325	0.305072708	0.44898583	0.588396636
236.4180054	0.040738603	0.109707359	0.19693029	0.304403004	0.449007215	0.587708281
236.6180054	0.040053498	0.109295247	0.197535654	0.304177682	0.448737154	0.587531159
236.8180054	0.04020653	0.109405294	0.197907937	0.304913803	0.449355229	0.587376719
237.0180054	0.039768792	0.109168211	0.197771416	0.304140407	0.449150731	0.587044514
237.2180054	0.039823971	0.109698127	0.198467497	0.304877381	0.449515928	0.587373107
237.4180054	0.039709608	0.109563374	0.198578315	0.30559302	0.449745094	0.5880479
237.6180054	0.039284069	0.109827998	0.198537771	0.305794236	0.450300904	0.587734252
237.8180054	0.039626871	0.109807203	0.198649431	0.306518786	0.450010934	0.588085129
238.0180054	0.039972939	0.109610413	0.198562933	0.307174472	0.450116934	0.589005747
238.2180054	0.040124259	0.109485608	0.198007508	0.307921455	0.449814191	0.589056671
238.4180054	0.040080451	0.1101084	0.198465174	0.308314333	0.450296127	0.589562035
238.6180054	0.040305301	0.10978014	0.19841709	0.308296733	0.451204158	0.589951978
238.8180054	0.040533391	0.110214716	0.198724243	0.308693297	0.450528618	0.59013706
239.0180054	0.040269069	0.109988748	0.198945565	0.308841822	0.450542473	0.590432483
239.2180054	0.040116448	0.109809645	0.199527136	0.309518369	0.450536602	0.589903663
239.4180054	0.040621956	0.110125607	0.200031554	0.309581106	0.450235432	0.58978142
239.6180054	0.040103705	0.110418455	0.200246521	0.30974855	0.450335036	0.589255002
239.8180054	0.039970078	0.109937572	0.200482831	0.310225411	0.450422876	0.589463025
240.0180054	0.039213002	0.109532556	0.200766847	0.309854091	0.450030837	0.590081455
240.2180054	0.039433119	0.109220693	0.20130656	0.30933965	0.450448624	0.590195247
240.4180054	0.039138724	0.109236924	0.201394647	0.309060806	0.451153671	0.590395828
240.6180054	0.038526487	0.109029492	0.202191981	0.309161947	0.451241566	0.590983665
240.8180054	0.039300813	0.109785097	0.20186515	0.309402741	0.451590968	0.591393808
241.0180054	0.039464986	0.109442921	0.201899861	0.308932746	0.451923941	0.591358026
241.2180054	0.039412285	0.109831601	0.202034514	0.309103712	0.452398149	0.591402479
241.4180054	0.040110134	0.109026722	0.201605252	0.309747923	0.452134759	0.591397811
241.6180054	0.040874135	0.108691226	0.201666239	0.310163006	0.452241136	0.591314528
241.8180054	0.041133043	0.109026223	0.201225739	0.310994758	0.452224057	0.591804091
242.0180054	0.041699422	0.109567728	0.200286434	0.310654797	0.452428729	0.592185329
242.2180054	0.041817259	0.110180272	0.200360551	0.310815197	0.452423184	0.591824385
242.4180054	0.042364558	0.110483909	0.200612695	0.310834487	0.45266435	0.59131789
242.6180054	0.043439509	0.11081712	0.200435648	0.31070029	0.452232013	0.590545144
242.8180054	0.04339048	0.1109555	0.200294427	0.311106443	0.451313589	0.590594428
243.0180054	0.043831029	0.110660369	0.200075087	0.31098984	0.451378263	0.589941551
243.2180054	0.044073397	0.11082262	0.200506871	0.310753871	0.451814836	0.589320652
243.4180054	0.044037276	0.111681398	0.200627449	0.31068578	0.451998054	0.589389547
243.6180054	0.043634956	0.11180989	0.200775313	0.310146599	0.45161529	0.589699347
243.8180054	0.043537423	0.112016008	0.200575437	0.309419585	0.451538273	0.589994919
244.0180054	0.043399638	0.111731479	0.20067335	0.309873308	0.451595831	0.589833596
244.2180054	0.043256779	0.111107119	0.200363262	0.309695873	0.451930846	0.590026352
244.4180054	0.042856868	0.11154439	0.200729963	0.310359038	0.452183982	0.589848971
244.6180054	0.042814245	0.111384456	0.201418035	0.310289474	0.451998495	0.590028198
244.8180054	0.043223464	0.11156698	0.200909288	0.310323845	0.452118076	0.590446603
245.0180054	0.043065354	0.110640576	0.201333077	0.309984326	0.452534533	0.590222557
245.2180054	0.043189604	0.110576693	0.20149234	0.310191566	0.452663902	0.590390677
245.4180054	0.042989391	0.110055699	0.201932461	0.310992316	0.452251189	0.590717487
245.6180054	0.042612511	0.110613163	0.2022392	0.310971203	0.452005463	0.590860053
245.8180054	0.042122754	0.111492944	0.202046846	0.311209235	0.45186792	0.591474283
246.0180054	0.04251023	0.11171558	0.201954099	0.310660024	0.45166527	0.591577248
246.2180054	0.042510089	0.112330257	0.202437007	0.310571365	0.452255766	0.591464989
246.4180054	0.042995809	0.112872441	0.203086172	0.310431381	0.452200313	0.591314305
246.6180054	0.043252791	0.113258062	0.202919283	0.309972752	0.452364304	0.591253775
246.8180054	0.042927592	0.112956158	0.202738937	0.309623168	0.452361594	0.591941708
247.0180054	0.043074995	0.113233368	0.203480671	0.309375719	0.452864962	0.591875769
247.2180054	0.04293092	0.113533011	0.204216306	0.308566918	0.453176515	0.592013023
247.4180054	0.042768308	0.113622815	0.20427391	0.308397734	0.452898504	0.592091302
247.6180054	0.042843293	0.113507409	0.204649795	0.308445995	0.452727976	0.591861992
247.8180054	0.042505327	0.113304415	0.205050384	0.308734112	0.453145026	0.592009577
248.0180054	0.042600157	0.112776247	0.204724415	0.30914759	0.453401419	0.592059755
248.2180054	0.042776948	0.112857642	0.204507601	0.308995353	0.453197746	0.592374507
248.4180054	0.042493432	0.112834605	0.204825351	0.309259914	0.453274731	0.592428541
248.6180054	0.042636909	0.112908753	0.205096521	0.30863554	0.453880184	0.592374606
248.8180054	0.043025785	0.113299848	0.204865487	0.308629998	0.454513327	0.592533544
249.0180054	0.042238257	0.112500041	0.204684464	0.308988762	0.454767274	0.592309723
249.2180054	0.042367851	0.112703696	0.204356379	0.309800414	0.454876277	0.592358159
249.4180054	0.042442339	0.112597262	0.204369376	0.310635351	0.454879746	0.592330784
249.6180054	0.042338814	0.112366312	0.204159398	0.311748781	0.4545425	0.592789233
249.8180054	0.042217343	0.112362067	0.204062729	0.31237944	0.454143867	0.592848471
250.0180054	0.042628554	0.112225795	0.204126798	0.312157572	0.454614918	0.592750128
250.2180054	0.042295477	0.112551231	0.204316878	0.312770152	0.454971877	0.592843859
250.4180054	0.042459269	0.111813463	0.204804169	0.312920579	0.455058574	0.592543955
250.6180054	0.042408572	0.111610306	0.204288813	0.312436407	0.454759086	0.59170623
250.8180054	0.042170281	0.111533611	0.20456996	0.312627329	0.454543487	0.592267839
251.0180054	0.041833236	0.11180992	0.205403731	0.312683558	0.454533102	0.592484867
251.2180054	0.042048041	0.112292583	0.205262769	0.312871713	0.454164125	0.59257997
251.4180054	0.041859885	0.112210065	0.205477946	0.313228546	0.454752087	0.592975867
251.6180054	0.041598844	0.112460767	0.205621684	0.313691379	0.454800865	0.593295795
251.8180054	0.041561869	0.112865708	0.205944062	0.313387077	0.455083858	0.593843288
252.0180054	0.041776911	0.113050482	0.205563588	0.313364194	0.455108611	0.593923581
252.2180054	0.041934296	0.113168455	0.205587553	0.313467704	0.455852063	0.593849237
252.4180054	0.041568729	0.113504378	0.205762006	0.313188447	0.456987372	0.593911147
252.6180054	0.041813269	0.113800942	0.205657672	0.313385771	0.457981117	0.593479558
252.8180054	0.0420987	0.113648557	0.205557119	0.31363657	0.45851948	0.593847601
253.0180054	0.041918415	0.113581503	0.205401076	0.314168499	0.458769224	0.593256083
253.2180054	0.04279905	0.113896826	0.205596921	0.314353048	0.459017254	0.593665048
253.4180054	0.043031634	0.113430487	0.205473117	0.314556598	0.459165627	0.59354144
253.6180054	0.0427937	0.11370194	0.205528011	0.314574859	0.458856654	0.593869562
253.8180054	0.042709868	0.114029293	0.205956999	0.314158615	0.45886889	0.59385537
254.0180054	0.043548708	0.114006332	0.206315474	0.313450289	0.459360828	0.594116314
254.2180054	0.043859166	0.113666285	0.206629586	0.313830532	0.458978042	0.593977621
254.4180054	0.044246632	0.113571185	0.2064879	0.313780884	0.458528415	0.59341557
254.6180054	0.044643214	0.113659148	0.206175715	0.314396598	0.457417224	0.593645935
254.8180054	0.045018755	0.114369901	0.20641378	0.315500803	0.457366756	0.59403348
255.0180054	0.04499067	0.114646292	0.206842044	0.316284657	0.457514603	0.594336065
255.2180054	0.045559729	0.114910052	0.206761512	0.316934764	0.457361046	0.594615439
255.4180054	0.045046673	0.114525511	0.206798502	0.316748262	0.457509031	0.595132092
255.6180054	0.045042016	0.114688051	0.207389358	0.31730085	0.456920596	0.595147437
255.8180054	0.044560901	0.114962563	0.207500806	0.317186728	0.456480209	0.594969209
256.0180054	0.044429159	0.114893273	0.20777241	0.317623501	0.456667865	0.594725618
256.2180054	0.044403887	0.115135212	0.207508274	0.317783875	0.457413982	0.59486609
256.4180054	0.044284859	0.115174161	0.207139963	0.31712971	0.457420243	0.595330622
256.6180054	0.044474798	0.115126144	0.207131221	0.316949222	0.45761529	0.594310005
256.8180054	0.044275356	0.115377066	0.207430462	0.316811112	0.458109736	0.594613886
257.0180054	0.044300485	0.115848695	0.207006188	0.316240605	0.458437646	0.594364772
257.2180054	0.044070739	0.115917942	0.20711061	0.315546739	0.458314552	0.594844537
257.4180054	0.044009484	0.115642359	0.207541908	0.315426953	0.458908393	0.594459028
257.6180054	0.043557789	0.11608198	0.20812993	0.315547786	0.4589952	0.595031829
257.8180054	0.043342927	0.11570313	0.208141646	0.315254345	0.459547037	0.595136178
258.0180054	0.043884174	0.115402744	0.207882773	0.314990083	0.459733476	0.595242809
258.2180054	0.043704527	0.114873479	0.208153315	0.315516968	0.45932123	0.595274454
258.4180054	0.043332773	0.114852801	0.207713577	0.315766015	0.459280195	0.594571574
258.6180054	0.043844826	0.114093253	0.208041938	0.316153339	0.460070589	0.594560874
258.8180054	0.044212892	0.113583684	0.208797388	0.316824299	0.460648771	0.5944693
259.0180054	0.044178187	0.112869446	0.209405309	0.316710682	0.460775591	0.594768053
259.2180054	0.044424694	0.112973826	0.209458348	0.316733919	0.460760269	0.595187134
259.4180054	0.043857255	0.112698396	0.209424365	0.316837616	0.460682831	0.595339815
259.6180054	0.044081696	0.112778808	0.210470601	0.317414725	0.460544015	0.595069385
259.8180054	0.044246451	0.113054272	0.209719305	0.317421432	0.460198902	0.594835197
260.0180054	0.045123646	0.113038282	0.209660182	0.317239528	0.460108994	0.595038359
260.2180054	0.04547637	0.113365917	0.209032114	0.317090369	0.45976194	0.595466946
260.4180054	0.045957492	0.113503718	0.209069284	0.31698334	0.459997358	0.59496347
260.6180054	0.046111667	0.113664595	0.209628948	0.317979323	0.460291772	0.594926055
260.8180054	0.045956628	0.114438052	0.209253938	0.318539854	0.460345344	0.595594128
261.0180054	0.046106702	0.114978055	0.208654416	0.318799134	0.460188841	0.59585928
261.2180054	0.045661602	0.114996825	0.209166868	0.319408504	0.45983266	0.596506367
261.4180054	0.045244286	0.11548399	0.209213296	0.31990529	0.459935691	0.596687343
261.6180054	0.045005825	0.116053385	0.208949947	0.319892544	0.460009364	0.59703314
261.8180054	0.044852083	0.116231083	0.208725867	0.320176858	0.460576432	0.597404356
262.0180054	0.0442758	0.116135982	0.208508544	0.319844722	0.46043781	0.598098173
262.2180054	0.044080891	0.116317367	0.209044102	0.319854086	0.460564561	0.598131211
262.4180054	0.044011867	0.116054443	0.208888597	0.320014014	0.46109986	0.597753195
262.6180054	0.044104231	0.115404257	0.208846992	0.320245631	0.46155741	0.598100702
262.8180054	0.043849438	0.115646887	0.208848956	0.320242544	0.461460474	0.598059201
263.0180054	0.043541343	0.115819535	0.208539729	0.319758626	0.461597744	0.597834183
263.2180054	0.043011232	0.115823613	0.208366027	0.319995708	0.46178381	0.598004954
263.4180054	0.042985196	0.115319912	0.20841595	0.319750506	0.461632862	0.597994445
263.6180054	0.043250617	0.114504962	0.208707108	0.319847214	0.461293057	0.598229808
263.8180054	0.043489485	0.114581276	0.208440937	0.319082706	0.460957346	0.598273068
264.0180054	0.044096651	0.114660096	0.208590572	0.318517932	0.460575072	0.597999773
264.2180054	0.044363225	0.114726779	0.209329991	0.319264339	0.460414382	0.597723577
264.4180054	0.044499295	0.114239114	0.209778291	0.319485734	0.460317715	0.597871247
264.6180054	0.044200904	0.114495436	0.210469607	0.319653439	0.459359647	0.598793708
264.8180054	0.044109207	0.115338529	0.210622129	0.319767991	0.458629225	0.59892079
265.0180054	0.043483359	0.115298305	0.211057252	0.3206082	0.458529985	0.599016257
265.2180054	0.043095738	0.115672621	0.211741886	0.320461213	0.45888984	0.59929882
265.4180054	0.042953669	0.115872253	0.212011296	0.320859082	0.459245941	0.599341594
265.6180054	0.04321283	0.115953855	0.211995321	0.32121793	0.459264455	0.599694031
265.8180054	0.042994187	0.115669236	0.211987965	0.321410138	0.459860695	0.599831383
266.0180054	0.043172289	0.1159631	0.2118295	0.320981917	0.460467386	0.6000205
266.2180054	0.043450818	0.116089906	0.211568781	0.321108956	0.461338668	0.599421718
266.4180054	0.043488932	0.116249382	0.211105878	0.321029777	0.462084676	0.598781867
266.6180054	0.043676848	0.116428682	0.210737894	0.3204661	0.462362138	0.59901815
266.8180054	0.043729617	0.116780501	0.210545959	0.319963531	0.463040128	0.598626685
267.0180054	0.043762616	0.116962416	0.21018429	0.31971112	0.46345527	0.599111082
267.2180054	0.043474047	0.117013851	0.210480401	0.319360346	0.463977004	0.599363888
267.4180054	0.043629853	0.117154315	0.210584883	0.31946362	0.46447929	0.599659838
267.6180054	0.043571382	0.117198713	0.210412208	0.319473734	0.464561459	0.599772894
267.8180054	0.043875049	0.118084222	0.210661119	0.319401569	0.464492828	0.599763202
268.0180054	0.04393338	0.118289369	0.211111038	0.320224961	0.464268284	0.599653759
268.2180054	0.043457996	0.1183341	0.212025194	0.320590911	0.46399659	0.600081282
268.4180054	0.043287718	0.118804691	0.212103894	0.320078306	0.463844876	0.600748553
268.6180054	0.042739616	0.119126271	0.212702751	0.320252564	0.463604393	0.601056287
268.8180054	0.042307496	0.118870058	0.212801732	0.320864197	0.463438828	0.600713135
269.0180054	0.04226043	0.119321464	0.212976669	0.321171204	0.463375828	0.600579663
269.2180054	0.042341271	0.120101994	0.213085164	0.321542039	0.463034814	0.600949571
269.4180054	0.042528711	0.119711502	0.213501894	0.322798868	0.462890112	0.600926735
269.6180054	0.043079384	0.119820853	0.213255158	0.32315395	0.46267007	0.600540684
269.8180054	0.043950226	0.119691332	0.213582628	0.323241006	0.462907813	0.600743123
270.0180054	0.044610765	0.120323587	0.213572499	0.323175011	0.462904038	0.600474233
270.2180054	0.044711508	0.120208384	0.213586537	0.32311267	0.462977624	0.599994065
270.4180054	0.045320757	0.120041311	0.214144101	0.32282707	0.462785724	0.600068961
270.6180054	0.04574166	0.119825273	0.214545407	0.322699038	0.462291584	0.599876844
270.8180054	0.045919517	0.120694855	0.214854556	0.322911266	0.462453356	0.599088176
271.0180054	0.046124494	0.120959266	0.215034496	0.323411666	0.462383997	0.59910364
271.2180054	0.046401743	0.120803735	0.216032866	0.323234677	0.462744652	0.598656672
271.4180054	0.046808375	0.120244912	0.216347778	0.324074087	0.462902704	0.59851837
271.6180054	0.046787394	0.119791138	0.216464486	0.324171066	0.46328282	0.598465988
271.8180054	0.046562859	0.119257603	0.216726002	0.324797222	0.463707786	0.598133971
272.0180054	0.046242056	0.119053863	0.21711387	0.324928677	0.463912359	0.598375748
272.2180054	0.045910923	0.118697933	0.216743211	0.324482078	0.463973436	0.598700155
272.4180054	0.045470448	0.118611975	0.216164737	0.324319614	0.464329404	0.599301426
272.6180054	0.045443374	0.118444413	0.216034256	0.324234123	0.464128777	0.599086397
272.8180054	0.045373826	0.118494559	0.216292757	0.324227874	0.463879229	0.598723345
273.0180054	0.045290658	0.118829811	0.216646668	0.323927627	0.463510599	0.598882523
273.2180054	0.045175858	0.119279484	0.216408006	0.325018564	0.463550378	0.599091924
273.4180054	0.045227525	0.118694251	0.216311445	0.325106616	0.463679852	0.599516074
273.6180054	0.045627317	0.118675372	0.215708873	0.324640079	0.463224844	0.599583521
273.8180054	0.045502193	0.118655586	0.215315387	0.324227857	0.462934434	0.600063659
274.0180054	0.045575612	0.119044683	0.214785364	0.32414863	0.46291897	0.599761425
274.2180054	0.045830341	0.119208327	0.214607433	0.324633434	0.463186622	0.599781019
274.4180054	0.045980198	0.119241037	0.214565209	0.324241728	0.462930659	0.599856384
274.6180054	0.04596179	0.119508942	0.214773156	0.324311688	0.46271005	0.599545579
274.8180054	0.046570138	0.119698254	0.214960787	0.324618823	0.462953628	0.59943737
275.0180054	0.047207515	0.119428027	0.215066134	0.324691444	0.46310385	0.59975533
275.2180054	0.047836908	0.119343039	0.215703761	0.32403739	0.463178482	0.59991441
275.4180054	0.048218485	0.118676502	0.215547237	0.324303376	0.463824	0.600154681
275.6180054	0.048543492	0.11897068	0.215355916	0.324157018	0.464723042	0.60032805
275.8180054	0.048227295	0.118578661	0.215532141	0.324752727	0.465282953	0.600334788
276.0180054	0.048262039	0.11765716	0.216029003	0.324899077	0.465441609	0.601146183
276.2180054	0.047766285	0.117035869	0.21566023	0.324253357	0.466039553	0.601229242
276.4180054	0.047511732	0.117136109	0.215731656	0.324170418	0.466673155	0.601157393
276.6180054	0.047674464	0.11705694	0.216041749	0.323707388	0.466993058	0.600919586
276.8180054	0.046961246	0.116758825	0.216986444	0.323715966	0.467458225	0.601115572
277.0180054	0.046719545	0.116734639	0.217290757	0.32374764	0.467604165	0.601350001
277.2180054	0.046516913	0.116323508	0.217328264	0.324530616	0.467648471	0.601834247
277.4180054	0.045963915	0.115603389	0.217265563	0.323930606	0.467602742	0.602111073
277.6180054	0.045658875	0.115803822	0.217133907	0.324379516	0.467595668	0.601548139
277.8180054	0.045007141	0.115905725	0.216887793	0.324560869	0.4678433	0.601629909
278.0180054	0.04527989	0.116750457	0.21656565	0.324654264	0.467662836	0.601280113
278.2180054	0.0454583	0.117159803	0.216820377	0.324400088	0.467136968	0.601346758
278.4180054	0.046080159	0.117954583	0.216966317	0.324582986	0.4667848	0.60172693
278.6180054	0.046372578	0.11816046	0.216813427	0.325173986	0.466499401	0.601336015
278.8180054	0.04690392	0.118948107	0.21666828	0.325511712	0.466263331	0.600785295
279.0180054	0.047940126	0.12035714	0.216481244	0.325987798	0.466161611	0.600993018
279.2180054	0.048504797	0.120927424	0.216107825	0.326112741	0.466032329	0.600695084
279.4180054	0.049061274	0.121314757	0.215401652	0.325715934	0.466946582	0.600826117
279.6180054	0.049314452	0.121609005	0.215091428	0.326022411	0.467231358	0.600927024
279.8180054	0.048779629	0.121390187	0.215137821	0.326284686	0.467392859	0.600902834
280.0180054	0.048822804	0.121279861	0.215243833	0.326377272	0.467474443	0.600781731
280.2180054	0.048717356	0.121911792	0.2153085	0.325895476	0.4678546	0.600840776
280.4180054	0.048103586	0.122085112	0.215577958	0.325856676	0.467676982	0.601160843
280.6180054	0.047641394	0.12237241	0.215931062	0.325855301	0.467688552	0.601293492
280.8180054	0.046951755	0.122043081	0.216466608	0.325970044	0.467409835	0.601240954
281.0180054	0.046446687	0.121778463	0.216580762	0.325973753	0.467172858	0.601252671
281.2180054	0.045290889	0.121327918	0.216781369	0.326098548	0.467485426	0.60149348
281.4180054	0.04484385	0.121137586	0.216965037	0.325867967	0.467532247	0.601664337
281.6180054	0.044369491	0.120833732	0.217058422	0.326769702	0.466746186	0.601598773
281.8180054	0.044084225	0.120947184	0.217374046	0.325956172	0.466758016	0.601354244
282.0180054	0.044610808	0.121024865	0.217635368	0.325808386	0.466542341	0.601667957
282.2180054	0.045093634	0.12056966	0.218247425	0.326380859	0.46648104	0.601520957
282.4180054	0.04564386	0.120959438	0.218120787	0.326744792	0.466764434	0.601541026
282.6180054	0.045928723	0.121075435	0.21780998	0.327517932	0.467135703	0.600849975
282.8180054	0.04613462	0.120965622	0.21761101	0.327680181	0.467027486	0.601231628
283.0180054	0.046828518	0.121329599	0.217337904	0.327881014	0.467369288	0.601398101
283.2180054	0.047011606	0.121472178	0.217650894	0.32741397	0.467585371	0.601278304
283.4180054	0.047445396	0.121230008	0.21758598	0.327185414	0.468493014	0.601443837
283.6180054	0.047457505	0.121256922	0.217621988	0.327872681	0.468557096	0.60172732
283.8180054	0.047946839	0.121282224	0.218009279	0.328624556	0.468890412	0.601666741
284.0180054	0.04825276	0.121173109	0.218289894	0.329211459	0.469644377	0.601886435
284.2180054	0.048081161	0.121483798	0.218780982	0.328729145	0.469779629	0.602047161
284.4180054	0.047831266	0.120818673	0.218786103	0.32912062	0.469103777	0.601992608
284.6180054	0.047909083	0.12089431	0.218604026	0.329708342	0.469464239	0.601778022
284.8180054	0.047478841	0.120875735	0.218645147	0.329689893	0.469730088	0.601784358
285.0180054	0.047232486	0.121248429	0.218892935	0.330294254	0.470090472	0.602076309
285.2180054	0.046727531	0.121449626	0.219510713	0.331134966	0.470580829	0.602205682
285.4180054	0.047394518	0.121562333	0.219844055	0.331261742	0.470157054	0.602204168
285.6180054	0.047290271	0.122163352	0.219954966	0.331533243	0.470148468	0.601901846
285.8180054	0.047220208	0.122542069	0.220390929	0.331697808	0.470485347	0.602093628
286.0180054	0.046789916	0.123064298	0.220468984	0.331768183	0.470196632	0.601965225
286.2180054	0.046644814	0.122981943	0.220280502	0.332152938	0.470131518	0.601279901
286.4180054	0.046667745	0.123435384	0.220139947	0.331251659	0.470160401	0.601584688
286.6180054	0.046975988	0.123377415	0.22010533	0.331133734	0.470095047	0.601277599
286.8180054	0.046861834	0.123207468	0.220154792	0.330023309	0.46988	0.601233483
287.0180054	0.047168921	0.12368797	0.220312708	0.329641603	0.469686503	0.601172729
287.2180054	0.047212402	0.12376214	0.220589445	0.329446454	0.469710429	0.601656756
287.4180054	0.047347008	0.123654815	0.220740083	0.329655291	0.470189454	0.60207429
287.6180054	0.047748967	0.124155709	0.220657083	0.329664775	0.47035488	0.602714157
287.8180054	0.047912444	0.123602928	0.220830468	0.329611615	0.47035127	0.603097779
288.0180054	0.048056831	0.123537645	0.220809649	0.328511352	0.470214396	0.603358881
288.2180054	0.048005505	0.123320285	0.220704782	0.328254738	0.469545301	0.603957982
288.4180054	0.047977673	0.122947111	0.220423082	0.328397285	0.469095594	0.604185776
288.6180054	0.048345904	0.123408407	0.22070373	0.328802283	0.469466129	0.604219584
288.8180054	0.048245645	0.123719758	0.2213813	0.328882253	0.4692449	0.604283547
289.0180054	0.048047432	0.123206513	0.221508402	0.329426203	0.469473653	0.604892721
289.2180054	0.047990684	0.123147987	0.221963031	0.329575175	0.469564696	0.604700688
289.4180054	0.04847337	0.123255725	0.221906575	0.330118696	0.469399614	0.604852591
289.6180054	0.048022463	0.123378272	0.221529665	0.330125041	0.469573538	0.605051272
289.8180054	0.04776352	0.123257422	0.221564461	0.330764957	0.46930682	0.605283496
290.0180054	0.047686207	0.123333406	0.221443473	0.330894436	0.469149971	0.604225256
290.2180054	0.048436722	0.122942347	0.221384948	0.33127463	0.470012156	0.603785195
290.4180054	0.048733665	0.123185914	0.221419902	0.330260647	0.470405426	0.603482365
290.6180054	0.0486676	0.123304691	0.221068394	0.330809795	0.47027389	0.602940135
290.8180054	0.048870951	0.123656626	0.220793264	0.331093016	0.470857113	0.602373401
291.0180054	0.048956959	0.124062969	0.22082032	0.33209537	0.471155304	0.602660489
291.2180054	0.048724929	0.123789274	0.2207182	0.332125428	0.471650875	0.602916467
291.4180054	0.048705686	0.123577248	0.220828425	0.332988486	0.472008612	0.602606476
291.6180054	0.049230031	0.124007155	0.220251939	0.332553961	0.472108932	0.602598664
291.8180054	0.048784278	0.123993594	0.2203012	0.33202512	0.471908393	0.602867519
292.0180054	0.048548035	0.124190767	0.220357971	0.331114662	0.471940203	0.602595412
292.2180054	0.048136392	0.124659407	0.220085174	0.331012451	0.472050351	0.602649596
292.4180054	0.048114591	0.125233475	0.220178728	0.330974364	0.472208664	0.602406782
292.6180054	0.048518549	0.124983076	0.220857224	0.331346608	0.472263467	0.603295802
292.8180054	0.048073189	0.124564347	0.220987673	0.331313723	0.472435215	0.603540548
293.0180054	0.047630162	0.124271854	0.220868123	0.331048326	0.472601011	0.604192379
293.2180054	0.047822337	0.124126214	0.221208652	0.330871806	0.472528105	0.60464563
293.4180054	0.047440495	0.124444173	0.220948635	0.330958512	0.472437183	0.605187446
293.6180054	0.047869744	0.125097409	0.22086357	0.330687057	0.472443222	0.605526979
293.8180054	0.048197031	0.125234552	0.221028034	0.331031667	0.472513544	0.60616844
294.0180054	0.04832316	0.125778305	0.221272736	0.331103756	0.472795741	0.606095748
294.2180054	0.04839696	0.126329977	0.221642675	0.330905162	0.473078799	0.606172054
294.4180054	0.048123687	0.126080822	0.222034127	0.330894079	0.472767564	0.606541551
294.6180054	0.047644923	0.12553443	0.221971544	0.33175573	0.47281568	0.606521362
294.8180054	0.048375827	0.125740349	0.222371412	0.332264474	0.472907664	0.606301178
295.0180054	0.048499104	0.125767193	0.223304295	0.333488813	0.472471937	0.606382876
295.2180054	0.049103533	0.124966328	0.223566099	0.333226351	0.471674129	0.605657965
295.4180054	0.049365575	0.125080097	0.224042423	0.333970791	0.471321478	0.604938096
295.6180054	0.049889428	0.125345741	0.224578312	0.333205573	0.471073443	0.605125461
295.8180054	0.049162994	0.12581809	0.224744211	0.332995634	0.471307146	0.604746661
296.0180054	0.049432147	0.126407542	0.224768168	0.332027774	0.471621163	0.604451158
296.2180054	0.049444614	0.126671489	0.224638287	0.332024386	0.47206863	0.604417435
296.4180054	0.049782805	0.12655648	0.224525423	0.331977519	0.471632257	0.604892685
296.6180054	0.04941558	0.126658139	0.224519	0.331493312	0.471820129	0.605232892
296.8180054	0.048683122	0.126065778	0.224501294	0.331717434	0.471414028	0.604726551
297.0180054	0.04845688	0.125752394	0.224547411	0.331331435	0.471446963	0.604739165
297.2180054	0.048693141	0.125794711	0.2245267	0.331580581	0.471857802	0.605092567
297.4180054	0.048012581	0.126487709	0.223898155	0.332138088	0.47177796	0.60521077
297.6180054	0.048444913	0.126903671	0.223567126	0.33240917	0.471876497	0.605544049
297.8180054	0.047917899	0.126801928	0.223251249	0.332551994	0.472264353	0.605840175
298.0180054	0.047548391	0.126886167	0.223321696	0.332913179	0.472506788	0.605707462
298.2180054	0.047367539	0.126341157	0.223177023	0.333353133	0.472424966	0.605611318
298.4180054	0.04715834	0.125796328	0.222970647	0.333728836	0.472566079	0.605846468
298.6180054	0.047100358	0.125642975	0.222554291	0.334062969	0.472626511	0.60570618
298.8180054	0.047627787	0.12599494	0.222705602	0.334415789	0.472465871	0.605586505
299.0180054	0.047692516	0.125581695	0.222997314	0.334586927	0.472283723	0.605435482
299.2180054	0.048078209	0.12516063	0.222751	0.333793254	0.472201303	0.605086664
299.4180054	0.047767838	0.12513187	0.222603174	0.333780134	0.472574979	0.605438782
299.6180054	0.047699042	0.125070787	0.222315941	0.33310245	0.472849552	0.605853185
299.8180054	0.047376212	0.125564512	0.221785233	0.332431184	0.473374362	0.605929291
300.03302	0.047376212	0.125564512	0.221785233	0.332431184	0.473374362	0.605929291
300.23302	0.047469389	0.126092268	0.222032691	0.332032414	0.473264517	0.606092211
300.43302	0.047594267	0.126549936	0.222465199	0.331860124	0.473304831	0.605567761
300.63302	0.047852694	0.127621043	0.222506264	0.331175317	0.473542676	0.605157925
300.83302	0.0476935	0.12811067	0.222689067	0.329972845	0.473333257	0.604704405
301.03302	0.047538079	0.128104129	0.222831558	0.329271622	0.473381886	0.604070273
301.23302	0.04710508	0.128077084	0.222678915	0.328074274	0.473316939	0.603662138
301.43302	0.046810665	0.128378382	0.222492009	0.327706772	0.473047802	0.603023033
301.63302	0.047166834	0.128156239	0.222299354	0.32755394	0.472896329	0.602389037
301.83302	0.047180375	0.127794023	0.222488316	0.327468345	0.47269248	0.602379321
302.03302	0.046760795	0.127155538	0.222048246	0.327466624	0.472013204	0.601714788
302.23302	0.046668432	0.126253939	0.221595284	0.327794218	0.471386858	0.601343452
302.43302	0.046474521	0.12589431	0.221324696	0.327346166	0.470703691	0.600544365
302.63302	0.045783923	0.126139427	0.221147996	0.327015999	0.470716126	0.600250169
302.83302	0.045093725	0.125925599	0.220568876	0.327483746	0.470259492	0.599541683
303.03302	0.044620548	0.125194682	0.220238854	0.32771589	0.470214672	0.598549589
303.23302	0.044116599	0.126280062	0.219785534	0.327713721	0.469585973	0.598250997
303.43302	0.044021912	0.126159326	0.21960287	0.328089636	0.469390999	0.598292943
303.63302	0.043904782	0.125494806	0.219848074	0.328423046	0.469104332	0.5974646
303.83302	0.043955186	0.125738224	0.219166022	0.328610398	0.469341144	0.597134813
304.03302	0.044483417	0.125928334	0.218895873	0.328144605	0.469687339	0.596590682
304.23302	0.044991823	0.126353134	0.218646858	0.327974145	0.469559613	0.596160335
304.43302	0.044744299	0.126489539	0.218236055	0.327680007	0.469959308	0.595355008
304.63302	0.044496552	0.127650729	0.217565194	0.326819574	0.47032396	0.594747694
304.83302	0.044714481	0.127214011	0.217255542	0.325802947	0.469909287	0.594813384
305.03302	0.044676747	0.126642394	0.217368715	0.324774763	0.469780618	0.594203922
305.23302	0.044728826	0.127464302	0.217234431	0.323499762	0.46920587	0.594137319
305.43302	0.045235039	0.127592962	0.217516451	0.323314293	0.468998505	0.593711813
305.63302	0.045379111	0.127298084	0.217928333	0.322671548	0.468858528	0.594154004
305.83302	0.045103701	0.127606642	0.218328506	0.322240213	0.468079018	0.594450863
306.03302	0.044725271	0.127575059	0.217966803	0.321606857	0.467193251	0.594291082
306.23302	0.044980137	0.126673459	0.218007554	0.321439838	0.46628425	0.594356208
306.43302	0.045173505	0.126482869	0.217906333	0.320799265	0.465420215	0.593700759
306.63302	0.0444536	0.126764866	0.217304608	0.320441253	0.465037485	0.593469841
306.83302	0.044491222	0.126198249	0.217052886	0.320243283	0.463686953	0.593703881
307.03302	0.044080647	0.126202237	0.21704555	0.32045726	0.462984786	0.593350849
307.23302	0.043797965	0.126968367	0.217344271	0.320300941	0.462701714	0.592811052
307.43302	0.043850094	0.126509084	0.217428565	0.320378594	0.462683992	0.592137695
307.63302	0.043269209	0.126356732	0.217283259	0.320024782	0.462222261	0.590986356
307.83302	0.043448355	0.127064544	0.21657389	0.320349242	0.462007263	0.590359615
308.03302	0.043475962	0.127503589	0.216457864	0.320369315	0.462311757	0.589584327
308.23302	0.043243433	0.127590793	0.216130831	0.320697901	0.462159868	0.588730547
308.43302	0.042264197	0.127526151	0.215652734	0.321002997	0.462116858	0.587603761
308.63302	0.042012959	0.128153296	0.215634848	0.320852341	0.461791746	0.586576796
308.83302	0.042381708	0.127135573	0.215435869	0.320523947	0.461315826	0.585870445
309.03302	0.042570118	0.126920088	0.215809353	0.319824095	0.460735591	0.585038729
309.23302	0.042971828	0.127401	0.215681881	0.320151259	0.460869682	0.584607372
309.43302	0.042927116	0.127193222	0.215442397	0.320335027	0.460926559	0.584290578
309.63302	0.042940166	0.126368223	0.215450748	0.320582893	0.460630917	0.584301028
309.83302	0.043260206	0.126154503	0.215483355	0.320658567	0.460384101	0.584125042
310.03302	0.043704929	0.125625843	0.215581844	0.320406688	0.460050444	0.584324149
310.23302	0.044134227	0.12437261	0.215672179	0.320230556	0.459628716	0.5842561
310.43302	0.044627967	0.124550643	0.215176355	0.319520376	0.459104378	0.584392168
310.63302	0.044568433	0.124434305	0.214972891	0.319293977	0.458310762	0.584511543
310.83302	0.04506591	0.123345227	0.215363279	0.319305452	0.457496226	0.584689312
311.03302	0.044603606	0.123014345	0.215305814	0.319306723	0.457158131	0.584011547
311.23302	0.044627765	0.122857284	0.215448653	0.318971771	0.456594168	0.583845455
311.43302	0.04480232	0.12269143	0.21499414	0.318418954	0.455592353	0.583687056
311.63302	0.045247414	0.122409536	0.214823264	0.318000403	0.454646144	0.583625214
311.83302	0.045136815	0.123244344	0.21460755	0.318050544	0.454303956	0.583473093
312.03302	0.045050948	0.123496868	0.214460628	0.317162611	0.454012581	0.58298976
312.23302	0.04433179	0.123439932	0.214477784	0.316991024	0.453511904	0.582079491
312.43302	0.043804047	0.123849221	0.214208097	0.3165782	0.453292257	0.581081689
312.63302	0.043590825	0.124411529	0.213815218	0.315817227	0.45307496	0.580360413
312.83302	0.043482407	0.124082922	0.213357954	0.315594473	0.453277357	0.580132013
313.03302	0.043800397	0.123896465	0.212988185	0.315855163	0.45346128	0.579813061
313.23302	0.043550377	0.124826123	0.212452428	0.315834319	0.453836788	0.579297624
313.43302	0.042758079	0.125393297	0.211828285	0.315502669	0.453886499	0.578760955
313.63302	0.042670048	0.124237491	0.211835437	0.315217737	0.454199989	0.578543207
313.83302	0.042012381	0.124944179	0.21156716	0.315126241	0.454286652	0.57797276
314.03302	0.041502674	0.12520664	0.211450972	0.314883441	0.454242745	0.577862595
314.23302	0.04108418	0.125397596	0.211278335	0.314615878	0.454121481	0.577125608
314.43302	0.041087585	0.125432301	0.210665433	0.313973599	0.453489148	0.576442161
314.63302	0.041053502	0.125156786	0.210753421	0.313827333	0.453490094	0.575698222
314.83302	0.040825093	0.124842385	0.210680447	0.313050325	0.453275188	0.575744825
315.03302	0.040589845	0.124334606	0.210989975	0.312717218	0.452785268	0.575474727
315.23302	0.04097101	0.124939915	0.211231608	0.312475033	0.452021029	0.575885921
315.43302	0.04116066	0.124750643	0.211404113	0.311997364	0.45148781	0.57588897
315.63302	0.041558848	0.124614216	0.211684098	0.311942746	0.450917087	0.576060487
315.83302	0.041328075	0.125021627	0.211734331	0.311988731	0.450165196	0.57530139
316.03302	0.041710982	0.125426868	0.211408693	0.31209756	0.449582282	0.574688704
316.23302	0.042000089	0.124773968	0.211646269	0.311955059	0.449148749	0.57429127
316.43302	0.042526111	0.124358546	0.211501503	0.312704255	0.448281342	0.574326418
316.63302	0.04296012	0.124214149	0.210925239	0.312791557	0.448039975	0.574257511
316.83302	0.043700274	0.123525016	0.210774511	0.312858032	0.447781201	0.573671813
317.03302	0.044152228	0.122573249	0.210095302	0.313040063	0.447180054	0.573293912
317.23302	0.044294194	0.123284514	0.209958405	0.31276457	0.446586078	0.573269517
317.43302	0.043867723	0.122628623	0.209332859	0.312330391	0.446370418	0.572950825
317.63302	0.044286768	0.121183069	0.209665951	0.311844145	0.445955886	0.572985834
317.83302	0.043984977	0.121305922	0.209209308	0.31137284	0.445369525	0.572528239
318.03302	0.043520921	0.121655166	0.208862009	0.310117074	0.445119248	0.572680778
318.23302	0.043312539	0.121957803	0.208570176	0.309419679	0.444807595	0.571519332
318.43302	0.042923582	0.121212634	0.208157531	0.308361382	0.445272395	0.57084174
318.63302	0.042623919	0.121263171	0.208334807	0.307957933	0.445452935	0.570597653
318.83302	0.042342425	0.121793873	0.208534602	0.30730669	0.445527038	0.570717247
319.03302	0.042410519	0.120448873	0.208886055	0.307224488	0.445257743	0.570475076
319.23302	0.042144753	0.121506988	0.20893528	0.306522041	0.444946269	0.570303526
319.43302	0.042397521	0.121975539	0.20937855	0.30657443	0.44498843	0.569803831
319.63302	0.042783122	0.122454697	0.209678101	0.307220829	0.44434401	0.56886439
319.83302	0.042836821	0.122849039	0.209889723	0.307904267	0.444062159	0.568298782
320.03302	0.043259572	0.123517552	0.209360493	0.307707753	0.444316422	0.56806324
320.23302	0.04380719	0.123062703	0.209454097	0.307826224	0.444081852	0.567702381
320.43302	0.04320645	0.123317069	0.20922731	0.308254488	0.443818609	0.567116529
320.63302	0.043127337	0.124133579	0.209085275	0.308296204	0.444052994	0.565939509
320.83302	0.043288244	0.123453997	0.209118912	0.307761434	0.443809699	0.565323626
321.03302	0.042844963	0.122962664	0.208529341	0.308216488	0.443279593	0.565439971
321.23302	0.043141412	0.123337551	0.208832671	0.308053493	0.442711873	0.565083666
321.43302	0.042827197	0.123304595	0.20849027	0.3078717	0.442306251	0.564953946
321.63302	0.043225891	0.12311465	0.208684708	0.307782234	0.441691761	0.564439436
321.83302	0.043355208	0.12319972	0.207945758	0.307819016	0.441016662	0.563997258
322.03302	0.042749895	0.12346849	0.207577571	0.307839263	0.440784839	0.563380125
322.23302	0.04252058	0.122752843	0.207555345	0.307243533	0.440631414	0.562479129
322.43302	0.042773451	0.121549327	0.207729226	0.306893196	0.439946156	0.561802583
322.63302	0.043000981	0.12110857	0.207285807	0.306566278	0.4395677	0.561912577
322.83302	0.043094817	0.121081109	0.207184149	0.305692939	0.439561247	0.562036035
323.03302	0.043257557	0.12008632	0.207247054	0.305221718	0.438394811	0.561609323
323.23302	0.043660653	0.120657866	0.207468811	0.305090281	0.438167183	0.561163304
323.43302	0.0443727	0.120832673	0.207848763	0.30497504	0.438355063	0.560536014
323.63302	0.04470646	0.119922363	0.208310411	0.305161631	0.437676368	0.55999184
323.83302	0.044544348	0.119409168	0.208355075	0.305299741	0.437879527	0.56008197
324.03302	0.044052543	0.119269614	0.207999452	0.304643201	0.438450885	0.559504826
324.23302	0.043786526	0.11818112	0.20878656	0.304606789	0.438634649	0.55897593
324.43302	0.043012947	0.117503384	0.208889161	0.304679694	0.438838919	0.559018076
324.63302	0.042717047	0.1177576	0.208943758	0.304642197	0.438882659	0.558766712
324.83302	0.043070224	0.117694858	0.20842261	0.304023863	0.438660672	0.559013395
325.03302	0.043108039	0.117818875	0.208247509	0.303913944	0.437749661	0.559309827
325.23302	0.04342178	0.118312472	0.208654762	0.304020384	0.437302925	0.559118177
325.43302	0.042994518	0.119122638	0.20867907	0.304154566	0.436756365	0.55892065
325.63302	0.043433001	0.118813957	0.208566346	0.304044848	0.436441156	0.558724987
325.83302	0.04339442	0.118635608	0.208530425	0.304069707	0.435455657	0.558319845
326.03302	0.042945153	0.11947924	0.20824195	0.303628973	0.43453952	0.557905247
326.23302	0.042839539	0.119398207	0.207603977	0.302440844	0.433901867	0.557628087
326.43302	0.043202976	0.119533938	0.207703594	0.302649808	0.432766758	0.556939529
326.63302	0.043096651	0.120064498	0.206557337	0.302008215	0.432936021	0.556965189
326.83302	0.042657785	0.120778852	0.206549754	0.301573517	0.432645751	0.556644861
327.03302	0.043104591	0.120608368	0.205688341	0.301720927	0.432254303	0.556053427
327.23302	0.043102993	0.121292583	0.205423598	0.301711208	0.43172285	0.55523093
327.43302	0.04284371	0.121487718	0.205476767	0.301354779	0.431633051	0.554400117
327.63302	0.042900204	0.121016019	0.205319067	0.301683591	0.43159947	0.553959355
327.83302	0.042781152	0.120582445	0.205184457	0.301570463	0.432117763	0.553396027
328.03302	0.042870053	0.120964225	0.205279688	0.301382457	0.432482467	0.552789799
328.23302	0.042793603	0.120415634	0.205019262	0.301486359	0.433004352	0.552856721
328.43302	0.042791965	0.120222011	0.204448685	0.301389138	0.433386455	0.552632136
328.63302	0.042183922	0.120320673	0.204069429	0.301088556	0.433077798	0.552032927
328.83302	0.041891408	0.121061077	0.20327759	0.301027695	0.433131186	0.552107402
329.03302	0.041697923	0.120423673	0.202950921	0.300892373	0.432432801	0.552204053
329.23302	0.041409511	0.120271498	0.203027351	0.301400265	0.43183076	0.551463658
329.43302	0.040687904	0.120430488	0.202971101	0.301289362	0.432131578	0.5511103
329.63302	0.039871526	0.120135204	0.202676244	0.301092171	0.43236974	0.550856045
329.83302	0.039289898	0.120037897	0.202736006	0.301399058	0.431740718	0.549879153
330.03302	0.038987802	0.120249437	0.20254644	0.301270688	0.431919583	0.550098712
330.23302	0.038802474	0.120050944	0.202613479	0.300244427	0.43147825	0.550276044
330.43302	0.03938943	0.119499522	0.202674097	0.299974053	0.430575175	0.550185821
330.63302	0.039479602	0.118809879	0.202210202	0.299207155	0.430843979	0.550252809
330.83302	0.039773752	0.118909438	0.202366227	0.298667042	0.430880009	0.550010569
331.03302	0.040664688	0.118278275	0.202086672	0.298356754	0.430406559	0.54999362
331.23302	0.040646204	0.118049316	0.202891357	0.297622993	0.429784666	0.549950925
331.43302	0.041707058	0.117880787	0.203350185	0.297300634	0.43019936	0.549883406
331.63302	0.043178253	0.11773958	0.203420023	0.296263701	0.430101584	0.549819303
331.83302	0.04388755	0.117065691	0.203614674	0.295773328	0.429800121	0.54979764
332.03302	0.044242856	0.117521735	0.203736303	0.295363394	0.429400863	0.54924256
332.23302	0.043843772	0.117010734	0.203291443	0.294614902	0.429493417	0.549172492
332.43302	0.043689473	0.11650425	0.202893051	0.294205779	0.429166128	0.548877795
332.63302	0.043063873	0.116689625	0.202257117	0.29448889	0.428834794	0.548149875
332.83302	0.043037899	0.1178804	0.201390405	0.294764893	0.428835093	0.547370314
333.03302	0.042484697	0.117659839	0.200914567	0.295091085	0.427889684	0.546656169
333.23302	0.041820614	0.11741216	0.200704735	0.295385467	0.427253957	0.545221675
333.43302	0.040480178	0.118435909	0.200742648	0.295362935	0.428093508	0.543987382
333.63302	0.039382215	0.118685842	0.200537159	0.295065405	0.42809083	0.543509659
333.83302	0.038569085	0.118660422	0.20081048	0.295342773	0.427598265	0.542837232
334.03302	0.038013802	0.119525466	0.201170624	0.295397819	0.427216768	0.542893798
334.23302	0.037713568	0.120070685	0.201532682	0.294901694	0.426802167	0.5426863
334.43302	0.037256515	0.119618258	0.201225836	0.294847152	0.426501765	0.542186837
334.63302	0.037456204	0.119406742	0.201900054	0.295140185	0.426733924	0.541974442
334.83302	0.037773753	0.11957291	0.201949569	0.295336353	0.426492542	0.542472096
335.03302	0.037819071	0.119000567	0.202026824	0.295079663	0.42628383	0.542273878
335.23302	0.038073993	0.118521506	0.202364416	0.294828275	0.42564712	0.541955011
335.43302	0.039039342	0.118984634	0.202373749	0.294546386	0.424757649	0.541744488
335.63302	0.039402982	0.119090595	0.202229773	0.293253621	0.424270022	0.541917383
335.83302	0.039330844	0.118585163	0.201618575	0.29345468	0.423943156	0.542079395
336.03302	0.039625035	0.118411015	0.201349263	0.292874622	0.423450755	0.541828896
336.23302	0.039820705	0.118740476	0.200515661	0.292737826	0.423794622	0.542360513
336.43302	0.039943577	0.118705993	0.199828584	0.292843904	0.423448424	0.542368083
336.63302	0.040659681	0.118777021	0.200007453	0.293454079	0.422604323	0.541494811
336.83302	0.04047633	0.119181992	0.199676215	0.293254932	0.421876342	0.541117632
337.03302	0.040074009	0.119319375	0.199905279	0.293007261	0.420944152	0.540011137
337.23302	0.040420819	0.118632823	0.199388502	0.292891258	0.420725757	0.538619396
337.43302	0.039923585	0.118998141	0.199766804	0.293072692	0.420996261	0.537821704
337.63302	0.039771632	0.119118051	0.199353884	0.293326229	0.421557806	0.537882179
337.83302	0.039832156	0.118926575	0.199526553	0.294043959	0.421297067	0.53745999
338.03302	0.040247166	0.119195403	0.199232047	0.294789981	0.421561533	0.537293292
338.23302	0.040260602	0.119083228	0.199444343	0.294467479	0.421683999	0.537157206
338.43302	0.040574654	0.118527067	0.199761378	0.294240167	0.421003592	0.536560498
338.63302	0.041017706	0.117667727	0.199952899	0.29441538	0.42064148	0.536694689
338.83302	0.041163762	0.117589654	0.199709734	0.294024859	0.420461941	0.53620266
339.03302	0.041258647	0.117481054	0.199165875	0.293717467	0.420063663	0.535630767
339.23302	0.041454297	0.11710552	0.199627944	0.293525615	0.419356363	0.535535532
339.43302	0.041732973	0.116897601	0.199433093	0.293001307	0.41914651	0.535995307
339.63302	0.041895802	0.116735746	0.199219878	0.292726281	0.419564839	0.536681272
339.83302	0.042033133	0.116116126	0.198531686	0.292740015	0.419782062	0.536712085
340.03302	0.042323603	0.116017134	0.198475169	0.292125604	0.419854967	0.536732361
340.23302	0.042617433	0.116869935	0.198271404	0.291925309	0.41988339	0.536990256
340.43302	0.042207647	0.116704259	0.198720645	0.291616361	0.419426066	0.536617933
340.63302	0.042745536	0.116843405	0.199251562	0.291203662	0.418552522	0.535720948
340.83302	0.042164767	0.116766568	0.19926417	0.290166509	0.417948665	0.534502704
341.03302	0.041821394	0.116718948	0.19935538	0.290133753	0.41754242	0.533263401
341.23302	0.041695355	0.116073912	0.198957899	0.290557993	0.417774206	0.532464975
341.43302	0.041642407	0.116211891	0.199066291	0.29034225	0.417786169	0.532175473
341.63302	0.04148877	0.116758419	0.198510148	0.290431378	0.418191365	0.531860032
341.83302	0.041353952	0.117068384	0.198494863	0.290449935	0.417559052	0.531744233
342.03302	0.041344732	0.116638584	0.198271143	0.290119563	0.416950705	0.531628192
342.23302	0.041161618	0.116808042	0.198890919	0.290288523	0.416161494	0.531314421
342.43302	0.040777348	0.117205587	0.198824779	0.28985383	0.415529058	0.531186994
342.63302	0.040590326	0.117018268	0.198294503	0.289414433	0.414888316	0.531039181
342.83302	0.040766663	0.117705308	0.198475669	0.289094	0.414749132	0.53051946
343.03302	0.040460709	0.117885554	0.198364579	0.288985083	0.414388223	0.530958443
343.23302	0.040484089	0.117626172	0.19822779	0.288505912	0.414100033	0.530822623
343.43302	0.040407144	0.116882015	0.197156869	0.288216155	0.414085751	0.531311022
343.63302	0.040808085	0.117325833	0.196834764	0.288023323	0.414519567	0.531613467
343.83302	0.041177832	0.117550394	0.19628497	0.287611697	0.41467604	0.53120798
344.03302	0.041348018	0.117168875	0.196607487	0.287273578	0.41444642	0.531281126
344.23302	0.04193279	0.117618312	0.196157794	0.287723813	0.414364502	0.531094251
344.43302	0.041721226	0.117679997	0.196478722	0.287161715	0.414189745	0.530713939
344.63302	0.042017045	0.117468446	0.196657167	0.286982688	0.413384707	0.530300867
344.83302	0.041464713	0.116645215	0.196586559	0.287231307	0.413077789	0.530043255
345.03302	0.040948882	0.116827859	0.196808667	0.287683466	0.413326708	0.529496736
345.23302	0.041223771	0.116760742	0.197081703	0.287378133	0.413127748	0.529263458
345.43302	0.041449935	0.116262263	0.1970925	0.28677599	0.413191409	0.528940635
345.63302	0.041250433	0.116723276	0.196867427	0.286873027	0.413245132	0.528728857
345.83302	0.040804142	0.116971634	0.197415665	0.286761021	0.413201226	0.528931095
346.03302	0.040663416	0.116116027	0.197337276	0.286802012	0.412698116	0.528995395
346.23302	0.040404168	0.116701514	0.197609969	0.286678276	0.412608475	0.528332965
346.43302	0.039973053	0.117414007	0.197469328	0.286030253	0.41264908	0.527792599
346.63302	0.039900674	0.116387825	0.197244947	0.285518988	0.412845722	0.527144748
346.83302	0.039135801	0.116110299	0.197229994	0.285116305	0.412510481	0.5268067
347.03302	0.039125676	0.115956278	0.196125584	0.284675319	0.412319872	0.526820466
347.23302	0.03905797	0.115699953	0.194846458	0.284360823	0.412304256	0.526613159
347.43302	0.039364137	0.115216724	0.194383934	0.28405998	0.412069495	0.525800381
347.63302	0.039600192	0.115076955	0.193908216	0.284008757	0.41176527	0.525077753
347.83302	0.039752327	0.115024556	0.193456241	0.283866381	0.411688225	0.524461243
348.03302	0.039882243	0.113887215	0.192852507	0.283572503	0.411281651	0.524320276
348.23302	0.040186811	0.113854838	0.192058655	0.283861663	0.411190516	0.52392463
348.43302	0.039996205	0.113983162	0.19165664	0.283257563	0.411059389	0.523584945
348.63302	0.039751813	0.113991457	0.191318252	0.283425431	0.410627717	0.523205018
348.83302	0.040104971	0.113665733	0.191417908	0.283405513	0.410260566	0.523165036
349.03302	0.040437634	0.114719789	0.192044063	0.283032895	0.409706842	0.522268789
349.23302	0.040950516	0.115138503	0.191947127	0.28266377	0.408898989	0.522374634
349.43302	0.041587447	0.114739725	0.191820104	0.282906118	0.408508983	0.522207691
349.63302	0.041357582	0.115622108	0.192210407	0.28344157	0.407998624	0.522046388
349.83302	0.040705917	0.116031164	0.193148513	0.283661386	0.407635703	0.522010885
350.03302	0.041174055	0.115664083	0.19325746	0.283527243	0.406875721	0.521654359
350.23302	0.040821759	0.114961467	0.193746061	0.283940153	0.406804337	0.521415565
350.43302	0.040191501	0.115047197	0.193971164	0.28402237	0.406551805	0.52148921
350.63302	0.039460117	0.114065691	0.194004654	0.283461554	0.406154139	0.521767
350.83302	0.03898267	0.113787238	0.193765772	0.2835248	0.405409466	0.521858149
351.03302	0.039448477	0.114354353	0.1933127	0.283656999	0.405780726	0.52149635
351.23302	0.039658302	0.114706516	0.193164214	0.283683281	0.405645186	0.520525514
351.43302	0.039679506	0.113996477	0.193533349	0.283396895	0.405250676	0.519552413
351.63302	0.039193905	0.114448388	0.193760283	0.283185129	0.404988246	0.519329042
351.83302	0.038882441	0.115283999	0.19368073	0.283221286	0.40521957	0.519584752
352.03302	0.038333513	0.11478362	0.193693569	0.282956143	0.405044383	0.519264429
352.23302	0.038388888	0.115087983	0.193738172	0.282529725	0.405568733	0.519105818
352.43302	0.037978964	0.115680637	0.193550638	0.282114148	0.405374823	0.518713903
352.63302	0.038036008	0.115911335	0.193660234	0.282011443	0.404981707	0.518009658
352.83302	0.03879717	0.115892287	0.193869389	0.282004699	0.404485358	0.518090558
353.03302	0.038885113	0.116761582	0.193452758	0.281862497	0.403724609	0.516969096
353.23302	0.039444825	0.117287731	0.192971512	0.281700441	0.403200427	0.51646966
353.43302	0.039989461	0.116554321	0.19299797	0.281510202	0.402726431	0.515805703
353.63302	0.04007247	0.116620462	0.193413809	0.281160832	0.402520585	0.514932985
353.83302	0.040330528	0.116422217	0.193269043	0.280597	0.402617892	0.514633931
354.03302	0.040324943	0.115334436	0.192974433	0.279781966	0.402542612	0.513884472
354.23302	0.039433453	0.114615772	0.19271769	0.279424944	0.402942791	0.513734193
354.43302	0.039423251	0.114962516	0.192382605	0.279010761	0.402700795	0.513618583
354.63302	0.039561853	0.114422639	0.19217996	0.27907632	0.402019903	0.513601464
354.83302	0.040183346	0.113732868	0.191577464	0.279283812	0.402222477	0.513383715
355.03302	0.040373262	0.114080472	0.191032779	0.278852602	0.402554036	0.512967006
355.23302	0.040025853	0.114189298	0.19083023	0.278509727	0.402378334	0.512617535
355.43302	0.039399605	0.113368026	0.191004295	0.278181639	0.40179012	0.512983561
355.63302	0.038974522	0.113741466	0.190949527	0.277875761	0.401207565	0.513023309
355.83302	0.038051926	0.114010108	0.190569715	0.277624514	0.400985897	0.513245309
356.03302	0.038154664	0.113467849	0.190517409	0.277959479	0.400905679	0.512807833
356.23302	0.038360971	0.112603968	0.19012918	0.277596929	0.401102384	0.512711758
356.43302	0.037667278	0.112802304	0.189972652	0.277950185	0.400261611	0.512046524
356.63302	0.037854693	0.112857499	0.189496839	0.278492585	0.400278932	0.511459975
356.83302	0.03813876	0.112646631	0.189506807	0.278643313	0.400141393	0.511287116
357.03302	0.038302452	0.112968809	0.188977109	0.278461407	0.400064049	0.510288391
357.23302	0.038803221	0.113938005	0.189050009	0.278024634	0.400473085	0.509681447
357.43302	0.038853688	0.113263932	0.189020981	0.277824124	0.400566173	0.509363679
357.63302	0.039167317	0.113063286	0.188789798	0.277229983	0.400612468	0.50929847
357.83302	0.038919655	0.114087418	0.188351734	0.277104047	0.400729288	0.508831099
358.03302	0.038269273	0.11411459	0.188225023	0.276789418	0.400750192	0.50876802
358.23302	0.038376856	0.114337049	0.188023864	0.276963657	0.400565406	0.508773008
358.43302	0.038225725	0.114688604	0.188082821	0.277425623	0.399927595	0.508768422
358.63302	0.038821049	0.114937014	0.188339571	0.277183445	0.399576388	0.508880194
358.83302	0.039214869	0.114645396	0.188013493	0.27667875	0.399669375	0.50868195
359.03302	0.038741308	0.11509547	0.187630794	0.276103819	0.39955892	0.508623119
359.23302	0.038583443	0.115415877	0.187486896	0.276002686	0.399191458	0.50811277
359.43302	0.038407173	0.114794891	0.187436618	0.275818826	0.398087828	0.508037779
359.63302	0.037656011	0.114242664	0.187441718	0.275404253	0.397488798	0.507688644
359.83302	0.037411997	0.11482207	0.187703699	0.275714769	0.396818238	0.507233416
360.03302	0.037623014	0.114053769	0.187936297	0.275926387	0.396693879	0.506848406
360.23302	0.037582942	0.113335436	0.188438331	0.275977153	0.395938258	0.506246284
360.43302	0.037684521	0.113609609	0.188402983	0.276873279	0.395478278	0.505522466
360.63302	0.03785791	0.113410042	0.188497724	0.276838089	0.395377537	0.505349907
360.83302	0.038006468	0.113029168	0.188806093	0.276274792	0.395205435	0.504718239
361.03302	0.038090899	0.113325698	0.188827189	0.276037814	0.394917808	0.504072517
361.23302	0.037811218	0.11350775	0.188630724	0.275570064	0.395004379	0.503907652
361.43302	0.037651421	0.11262061	0.188767484	0.275237606	0.394763348	0.503955701
361.63302	0.03783885	0.11252365	0.188869614	0.274453497	0.394353088	0.504144845
361.83302	0.038200737	0.113331587	0.188773602	0.275115239	0.394247336	0.504180486
362.03302	0.038263689	0.113262798	0.188788598	0.274576929	0.394596703	0.503815784
362.23302	0.038737645	0.113169612	0.188869826	0.274564355	0.394841343	0.503753995
362.43302	0.038955367	0.113282038	0.188311398	0.274385388	0.395489146	0.504066344
362.63302	0.039885657	0.11357556	0.18848591	0.27363884	0.395689549	0.504114953
362.83302	0.040051077	0.112550586	0.18784746	0.273489299	0.39561517	0.503826731
363.03302	0.03950078	0.111978337	0.187084403	0.273106236	0.395929488	0.504350632
363.23302	0.039411177	0.112747616	0.186997398	0.273321302	0.395986824	0.503979095
363.43302	0.039205233	0.112293855	0.186843772	0.273277135	0.395820696	0.504594674
363.63302	0.038661124	0.111799869	0.186742579	0.273075428	0.395887163	0.504215234
363.83302	0.03868679	0.112910577	0.186808852	0.273095271	0.395459092	0.503900477
364.03302	0.038669186	0.112768026	0.186399764	0.272968146	0.395266791	0.503829922
364.23302	0.039134266	0.11299995	0.186268078	0.273467914	0.394480002	0.502947049
364.43302	0.039116594	0.113178499	0.185688884	0.27329918	0.393885341	0.502356711
364.63302	0.038661972	0.113674904	0.185620063	0.272561508	0.393214905	0.501513775
364.83302	0.038390116	0.113618058	0.185746232	0.27235834	0.392504292	0.500305653
365.03302	0.037574265	0.113995035	0.185727906	0.272277318	0.391719215	0.49964528
365.23302	0.037381732	0.114267284	0.185483634	0.271376597	0.39098989	0.499070621
365.43302	0.037671953	0.114617523	0.186181061	0.27102976	0.391073252	0.499053406
365.63302	0.037881798	0.114831525	0.186607426	0.271327461	0.390798706	0.499186157
365.83302	0.038141289	0.114862725	0.186611637	0.272056706	0.3907769	0.499424216
366.03302	0.038331076	0.115015429	0.186944869	0.271788669	0.390845039	0.49932784
366.23302	0.038214566	0.114358589	0.186657016	0.27212461	0.391273769	0.499661098
366.43302	0.03816858	0.113768759	0.186787609	0.272375479	0.39144289	0.499429842
366.63302	0.038095327	0.11296704	0.186704637	0.272780463	0.391790777	0.498987122
366.83302	0.03852822	0.112235609	0.186533891	0.273006596	0.391838222	0.499270057
367.03302	0.038628691	0.112331928	0.186718856	0.273238276	0.392194393	0.499461351
367.23302	0.039365038	0.113396445	0.187113846	0.273742331	0.392548179	0.498878365
367.43302	0.039206717	0.113054985	0.186873406	0.273514137	0.39346445	0.498815286
367.63302	0.038983432	0.112985295	0.186850323	0.273508228	0.393430445	0.498053553
367.83302	0.039545398	0.11304862	0.186723855	0.273925235	0.392671385	0.498030493
368.03302	0.03991077	0.112554404	0.186274907	0.273964056	0.392300687	0.497426662
368.23302	0.040283281	0.112197446	0.186566366	0.273634593	0.391626707	0.496290008
368.43302	0.03995107	0.111284389	0.186173665	0.27305219	0.390136072	0.495140169
368.63302	0.039066329	0.111334226	0.186000924	0.272794798	0.389614936	0.49437805
368.83302	0.039115416	0.11164735	0.186274632	0.27201887	0.388983621	0.494070614
369.03302	0.038663511	0.111523813	0.186233465	0.271228301	0.388490644	0.494010298
369.23302	0.038658935	0.111354334	0.186281103	0.270450362	0.387855411	0.494322579
369.43302	0.038366196	0.111734323	0.187069542	0.270348947	0.387869015	0.495355933
369.63302	0.038183154	0.111261445	0.187213223	0.269909461	0.387238556	0.495519456
369.83302	0.037580408	0.110539888	0.187187193	0.269905222	0.386606453	0.496369223
370.03302	0.037773403	0.110392538	0.187273148	0.26954604	0.386566484	0.496119185
370.23302	0.03779547	0.11031207	0.187271505	0.26889959	0.386908584	0.496296494
370.43302	0.037942794	0.110049897	0.187749782	0.268828365	0.386308699	0.49655713
370.63302	0.038001911	0.110308241	0.186979532	0.269056019	0.386435668	0.496733251
370.83302	0.038499982	0.111315398	0.187205799	0.268223309	0.385901022	0.496760154
371.03302	0.03833306	0.111562418	0.186723148	0.268448588	0.3862412	0.496339363
371.23302	0.038249787	0.111861975	0.185935773	0.268289807	0.386309001	0.496393989
371.43302	0.03777012	0.111998784	0.185769439	0.267779281	0.386764301	0.49607425
371.63302	0.037984903	0.111542881	0.185209636	0.267496718	0.386146523	0.49583728
371.83302	0.038007182	0.110733115	0.1843606	0.267903877	0.385751861	0.49518491
372.03302	0.037988403	0.110758958	0.1839669	0.26767635	0.385264132	0.493923165
372.23302	0.03812208	0.110619428	0.183710908	0.266994084	0.384749088	0.492963197
372.43302	0.037593624	0.11009333	0.183193279	0.266492426	0.383987244	0.492155237
372.63302	0.037000225	0.10993289	0.18281311	0.266756528	0.383923739	0.49148489
372.83302	0.037425219	0.109940887	0.182545322	0.266950364	0.384215982	0.490642143
373.03302	0.037056958	0.109057235	0.18240248	0.267149468	0.384336732	0.490455432
373.23302	0.036815753	0.108697308	0.182274231	0.267315416	0.383400403	0.490301463
373.43302	0.036815058	0.108812953	0.18251571	0.267278914	0.383337903	0.48982228
373.63302	0.036843866	0.108616149	0.181942153	0.267274131	0.383704942	0.489030386
373.83302	0.036785711	0.108299946	0.182165217	0.267782616	0.383272362	0.48882074
374.03302	0.037591506	0.10826587	0.182521302	0.267379239	0.38284289	0.488332102
374.23302	0.037629032	0.108988939	0.182930422	0.267115578	0.382232183	0.489123752
374.43302	0.037587186	0.109356651	0.183119824	0.267663875	0.381380106	0.489350544
374.63302	0.037315032	0.109804034	0.18281742	0.267805515	0.381310917	0.489153442
374.83302	0.036927247	0.11032562	0.183334142	0.267467029	0.380951513	0.489146133
375.03302	0.03639792	0.110623604	0.182683796	0.267105141	0.380863982	0.489475312
375.23302	0.036009445	0.109950223	0.182905968	0.266864652	0.38054073	0.489928173
375.43302	0.035852236	0.110173172	0.182974376	0.266421563	0.380550562	0.489687485
375.63302	0.035943589	0.110055693	0.182204211	0.266545638	0.380449744	0.489832076
375.83302	0.03588123	0.109570075	0.182018458	0.267069968	0.380189082	0.489137864
376.03302	0.036046639	0.109419242	0.182350568	0.267068316	0.379804873	0.489267697
376.23302	0.035833972	0.109596955	0.182755193	0.266023759	0.379811665	0.489098047
376.43302	0.035390414	0.108624783	0.182838095	0.266276141	0.379887166	0.488518406
376.63302	0.03496855	0.107663459	0.182675595	0.266618681	0.379645659	0.488092686
376.83302	0.035543805	0.108083928	0.183005084	0.267168516	0.380081842	0.487723443
377.03302	0.03572127	0.107926261	0.182987524	0.267181566	0.379956471	0.487660173
377.23302	0.035358591	0.107563879	0.18292229	0.267208563	0.37919731	0.487159572
377.43302	0.035640835	0.108253555	0.18318679	0.266871145	0.379463574	0.48689495
377.63302	0.036218485	0.109127471	0.182931052	0.267167232	0.379431798	0.486581917
377.83302	0.036719657	0.10848422	0.183318169	0.26687603	0.378951609	0.486540928
378.03302	0.037253097	0.108655327	0.183108739	0.266321352	0.378273117	0.486907108
378.23302	0.037578908	0.109298994	0.182914365	0.266056469	0.377828053	0.486949909
378.43302	0.037757008	0.109396923	0.182655253	0.265727885	0.377703772	0.486599919
378.63302	0.037743544	0.108955998	0.182284227	0.264306442	0.377447437	0.486231893
378.83302	0.037652925	0.109830757	0.182504006	0.263367895	0.376918032	0.485532519
379.03302	0.037609645	0.10980892	0.181916175	0.26249707	0.376952244	0.485032184
379.23302	0.037790982	0.10903093	0.181769429	0.262388716	0.376510734	0.484068667
379.43302	0.037919484	0.110108924	0.181319139	0.261320812	0.376435966	0.483292041
379.63302	0.037524113	0.110311478	0.181138121	0.261500835	0.376507272	0.482745218
379.83302	0.037000275	0.110205187	0.181705552	0.260726266	0.376507018	0.482119377
380.03302	0.036763974	0.110047263	0.181338498	0.260169514	0.376346202	0.48224495
380.23302	0.036857901	0.109961822	0.180900131	0.259890884	0.376269354	0.481241782
380.43302	0.037109435	0.108843133	0.180278267	0.260651999	0.376140668	0.480357161
380.63302	0.037254053	0.108597237	0.180303708	0.261181167	0.375480447	0.480282198
380.83302	0.037402296	0.108695196	0.180514157	0.262065447	0.37562009	0.480343736
381.03302	0.037105678	0.10833115	0.179906301	0.261815902	0.375454748	0.480494387
381.23302	0.036479133	0.107908108	0.179896381	0.26179836	0.375063422	0.480592551
381.43302	0.036613427	0.10801126	0.179630057	0.261984034	0.374995429	0.481108036
381.63302	0.036503494	0.107983607	0.178802876	0.262446136	0.374663962	0.481257434
381.83302	0.036235256	0.107464969	0.178485434	0.262289883	0.374589369	0.481816644
382.03302	0.036064285	0.107116318	0.178190395	0.262452432	0.374219912	0.482060638
382.23302	0.036087871	0.107564309	0.178633624	0.262141557	0.374280956	0.481671821
382.43302	0.036206764	0.107697551	0.178764963	0.261557865	0.37391756	0.481837992
382.63302	0.035890495	0.107180533	0.178924165	0.26076113	0.373314031	0.481542934
382.83302	0.035784285	0.107565369	0.179510804	0.260847692	0.372734882	0.480001553
383.03302	0.035894274	0.108285525	0.179582895	0.260745798	0.372978896	0.479617864
383.23302	0.036120209	0.10812777	0.179610571	0.26097814	0.372151832	0.479056729
383.43302	0.035955481	0.108886323	0.179869826	0.260830817	0.372570269	0.478716301
383.63302	0.036136812	0.108967459	0.180271187	0.261197734	0.37318645	0.478202596
383.83302	0.036910178	0.108873678	0.180415388	0.260724933	0.372993758	0.478089038
384.03302	0.037689009	0.108525302	0.179895568	0.260900431	0.3730896	0.477100114
384.23302	0.038518738	0.108545046	0.179675486	0.261032851	0.372939264	0.476635942
384.43302	0.038908791	0.108793011	0.179445488	0.261297469	0.372866436	0.476063733
384.63302	0.038620633	0.108374595	0.179702754	0.260825031	0.372670387	0.475800573
384.83302	0.038062325	0.107856432	0.18025416	0.260064361	0.372748407	0.475571207
385.03302	0.03800779	0.107984101	0.180206297	0.259177692	0.372372551	0.475331713
385.23302	0.037329127	0.107860378	0.18056365	0.258855986	0.372203273	0.475340253
385.43302	0.036400527	0.108123807	0.180005044	0.258374652	0.371813969	0.475221286
385.63302	0.035726983	0.108376149	0.179738359	0.258497573	0.371662855	0.474985483
385.83302	0.034972368	0.108499424	0.179882307	0.258207059	0.371610814	0.475291947
386.03302	0.034393472	0.108349116	0.180343133	0.257980948	0.371524194	0.475153747
386.23302	0.034383376	0.108596298	0.180128668	0.257489599	0.371259099	0.474770786
386.43302	0.034020964	0.108170147	0.179344451	0.25704603	0.370531616	0.47422275
386.63302	0.033535287	0.107588812	0.178782808	0.25711795	0.37016213	0.473583555
386.83302	0.034360882	0.107452521	0.178034021	0.257500247	0.370422508	0.472779395
387.03302	0.035021691	0.108307467	0.177436884	0.258002416	0.370922443	0.473138646
387.23302	0.035147287	0.107608238	0.177407638	0.258765035	0.370909629	0.473001666
387.43302	0.035864134	0.107095858	0.177418663	0.259260235	0.371403199	0.472817644
387.63302	0.03657437	0.10689017	0.177498809	0.259288176	0.371862207	0.473173407
387.83302	0.03713923	0.106280149	0.177195257	0.259286913	0.371199951	0.472893479
388.03302	0.037034316	0.106081355	0.177071422	0.259179009	0.371493811	0.472573595
388.23302	0.037222051	0.106046616	0.177063474	0.258599828	0.370795713	0.472907131
388.43302	0.037229305	0.106243645	0.177149257	0.258100693	0.370875268	0.472460453
388.63302	0.037449706	0.105291625	0.177655501	0.256805236	0.36992224	0.472029401
388.83302	0.037618285	0.105096042	0.178292033	0.256179937	0.369401203	0.472066222
389.03302	0.037868341	0.105875841	0.178724346	0.255967401	0.368958161	0.472087922
389.23302	0.037229424	0.105868322	0.178989854	0.256128484	0.368712354	0.471740773
389.43302	0.037029674	0.105807309	0.178776343	0.255771787	0.368342711	0.472012152
389.63302	0.036826184	0.106494456	0.178996727	0.256231931	0.36821245	0.471880025
389.83302	0.036882315	0.107812921	0.179145481	0.255518032	0.367581569	0.471507308
390.03302	0.036612689	0.107472168	0.179056594	0.255863484	0.367507204	0.471120067
390.23302	0.036404706	0.107447118	0.178732703	0.255770492	0.367551032	0.47058717
390.43302	0.036552936	0.108209168	0.178656866	0.255247193	0.367781322	0.469725866
390.63302	0.037007566	0.107664792	0.178156315	0.255588863	0.368253361	0.46930387
390.83302	0.037096032	0.108119496	0.177620673	0.256217362	0.368785744	0.469301585
391.03302	0.036991894	0.109085003	0.177844462	0.256638556	0.36895569	0.469755302
391.23302	0.036422055	0.108707225	0.17799966	0.256871211	0.369372552	0.469864831
391.43302	0.036511466	0.108066866	0.177683451	0.256843374	0.369304634	0.469416993
391.63302	0.035437446	0.107433126	0.177228007	0.256996681	0.369019621	0.469048174
391.83302	0.035160501	0.106778753	0.177606014	0.256369028	0.368492561	0.468137044
392.03302	0.034522572	0.106341578	0.177869793	0.256026187	0.368394047	0.46824801
392.23302	0.034728844	0.105484227	0.177866478	0.255069829	0.367893756	0.467817921
392.43302	0.034658797	0.10541756	0.177444582	0.254625368	0.368081983	0.467519727
392.63302	0.034787241	0.105102024	0.177352152	0.254422382	0.367493357	0.467227403
392.83302	0.034842779	0.104556777	0.177505124	0.25454002	0.367395452	0.467278293
393.03302	0.035064899	0.104390709	0.177751292	0.254579625	0.366922146	0.46707096
393.23302	0.034955898	0.104448168	0.177482857	0.255132235	0.366729277	0.466778097
393.43302	0.03571947	0.104623654	0.177596964	0.254392697	0.365934527	0.467191561
393.63302	0.035605464	0.105127131	0.177952519	0.254476835	0.365694887	0.467071222
393.83302	0.03600797	0.105445025	0.178174925	0.254515556	0.365389238	0.466910967
394.03302	0.0360431	0.104721221	0.178162056	0.255360049	0.365200042	0.467274095
394.23302	0.036353343	0.104892965	0.178403852	0.255368233	0.365239208	0.46762329
394.43302	0.036900437	0.105026315	0.178080608	0.254844621	0.364609907	0.46741488
394.63302	0.037296131	0.105534814	0.177686521	0.25531088	0.36428909	0.467685087
394.83302	0.037005952	0.106699134	0.177829303	0.255416129	0.363792834	0.468389655
395.03302	0.036869386	0.10629751	0.177788435	0.255341475	0.363534887	0.468464698
395.23302	0.036890541	0.106307571	0.177215174	0.255147497	0.362880929	0.467490461
395.43302	0.036965071	0.106310085	0.176974868	0.255416946	0.362090476	0.466606041
395.63302	0.036240953	0.105529732	0.17684855	0.255744199	0.36137889	0.466455661
395.83302	0.036341814	0.106329637	0.176787521	0.254651638	0.36138557	0.466068988
396.03302	0.03604595	0.106164828	0.176446756	0.254200902	0.361497702	0.466065615
396.23302	0.035858302	0.10531452	0.175744038	0.254047172	0.361814556	0.465905359
396.43302	0.035868779	0.105699045	0.175509541	0.253697464	0.362085739	0.465642733
396.63302	0.035716756	0.105633259	0.175497392	0.253539606	0.362218512	0.465105611
396.83302	0.035353929	0.105006991	0.174739326	0.252921401	0.362355385	0.464950156
397.03302	0.035211591	0.104908165	0.174835885	0.252632393	0.362235889	0.464008421
397.23302	0.035038471	0.105247499	0.174603844	0.252427401	0.362737534	0.463587888
397.43302	0.035400697	0.1046402	0.174736204	0.251767533	0.362665929	0.463657134
397.63302	0.035165518	0.104003718	0.174537699	0.252255496	0.362757442	0.463698885
397.83302	0.035739103	0.104314015	0.173846087	0.252401355	0.362718889	0.463394727
398.03302	0.035521296	0.104344865	0.173435287	0.252317556	0.362686753	0.463621654
398.23302	0.03538379	0.104223632	0.173922012	0.2519954	0.362672469	0.463531541
398.43302	0.035766382	0.104126872	0.173898381	0.251700455	0.362008593	0.463276958
398.63302	0.036362629	0.105010133	0.174200675	0.251588531	0.362238078	0.463106193
398.83302	0.035975349	0.104521802	0.174097568	0.251597541	0.36138993	0.4626159
399.03302	0.03571611	0.103875995	0.173626075	0.252024542	0.360727929	0.462369596
399.23302	0.035801872	0.104985596	0.173366645	0.25207747	0.360215313	0.46173235
399.43302	0.035648655	0.105198054	0.173469954	0.252195518	0.359845008	0.461951252
399.63302	0.035517469	0.10504384	0.173627368	0.251750301	0.359612825	0.462183922
[truncated: 1,001 more rows]
