# Supplementary material for: Low-affinity integrin states have faster ligand-binding kinetics than the high-affinity state
Source: eLife. 2021 Dec 2;10:e73359. doi: 10.7554/eLife.73359 (PMC8730728; doi:10.7554/eLife.73359)
Supplement: Figure 4—source data 3. [file elife-73359-fig4-data3.txt]

Time (s)	3.13nM a5b1 ecto	6.25nM a5b1 ecto	12.5nM a5b1 ecto	25nM a5b1 ecto	50nM a5b1 ecto	100nM a5b1 ecto
0	-0.0052419	-0.0102513	-0.0112575	-0.0012731	-0.0017515	0.00728753
0.2	-0.0055829	-0.0072708	-0.0044907	-0.0009514	-0.0052452	0.01295325
0.4	-0.0022142	-0.0034771	-0.0044746	0.00138972	-0.0016297	0.00637647
0.6	-0.0007761	-0.0040519	-0.0073098	-0.0010615	0.00195294	0.01585391
0.8	-0.0049962	-0.0065054	-0.0029866	0.00760559	0.00056504	0.02204993
1	-0.0018502	-0.0019861	-0.0009885	0.00783126	0.00294506	0.02162614
1.2	-0.0015483	-0.006159	-0.0009103	0.00948892	0.01094221	0.02354636
1.4	-0.0013041	-0.002096	0.00329073	0.00718556	0.00796425	0.02846738
1.6	0.00588471	0.00162005	0.00033678	0.00748799	0.01101022	0.03208485
1.8	-0.0024424	-0.0046864	-0.0003342	0.01300262	0.01049708	0.03045752
2	0.00202394	0.00063038	-0.0000638	0.01174281	0.02022421	0.03599009
2.2	0.00443846	-0.0002145	0.00099982	0.01400785	0.01563918	0.04034242
2.4	0.00290865	0.00203961	0.00382604	0.01425175	0.02433329	0.04159006
2.6	0.00445545	-0.0006034	0.00461252	0.01065109	0.02189302	0.05080017
2.8	0.00126887	-0.0021608	0.00788499	0.01610605	0.02215891	0.04736474
3	0.00690145	0.00279855	0.00379391	0.01724814	0.02471357	0.05026498
3.2	0.00568402	0.00206452	0.00647618	0.0174921	0.02918934	0.05328229
3.4	0.00172967	0.00381535	0.00927748	0.01632379	0.02779984	0.05499449
3.6	0.00134951	0.00290262	0.00492139	0.01785062	0.02987336	0.06234696
3.8	0.00545639	-0.0009797	0.00131001	0.01537584	0.03060006	0.06464675
4	0.00291068	0.00192767	0.00570662	0.02177922	0.03295564	0.06348619
4.2	0.00266677	0.0039249	0.00915392	0.02154015	0.03543662	0.06685432
4.4	-0.000776	0.00185692	0.00450607	0.02151213	0.03737151	0.0731894
4.6	0.00291795	-0.0004562	0.00928266	0.02641068	0.03869187	0.08001807
4.8	0.00488299	0.00564181	0.00524063	0.02589456	0.03595798	0.07835224
5	0.00531888	0.00341898	0.00648083	0.02327768	0.04462349	0.0784997
5.2	0.00421602	0.01000368	0.00894053	0.02342991	0.04274272	0.08629879
5.4	0.00310254	0.0095452	0.00994815	0.02765374	0.04352283	0.08659795
5.6	0.00077915	0.0057227	0.00777347	0.02357577	0.04713356	0.08921596
5.8	0.00164068	0.00469732	0.011144	0.02791784	0.05105387	0.09229007
6	0.00462783	0.00570321	0.00850667	0.02875308	0.04851257	0.09152385
6.2	0.00433034	0.00434893	0.01120658	0.02989946	0.04859292	0.10252306
6.4	0.00311351	0.00328052	0.01188917	0.03265105	0.05193704	0.10185465
6.6	0.00570905	0.00990897	0.01502265	0.0285816	0.05459403	0.10354319
6.8	0.00669313	0.00610923	0.00594367	0.0312588	0.05508273	0.10584196
7	0.00492615	0.00370633	0.016369	0.02985458	0.05694985	0.11046561
7.2	0.00313392	0.00432762	0.01382291	0.0314147	0.05889106	0.11060183
7.4	0.00307906	0.00301987	0.01661666	0.03485642	0.05875593	0.11434748
7.6	0.00449479	0.00690114	0.01214237	0.03086398	0.06002366	0.11652848
7.8	0.00507516	0.01194787	0.01749881	0.04196261	0.06169861	0.12153801
8	0.00502104	0.00691235	0.00873442	0.04021446	0.06530469	0.11874988
8.2	0.00350553	0.00709432	0.01586832	0.03872917	0.06453126	0.1252397
8.4	0.00603456	0.00929475	0.01841195	0.03699486	0.0654447	0.12821975
8.6	0.00693912	0.00939464	0.0126272	0.03714786	0.06619697	0.13098934
8.8	0.00444341	0.00891345	0.01651813	0.04113315	0.07124215	0.13338706
9	0.00519681	0.01332247	0.01669843	0.04036002	0.07226884	0.13702622
9.2	0.01023889	0.0077058	0.01595832	0.03827803	0.07263505	0.13761499
9.4	0.00424522	0.00738918	0.01689257	0.03736321	0.07410275	0.14279082
9.6	0.00426227	0.00708294	0.0178643	0.03912477	0.07931291	0.14098271
9.8	0.01025361	0.00802844	0.01657243	0.0379291	0.07692145	0.14894941
10	0.00650802	0.00839016	0.02101089	0.04638346	0.08278841	0.15237246
10.2	0.00752169	0.00814676	0.0200925	0.04746966	0.0814188	0.14807596
10.4	0.00729895	0.01008182	0.01969291	0.0437064	0.08585852	0.15318831
10.6	0.01014364	0.00928688	0.01699741	0.0469418	0.08725046	0.15787151
10.8	0.00525981	0.00905943	0.02074201	0.04707329	0.09044175	0.16120079
11	0.0040704	0.01302766	0.01988544	0.04672156	0.08850764	0.15904495
11.2	0.00882566	0.00848561	0.01717617	0.05093722	0.09069221	0.16270509
11.4	0.00802392	0.00807291	0.02347417	0.04821847	0.08591365	0.16770604
11.6	0.01044536	0.01220882	0.0244052	0.04940973	0.08934229	0.16872629
11.8	0.00967413	0.01171469	0.02457108	0.04827945	0.09321581	0.16927328
12	0.00703806	0.00950277	0.0248505	0.05441235	0.09714251	0.17537698
12.2	0.0093475	0.01639115	0.02656747	0.05212663	0.09089982	0.1748785
12.4	0.00922495	0.0092569	0.01661576	0.05573885	0.10005938	0.17671391
12.6	0.01110584	0.01211714	0.0265239	0.0588526	0.09676319	0.17958501
12.8	0.01096589	0.01721483	0.02084471	0.05074005	0.10215496	0.1860995
13	0.00833369	0.01635503	0.02357019	0.05289374	0.10383182	0.18653777
13.2	0.01148212	0.01445442	0.02135344	0.05639325	0.10194116	0.18681177
13.4	0.01179719	0.01595425	0.02563955	0.05789588	0.1083781	0.18891385
13.6	0.00824726	0.01420092	0.02406152	0.05625061	0.10630339	0.19457975
13.8	0.0088076	0.01176142	0.02745052	0.05645369	0.10662763	0.19846466
14	0.00713754	0.0131123	0.02879013	0.06133531	0.11123019	0.19559678
14.2	0.00856203	0.01528638	0.02619566	0.05881379	0.10419714	0.19655344
14.4	0.00832421	0.01265806	0.02616943	0.06044052	0.1147794	0.20725175
14.6	0.00979841	0.01604521	0.0293671	0.06286113	0.11403464	0.20872268
14.8	0.01175094	0.01632392	0.03147705	0.06029556	0.11688959	0.20502355
15	0.00901181	0.01656925	0.02313621	0.06296645	0.11395048	0.2079167
15.2	0.0115633	0.0168842	0.03099795	0.06190751	0.11634426	0.21620902
15.4	0.00970668	0.01339614	0.02631058	0.06292198	0.12011026	0.2144331
15.6	0.00774718	0.01569462	0.02722402	0.06512372	0.12267422	0.21470496
15.8	0.01326597	0.01707858	0.02659924	0.06871842	0.11974858	0.21696254
16	0.01342666	0.01758623	0.03025241	0.06387315	0.11942684	0.22270724
16.2	0.00901157	0.01713228	0.03196622	0.06645713	0.12722211	0.2212874
16.4	0.01245952	0.01217705	0.03167619	0.07110689	0.12591778	0.22568097
16.6	0.01262403	0.01498162	0.02772166	0.06877951	0.12210225	0.2314659
16.8	0.0151375	0.01660824	0.0313151	0.06637542	0.13034546	0.2300854
17	0.00829566	0.01851141	0.03644933	0.06965993	0.12937956	0.23031994
17.2	0.01171577	0.01865542	0.03434516	0.07157932	0.13325702	0.23065349
17.4	0.00710362	0.0172224	0.02971102	0.0688874	0.13256299	0.23933681
17.6	0.00773406	0.01486188	0.03508188	0.07068185	0.13327663	0.24062833
17.8	0.01197201	0.01779115	0.03099592	0.07526622	0.13670038	0.24284705
18	0.01261033	0.0184558	0.03005234	0.07213601	0.13439783	0.24539022
18.2	0.01588569	0.0217619	0.03024043	0.0719898	0.13655442	0.24588475
18.4	0.00987214	0.01986229	0.03166158	0.07118563	0.13768142	0.24656948
18.6	0.0105446	0.01744091	0.03689231	0.0743836	0.14112823	0.25001606
18.8	0.01424009	0.01989871	0.03421272	0.07510976	0.13877355	0.24875399
19	0.01011813	0.02404964	0.03196551	0.07818435	0.14367794	0.25691381
19.2	0.0082171	0.02104044	0.03243978	0.07443289	0.14679026	0.25565251
19.4	0.01091874	0.02243721	0.03786404	0.07785807	0.14677226	0.26132908
19.6	0.01226181	0.02086913	0.0381728	0.07606409	0.14499938	0.25710722
19.8	0.01283282	0.01668805	0.03678431	0.07859222	0.14741378	0.26104566
20	0.0113895	0.01960557	0.0419236	0.08112846	0.14852463	0.26439795
20.2	0.01282019	0.02316898	0.03872676	0.08033763	0.14982652	0.26496902
20.4	0.01445192	0.0161044	0.03618433	0.07532428	0.15064322	0.2675589
20.6	0.01076985	0.01657301	0.04122581	0.08150063	0.15232276	0.27166703
20.8	0.01318419	0.02044958	0.03858258	0.08258705	0.15379923	0.27147236
21	0.01259202	0.02081495	0.03848125	0.0819426	0.15389465	0.27547809
21.2	0.01187104	0.0194664	0.03306718	0.0818011	0.15756427	0.28451213
21.4	0.01292277	0.02325493	0.04288699	0.08463107	0.15658884	0.28236529
21.6	0.01419676	0.02370476	0.04269297	0.08780919	0.1612504	0.28351232
21.8	0.01290488	0.02022862	0.03840871	0.08126776	0.16297316	0.28553864
22	0.01098329	0.02171349	0.04485334	0.0865135	0.16343456	0.28900924
22.2	0.01059324	0.01897275	0.04293354	0.08776323	0.16454499	0.28910222
22.4	0.01349604	0.01974207	0.04166223	0.08561729	0.16651117	0.29102179
22.6	0.01262385	0.02413451	0.04000111	0.08552848	0.16205662	0.29103884
22.8	0.01327187	0.0229187	0.04380985	0.08512501	0.16387706	0.29282871
23	0.0130893	0.01989358	0.04041268	0.08952318	0.16621273	0.29802063
23.2	0.01293189	0.02151787	0.04523714	0.08977143	0.16589748	0.2947112
23.4	0.01572067	0.02576458	0.04400225	0.09059314	0.17310148	0.29967728
23.6	0.01515204	0.02511781	0.0393699	0.09157096	0.17185949	0.30205664
23.8	0.01160813	0.02662986	0.0492136	0.09009681	0.17386853	0.30674812
24	0.01701921	0.02335739	0.05000044	0.09302316	0.1729145	0.30730316
24.2	0.01670468	0.02378165	0.04440559	0.09476851	0.17669421	0.30994823
24.4	0.0148533	0.02649408	0.04637332	0.09282712	0.17465477	0.31485018
24.6	0.01443023	0.02355164	0.04149587	0.09652047	0.17907386	0.30874636
24.8	0.01529944	0.02115023	0.04600055	0.09351711	0.17833721	0.31843271
25	0.01462502	0.02843755	0.04774453	0.09361325	0.18120139	0.32123252
25.2	0.01281375	0.02366644	0.05004264	0.09700112	0.18117838	0.31616327
25.4	0.01251829	0.02328849	0.04856177	0.09617351	0.1849476	0.31781771
25.6	0.01492131	0.02129733	0.04914077	0.102172	0.18446516	0.32275882
25.8	0.01878321	0.02203834	0.04927309	0.09701733	0.18752944	0.32268235
26	0.01358611	0.02664482	0.04740567	0.09521894	0.18417566	0.32283398
26.2	0.01510316	0.02374625	0.04808558	0.10044525	0.1888368	0.32671627
26.4	0.01309937	0.02742403	0.05342437	0.10018413	0.19035821	0.33338615
26.6	0.01753277	0.02602499	0.0466323	0.10116259	0.18942653	0.33627542
26.8	0.01262319	0.02207422	0.05445029	0.10405014	0.19461464	0.33297857
27	0.01209998	0.02820253	0.05540885	0.10162548	0.19107186	0.3391225
27.2	0.01804662	0.02868217	0.04825915	0.10224209	0.19227647	0.34099772
27.4	0.01565814	0.02441674	0.05057378	0.099762	0.19738661	0.34335056
27.6	0.01749265	0.02991545	0.05221452	0.10627793	0.19513868	0.34276643
27.8	0.01710683	0.02919322	0.04928572	0.10288159	0.20200007	0.34117177
28	0.01526171	0.02584791	0.05345525	0.10837047	0.19892573	0.34877172
28.2	0.01785237	0.02985656	0.05515952	0.10691897	0.20037489	0.34809956
28.4	0.01545793	0.02945441	0.05505849	0.10548685	0.20151018	0.34361151
28.6	0.01160532	0.02851534	0.05499692	0.10669093	0.20117872	0.34922304
28.8	0.01932693	0.02750122	0.05505969	0.10971467	0.20203047	0.35359749
29	0.01484037	0.02499163	0.05339815	0.10958777	0.20391493	0.35290816
29.2	0.01450897	0.02404904	0.05464067	0.10926519	0.20527016	0.35625615
29.4	0.01720381	0.02757716	0.05775131	0.11063187	0.20407324	0.35827759
29.6	0.01618558	0.02510696	0.05969132	0.11008928	0.2080574	0.36271312
29.8	0.01477725	0.02972167	0.05356647	0.11407242	0.21114658	0.36013838
30	0.01576716	0.02567655	0.06072183	0.11026065	0.20938145	0.36735919
30.2	0.02191609	0.027969	0.05753477	0.11257343	0.20980482	0.36602464
30.4	0.0178814	0.02851349	0.05347557	0.11074452	0.21186202	0.36778059
30.6	0.0148201	0.03058606	0.06185468	0.11450974	0.21346401	0.3694258
30.8	0.02005655	0.03017264	0.05594243	0.11582778	0.21933936	0.37233582
31	0.01810783	0.03023934	0.05482639	0.1131113	0.21719568	0.37686148
31.2	0.01825911	0.03287553	0.05906965	0.11625389	0.21650033	0.37744096
31.4	0.01758099	0.03374189	0.06188865	0.12051092	0.21961754	0.37353411
31.6	0.01906401	0.03041505	0.05992724	0.11942444	0.22204321	0.37973788
31.8	0.01686919	0.02993738	0.05929299	0.11924819	0.22221421	0.38337722
32	0.018179	0.02915114	0.06028916	0.11955748	0.22200554	0.38052013
32.2	0.01825917	0.03567779	0.05837245	0.11984025	0.22136002	0.37748673
32.4	0.02071995	0.03122627	0.06302245	0.12059341	0.22583913	0.38808599
32.6	0.01805103	0.03134584	0.06299551	0.11944262	0.2277156	0.38817754
32.8	0.01677788	0.03150373	0.06226321	0.12020151	0.22759526	0.38478997
33	0.01708633	0.03370297	0.0624484	0.12211726	0.23145496	0.39184335
33.2	0.01741892	0.03421133	0.06165148	0.11957691	0.23206603	0.39298239
33.4	0.01879822	0.03126069	0.06091196	0.12414045	0.23654386	0.39579125
33.6	0.01788044	0.03229296	0.067773	0.12586127	0.22982614	0.39734736
33.8	0.02212441	0.03822815	0.06467296	0.12533925	0.2338184	0.3973805
34	0.01922602	0.03494042	0.06305064	0.12392728	0.23610788	0.39968171
34.2	0.01872492	0.03457462	0.06427766	0.12126587	0.2349835	0.40024081
34.4	0.01830954	0.03411358	0.06429006	0.13009391	0.23747098	0.40111282
34.6	0.01962245	0.03575617	0.06142719	0.12584381	0.2393285	0.40503791
34.8	0.02148158	0.03430533	0.06308056	0.12629954	0.24252217	0.41255048
35	0.02092862	0.03848523	0.06944127	0.12773512	0.23754399	0.41189721
35.2	0.01852829	0.03246933	0.06547971	0.12661831	0.23967367	0.40983048
35.4	0.0207507	0.03448999	0.0674174	0.12855898	0.24072926	0.4090617
35.6	0.01945865	0.03306096	0.06641115	0.12974249	0.242096	0.41339603
35.8	0.01750231	0.03501469	0.06343044	0.13301526	0.24448573	0.41666212
36	0.01524341	0.03347712	0.06391574	0.1338443	0.24551546	0.41967919
36.2	0.02131576	0.03152948	0.0662135	0.13273565	0.24823307	0.4206163
36.4	0.02096898	0.03779202	0.06725086	0.13150607	0.24680775	0.41667524
36.6	0.02220434	0.03194415	0.06488337	0.13267182	0.24955892	0.42200377
36.8	0.01838529	0.03546375	0.07004209	0.13122712	0.2514851	0.42342475
37	0.02198261	0.03522873	0.06978174	0.13412158	0.2519012	0.42667511
37.2	0.0214904	0.0337978	0.06665106	0.13361071	0.25323527	0.43153479
37.4	0.02194232	0.03685844	0.07027508	0.1370611	0.25400513	0.42756739
37.6	0.01847983	0.03269231	0.07100613	0.13941149	0.25525647	0.42785635
37.8	0.02101863	0.03526503	0.06834991	0.13635657	0.25736301	0.4318557
38	0.02040804	0.03940081	0.06857474	0.13971846	0.25611763	0.43724587
38.2	0.02167756	0.03662103	0.07280727	0.14131187	0.25780999	0.43060842
38.4	0.0210684	0.03839874	0.07016142	0.14169024	0.25951081	0.43844667
38.6	0.02048075	0.03854811	0.0742894	0.13767974	0.26054024	0.4384568
38.8	0.02121836	0.03663474	0.07535841	0.1381443	0.2604494	0.43600824
39	0.02486891	0.03690922	0.07110037	0.14215164	0.2635883	0.44547143
39.2	0.02226472	0.03830051	0.07217784	0.13900523	0.26102089	0.44407692
39.4	0.02330441	0.03888762	0.07480963	0.13943229	0.26498382	0.44582167
39.6	0.02376682	0.04076147	0.0726815	0.13980107	0.2647311	0.44644871
39.8	0.02259779	0.04147583	0.07523872	0.14256571	0.26744454	0.44704547
40	0.02306259	0.04140418	0.07525916	0.1463034	0.26853257	0.45155313
40.2	0.02359551	0.03824705	0.07392962	0.1446139	0.27090644	0.45343139
40.4	0.02024096	0.03756547	0.075821	0.14754866	0.27196323	0.44924035
40.6	0.02407491	0.03889596	0.07574405	0.14454798	0.27392601	0.45669117
40.8	0.02130288	0.03951096	0.0723439	0.14563398	0.27295148	0.45413223
41	0.02094239	0.04206621	0.08098049	0.1436588	0.27663188	0.4594188
41.2	0.01834277	0.04294449	0.07686187	0.14719374	0.27659009	0.45930641
41.4	0.02383172	0.04224311	0.07488507	0.14687348	0.27511183	0.45864541
41.6	0.02292669	0.03892409	0.07081284	0.14669864	0.27487176	0.46085396
41.8	0.02359832	0.03991866	0.07814266	0.15315018	0.27927368	0.46097746
42.000001	0.02161634	0.04360491	0.07755847	0.14711033	0.28089564	0.46603408
42.200001	0.0228436	0.03711164	0.07992019	0.14565979	0.2828322	0.46727481
42.400001	0.02573699	0.04507571	0.07736881	0.15147368	0.27791487	0.47068563
42.600001	0.02160621	0.04365784	0.07862838	0.15260927	0.27948659	0.47044947
42.800001	0.02366472	0.03885746	0.08304514	0.15544156	0.28288554	0.47246614
43.000001	0.02244669	0.04563152	0.07870509	0.1530848	0.28088438	0.47648373
43.200001	0.02612859	0.03793889	0.07579024	0.15457163	0.28391462	0.47426942
43.400001	0.02257562	0.03948569	0.07363541	0.15582506	0.28931593	0.4743022
43.600001	0.02337784	0.04221308	0.08203371	0.15418665	0.28610813	0.47603097
43.800001	0.02806133	0.0419321	0.0806836	0.15699349	0.29018884	0.4796814
44.000001	0.02166075	0.03959214	0.07965924	0.15431373	0.28991239	0.47833302
44.200001	0.022178	0.04256004	0.08289249	0.15853516	0.29479527	0.48318091
44.400001	0.02436233	0.04345214	0.07900043	0.15938769	0.29159664	0.48410514
44.600001	0.02687353	0.04083222	0.08603455	0.15329437	0.28981095	0.48907616
44.800001	0.02094651	0.04031711	0.08513124	0.15820597	0.28991359	0.49004212
45.000001	0.02319795	0.0417543	0.08516248	0.16168008	0.29686104	0.48618021
45.200001	0.02679688	0.0426473	0.08263405	0.15976713	0.29617392	0.4915246
45.400001	0.02724755	0.03969985	0.08461978	0.15761332	0.29613232	0.49501636
45.600001	0.02331996	0.0447179	0.08197971	0.16289876	0.29670774	0.49446836
45.800001	0.02325475	0.04225051	0.08564825	0.16364245	0.30005728	0.49517193
46.000001	0.02545768	0.04401105	0.08309062	0.16164975	0.29788124	0.49908247
46.200001	0.02612216	0.04810118	0.08341874	0.15949462	0.30181181	0.49933853
46.400001	0.0269447	0.04798746	0.08518656	0.16016613	0.30153619	0.4958792
46.600001	0.02524591	0.04737365	0.08573998	0.1642258	0.3000512	0.50101366
46.800001	0.02801371	0.04788035	0.08307041	0.16265748	0.3024764	0.5039331
47.000001	0.02358121	0.04603201	0.08767672	0.16702161	0.30593752	0.50078645
47.200001	0.02628255	0.04279947	0.09040506	0.16424207	0.30632376	0.50652149
47.400001	0.02774394	0.04703676	0.09004553	0.16544775	0.30499684	0.50819876
47.600001	0.02635736	0.04507219	0.08749308	0.16609476	0.31154024	0.50829389
47.800001	0.02507603	0.04255825	0.08722343	0.16740696	0.30936813	0.50932625
48.000001	0.02618665	0.04783618	0.08808143	0.16797845	0.30834531	0.51201108
48.200001	0.02404326	0.04643297	0.08537008	0.1691135	0.30708741	0.51506605
48.400001	0.02416927	0.04800367	0.09086759	0.17008207	0.31339418	0.51771751
48.600001	0.02686757	0.04589522	0.08731516	0.17425243	0.31339823	0.51456228
48.800001	0.02678752	0.04492819	0.08957662	0.17272483	0.31649386	0.5155926
49.000001	0.0241158	0.04638862	0.08621938	0.17097591	0.31440889	0.52170351
49.200001	0.02906472	0.04793715	0.08851279	0.16945158	0.3196268	0.52546671
49.400001	0.02847463	0.05014425	0.09146161	0.17327378	0.31909548	0.52096966
49.600001	0.02761418	0.04828995	0.08247359	0.17247836	0.31813048	0.5230892
49.800001	0.02919954	0.04802137	0.08959617	0.17200903	0.31636714	0.5287762
50.000001	0.02292949	0.04895585	0.09252031	0.17360155	0.319108	0.52733925
50.200001	0.02532918	0.04290223	0.0905195	0.17437802	0.32377135	0.52714517
50.400001	0.02693153	0.05001449	0.09152575	0.17588125	0.32150017	0.53016105
50.600001	0.02409971	0.04700726	0.0926971	0.17382435	0.32198559	0.52791634
50.800001	0.02615857	0.04964631	0.0936987	0.1772751	0.32283305	0.52960029
51.000001	0.02957094	0.04936057	0.09272481	0.18226431	0.32423984	0.53555289
51.200001	0.02606589	0.04828071	0.09640659	0.17527263	0.32692312	0.53487411
51.400001	0.02453393	0.0476346	0.08981426	0.17629264	0.32792496	0.53992846
51.600001	0.02868456	0.05119186	0.09083368	0.18177907	0.3322091	0.53814473
51.800001	0.02976811	0.04948967	0.09125383	0.18035494	0.33028137	0.53923741
52.000001	0.02836293	0.05050569	0.09466816	0.17929087	0.32632469	0.54199996
52.200001	0.02503723	0.05133021	0.09885199	0.18018989	0.32758867	0.54510787
52.400001	0.02894819	0.04947209	0.09471078	0.18372796	0.33171486	0.54102733
52.600001	0.02704442	0.04968422	0.09189655	0.17984996	0.33121835	0.5448015
52.800001	0.02931297	0.0462808	0.0938759	0.18170385	0.33233201	0.54907444
53.000001	0.02803773	0.05274057	0.09622367	0.18184082	0.33616852	0.5496501
53.200001	0.02277112	0.0505836	0.09688283	0.18837009	0.33815872	0.54449954
53.400001	0.02745033	0.04800057	0.09430177	0.184018	0.3337171	0.55262389
53.600001	0.02847028	0.0517227	0.09613825	0.18564974	0.33889913	0.55298796
53.800001	0.02731782	0.05079913	0.09711958	0.18485115	0.34072935	0.55310836
54.000001	0.03027684	0.0505343	0.09950431	0.18471275	0.33776902	0.55171564
54.200001	0.03193146	0.04739487	0.09752829	0.18736545	0.3413279	0.55309036
54.400001	0.02813161	0.05248487	0.1021135	0.18697838	0.34076058	0.55922225
54.600001	0.02407366	0.05063808	0.09704359	0.18549548	0.34569739	0.55783918
54.800001	0.03401047	0.05195319	0.10291149	0.19170366	0.34559642	0.55560293
55.000001	0.03189837	0.04962405	0.09784952	0.18519356	0.34244078	0.56358626
55.200001	0.03139711	0.05334347	0.10274227	0.18815891	0.34584319	0.56393614
55.400001	0.02824521	0.05221897	0.10191335	0.19044123	0.34632575	0.5627872
55.600001	0.0320772	0.05638367	0.09985508	0.18927513	0.34599041	0.5672442
55.800001	0.0275572	0.05145096	0.0945635	0.18852757	0.34745859	0.56742432
56.000001	0.02871859	0.054214	0.10070033	0.19121913	0.35096025	0.57251313
56.200001	0.02972347	0.05072975	0.1006685	0.19102619	0.35145616	0.56642559
56.400001	0.0284096	0.04828357	0.10329963	0.19203905	0.35138427	0.57397452
56.600001	0.03051013	0.05287903	0.10415019	0.19622759	0.35355436	0.57813003
56.800001	0.02980131	0.05101102	0.10768487	0.19140605	0.35289048	0.5725303
57.000001	0.03153527	0.04994642	0.10068203	0.19583092	0.35317933	0.57458117
57.200001	0.02916926	0.05496639	0.10312112	0.19377856	0.35290527	0.5752919
57.400001	0.03044921	0.05542016	0.10441323	0.19241957	0.35348784	0.57565954
57.600001	0.03150714	0.04895615	0.10447355	0.1947193	0.35895013	0.58379438
57.800001	0.0288409	0.05111748	0.10666533	0.2002434	0.35939669	0.57939389
58.000001	0.03240669	0.05413425	0.10145511	0.19651304	0.36103284	0.58219102
58.200001	0.03451723	0.0548169	0.10784353	0.1969863	0.36062132	0.5861434
58.400001	0.02515787	0.05483389	0.10343315	0.19758795	0.36002397	0.59002342
58.600001	0.03083194	0.05218064	0.10503502	0.19829021	0.36181521	0.58155873
58.800001	0.03246206	0.05337083	0.10193898	0.19845758	0.36142909	0.58738973
59.000001	0.0284347	0.05227965	0.10408385	0.20184605	0.36228763	0.59387233
59.200001	0.03260309	0.05614972	0.10741045	0.20289503	0.3663144	0.59017565
59.400001	0.03459424	0.05735242	0.10210945	0.19730036	0.36637437	0.58966866
59.600001	0.03254789	0.05337828	0.10506995	0.20279358	0.36413335	0.59441509
59.800001	0.02931315	0.06014615	0.10354842	0.20405118	0.36544525	0.59552946
60.000001	0.0281514	0.05468344	0.10570665	0.2042176	0.37250578	0.59584835
60.200001	0.03219545	0.05258232	0.10482593	0.19991438	0.36990332	0.60214725
60.400001	0.03175622	0.05853319	0.10692067	0.20494471	0.37291669	0.59754875
60.600001	0.02927721	0.0582686	0.10726835	0.20508621	0.37008845	0.59905973
60.800001	0.03046012	0.05055242	0.10514452	0.21032481	0.37374019	0.59550824
61.000001	0.03320754	0.05627411	0.10976447	0.20169483	0.3705604	0.60291555
61.200001	0.03411573	0.0590766	0.11226912	0.20618681	0.37323879	0.60172274
61.400001	0.03526867	0.05460912	0.11204244	0.20684997	0.37618469	0.60136667
61.600001	0.03078426	0.05436362	0.10696333	0.20810808	0.37377071	0.60160689
61.800001	0.03396195	0.05491262	0.10578538	0.20853369	0.37435507	0.60504058
62.000001	0.03267494	0.05826951	0.10965684	0.20854798	0.37654001	0.60898676
62.200001	0.03494048	0.05512553	0.11811413	0.21125512	0.37754678	0.60692218
62.400001	0.03371179	0.05699485	0.11192764	0.2093998	0.38015937	0.61334648
62.600001	0.03323555	0.05757856	0.10849304	0.20567707	0.38022243	0.6130636
62.800001	0.02831471	0.0582062	0.11395861	0.21579741	0.37907409	0.61425462
63.000001	0.03370106	0.0586003	0.10899456	0.21499233	0.3822317	0.61468532
63.200001	0.03601545	0.06085515	0.11058892	0.20993493	0.37994563	0.61714592
63.400001	0.03426802	0.0576837	0.11659117	0.21357612	0.38323866	0.61651125
63.600001	0.03565192	0.05934983	0.11068155	0.21090041	0.38179647	0.6121073
63.800001	0.03317714	0.06132078	0.11342253	0.21228121	0.38626229	0.61372354
64.000001	0.03124178	0.05883312	0.11510213	0.21530531	0.38405763	0.62252298
64.200001	0.03995878	0.06050121	0.11352582	0.21575252	0.38677394	0.62192812
64.400001	0.03301889	0.05703503	0.11529149	0.21136115	0.38672184	0.62267342
64.600001	0.03900693	0.06141631	0.12076285	0.21403157	0.38876183	0.62318524
64.800001	0.03820038	0.06380862	0.11615576	0.2153251	0.3872559	0.62760225
65.000001	0.033481	0.0622617	0.11077745	0.21383469	0.38785004	0.62775388
65.200001	0.03385413	0.05809545	0.11216469	0.2175831	0.39466619	0.62800994
65.400001	0.03562963	0.06265491	0.11430599	0.21875475	0.39054059	0.6291528
65.600001	0.03267932	0.06072318	0.11055662	0.21674119	0.39152931	0.63179043
65.800001	0.03741402	0.06026196	0.11893745	0.2176259	0.39600574	0.63237312
66.000001	0.03218478	0.05730539	0.12110837	0.22313349	0.39355992	0.63122776
66.200001	0.03871894	0.05740374	0.11469115	0.22006111	0.3974626	0.63443687
66.400001	0.03497982	0.0596705	0.11691453	0.22042267	0.39692699	0.63721981
66.600001	0.03461242	0.06072682	0.1182179	0.22133366	0.39907586	0.6366612
66.800001	0.03499419	0.06206363	0.11536773	0.22343085	0.40035867	0.6377286
67.000001	0.03408778	0.06211137	0.11785473	0.21855591	0.39527868	0.64495983
67.200001	0.03769583	0.06271368	0.11977966	0.22358314	0.39993393	0.63894406
67.400001	0.03267265	0.06625962	0.11767717	0.22673706	0.40264534	0.63974169
67.600001	0.03372562	0.05949169	0.12542351	0.22364829	0.40295385	0.64618626
67.800001	0.03460872	0.06472224	0.12222727	0.22141538	0.40337156	0.64619854
68.000001	0.04105246	0.06363487	0.1197442	0.22565399	0.39906763	0.64972308
68.200001	0.03272921	0.0618124	0.11984439	0.2256193	0.40628134	0.6457391
68.400001	0.03435648	0.06318557	0.1205733	0.23056154	0.41080605	0.64967098
68.600001	0.03905094	0.06546896	0.11826606	0.2274547	0.40775286	0.649632
68.800001	0.0371567	0.06343764	0.12374182	0.22798227	0.41122972	0.65610543
69.000001	0.03485102	0.06485718	0.12703361	0.23340796	0.40877151	0.64941552
69.200001	0.03392202	0.06395006	0.12206437	0.23120264	0.41008305	0.65181878
69.400001	0.03525853	0.06434512	0.12086292	0.22848783	0.41272115	0.65832117
69.600001	0.03822315	0.06480413	0.12526776	0.23219149	0.41158663	0.65606859
69.800001	0.03619296	0.07062745	0.12616296	0.2319936	0.41303586	0.66059997
70.000001	0.03347457	0.06395989	0.12177123	0.22807352	0.41321873	0.65867164
70.200001	0.03930712	0.06722551	0.12433834	0.23291562	0.4106419	0.65835192
70.400001	0.03781182	0.0676701	0.12731959	0.23439084	0.41455578	0.65734663
70.600001	0.03416074	0.06266784	0.12824459	0.23249589	0.415367	0.65883353
70.800001	0.04021389	0.06954568	0.12499996	0.23235188	0.41952156	0.66299298
71.000001	0.03689093	0.06681394	0.12719299	0.23464833	0.41606247	0.66423896
71.200001	0.03785217	0.06652665	0.12478097	0.23405997	0.41994237	0.66164222
71.400001	0.03918153	0.06590575	0.1260341	0.23284887	0.42099809	0.66897145
71.600001	0.03919143	0.06649691	0.12545611	0.23504273	0.41732346	0.66730001
71.800001	0.03609413	0.06399995	0.12730785	0.23156647	0.41901909	0.6721169
72.000001	0.03848261	0.06649863	0.1293086	0.23717241	0.42259978	0.66970172
72.200001	0.03599918	0.07049751	0.12409379	0.2402396	0.42192268	0.67305258
72.400001	0.03840709	0.06607926	0.12273754	0.23671703	0.41956281	0.67489603
72.600001	0.03276015	0.06166351	0.13008268	0.23904071	0.42490684	0.67212262
72.800001	0.03608519	0.06742996	0.13162483	0.23835991	0.42314803	0.67274931
73.000001	0.03884292	0.06884646	0.12751622	0.23545281	0.42640733	0.67579487
73.200001	0.03877795	0.06389481	0.12823774	0.23846452	0.42370223	0.68234172
73.400001	0.03746528	0.06913149	0.1288823	0.23957281	0.42727279	0.67915454
73.600001	0.03638971	0.06781232	0.12748386	0.23870639	0.4282391	0.67934337
73.800001	0.0376668	0.06834429	0.12824579	0.23870079	0.43047368	0.68144753
74.000001	0.03877563	0.07307952	0.13046588	0.24532424	0.43061887	0.68769624
74.200001	0.03932375	0.07004374	0.12974556	0.23920224	0.43088519	0.68107369
74.400001	0.04105652	0.06838959	0.12622769	0.24103443	0.43447458	0.68401327
74.600001	0.04318536	0.07098853	0.13353004	0.24247788	0.4314115	0.68621507
74.800001	0.04107875	0.07278371	0.13150258	0.24390362	0.43047797	0.68725696
75.000001	0.0366695	0.07092702	0.12813617	0.24472014	0.43309938	0.68776968
75.200001	0.0364188	0.07067865	0.13276215	0.24081151	0.43488561	0.68813172
75.400001	0.03939182	0.07167488	0.13065745	0.24699132	0.43448376	0.69096568
75.600001	0.03808081	0.0691027	0.13159765	0.24084089	0.43537652	0.69548919
75.800001	0.0382734	0.07225555	0.13151218	0.24571727	0.43810474	0.69125035
76.000001	0.03929174	0.06860429	0.13224472	0.24351881	0.43989395	0.69172957
76.200001	0.0402388	0.06872004	0.13700582	0.24683903	0.43713736	0.69540038
76.400001	0.04248804	0.07037246	0.13823368	0.24789761	0.44000017	0.69488302
76.600001	0.03947693	0.07164257	0.13520057	0.24878584	0.44153058	0.69736233
76.800001	0.03890908	0.06598258	0.13412906	0.24987553	0.44194388	0.70144108
77.000001	0.03714121	0.07366669	0.13308085	0.25010811	0.44419848	0.70449689
77.200001	0.03948409	0.07283455	0.13475455	0.24935774	0.44384336	0.70253637
77.400001	0.03563243	0.07047444	0.13233258	0.25251512	0.44410895	0.69717887
77.600001	0.04214764	0.07255596	0.13550575	0.25145898	0.44381689	0.70406583
77.800001	0.03970081	0.07336509	0.13146897	0.2505921	0.44545709	0.70300462
78.000001	0.04056591	0.07070207	0.13313676	0.25361834	0.44810759	0.70220402
78.200001	0.03868974	0.07334041	0.13735189	0.25382606	0.44870638	0.70444074
78.400001	0.04627699	0.072582	0.13252242	0.25502859	0.45280933	0.71189382
78.600001	0.04058236	0.07055276	0.13573612	0.25357859	0.44753563	0.70609536
78.800001	0.04049784	0.07427913	0.13570113	0.25162367	0.45391118	0.71151402
79.000001	0.03982395	0.07112264	0.13913216	0.25549946	0.45325195	0.70804789
79.200001	0.03892553	0.0742464	0.14031173	0.25546728	0.4496436	0.71510127
79.400001	0.03750491	0.07245356	0.13822187	0.26056842	0.45145618	0.71492341
79.600001	0.03988272	0.0744397	0.14007957	0.25704096	0.45381414	0.71171119
79.800001	0.04130483	0.07334619	0.1358849	0.25173269	0.45249974	0.71489682
80.000001	0.04125637	0.07568508	0.13749702	0.25510226	0.45217716	0.71479824
80.200001	0.03894139	0.07262349	0.14164717	0.25846027	0.45720457	0.71500054
80.400001	0.04172254	0.07236242	0.14167084	0.25681172	0.45259344	0.71833554
80.600001	0.03924465	0.07188582	0.13870425	0.25684355	0.45863961	0.71897497
80.800001	0.04237879	0.0744121	0.14314778	0.25585244	0.45819031	0.71985104
81.000001	0.04367078	0.08122891	0.14482315	0.26134912	0.45554446	0.72016456
81.200001	0.04190314	0.07421082	0.14391167	0.26342235	0.46017563	0.71645334
81.400001	0.04146618	0.07536977	0.13888235	0.26119219	0.46080183	0.7239646
81.600001	0.04055554	0.07527417	0.14066632	0.26572637	0.45712268	0.72501137
81.800001	0.04113329	0.07090234	0.13958253	0.25647716	0.46348392	0.72565153
82.000001	0.04539067	0.07468021	0.14415409	0.26305328	0.46486937	0.72786191
82.200001	0.04123217	0.07725399	0.14157529	0.26286868	0.46000444	0.73355141
82.400001	0.04122573	0.07462406	0.14050759	0.2591729	0.46556412	0.72853794
82.600001	0.0405097	0.07564246	0.14088739	0.2639272	0.46721613	0.72913208
82.800001	0.04374391	0.08000624	0.14227094	0.26247321	0.46645497	0.72976091
83.000001	0.04293591	0.07517868	0.14304157	0.26680724	0.47092556	0.73485294
83.200001	0.04203326	0.07484239	0.14337261	0.26718394	0.47021376	0.73563912
83.400001	0.04014713	0.07325095	0.14339907	0.26434676	0.47024404	0.73296955
83.600001	0.04460395	0.07740533	0.14126433	0.26649062	0.47201084	0.73488107
83.800001	0.04211527	0.07696116	0.14656158	0.26976417	0.47149765	0.74015084
84.000001	0.04341555	0.07656598	0.14656557	0.27125852	0.47181927	0.73435059
84.200001	0.04135144	0.07750415	0.13931353	0.26408897	0.46915173	0.7382026
84.400001	0.0427233	0.07840866	0.14696665	0.26990644	0.46631037	0.74094835
84.600001	0.04308623	0.07507962	0.14656694	0.26844339	0.47201168	0.73945477
84.800001	0.04109705	0.0741412	0.14499487	0.26991991	0.47557925	0.74055674
85.000001	0.04232395	0.07443279	0.14611156	0.27029942	0.47616338	0.74170544
85.200001	0.03939581	0.08174234	0.14773698	0.26965938	0.47608458	0.74647918
85.400001	0.04054672	0.081703	0.14575203	0.26898484	0.47703313	0.74624255
85.600001	0.04246378	0.07659924	0.15345575	0.26975809	0.47902559	0.74305549
85.800001	0.04417813	0.07639491	0.15145697	0.27453594	0.47845351	0.74524477
86.000001	0.03689665	0.07941448	0.14963533	0.26930903	0.48040663	0.75128641
86.200001	0.04125273	0.0770725	0.15013261	0.27037935	0.4829843	0.74699452
86.400001	0.04144186	0.08019471	0.15229411	0.27514712	0.48358153	0.74916973
86.600001	0.04615492	0.08078736	0.14694877	0.27684091	0.4836595	0.75156369
86.800001	0.04418111	0.07567292	0.15351362	0.2711579	0.48579299	0.75523916
87.000001	0.04357684	0.07728666	0.15505089	0.27934949	0.48524284	0.74887362
87.200001	0.04387075	0.07868492	0.15470476	0.27728788	0.48617159	0.75629106
87.400001	0.04651553	0.078718	0.14558233	0.27021949	0.48363506	0.75456145
87.600001	0.04440046	0.07977396	0.15519311	0.27604465	0.48746585	0.75564161
87.800001	0.04623264	0.08155089	0.14688159	0.27603148	0.48759817	0.75008538
88.000001	0.04495061	0.0785293	0.14704193	0.27401106	0.48578977	0.75900831
88.200001	0.04547507	0.0831927	0.15306987	0.2792993	0.48378204	0.76034739
88.400001	0.04390532	0.08049684	0.15347286	0.27723925	0.48625766	0.76231506
88.600001	0.04498279	0.08063221	0.15372188	0.27968113	0.48790657	0.75901821
88.800001	0.04421687	0.08054852	0.15097935	0.27825235	0.48805653	0.76688447
89.000001	0.04640883	0.08242988	0.15358479	0.28115187	0.48695587	0.7655088
89.200001	0.0480659	0.08289754	0.14931895	0.28127537	0.49221849	0.76202085
89.400001	0.04615027	0.07967657	0.15490945	0.28196071	0.49522673	0.76891043
89.600001	0.04521096	0.08059501	0.15057833	0.28298042	0.49337196	0.76749161
89.800001	0.04411876	0.08258348	0.15672089	0.28732346	0.49406492	0.77291062
90.000001	0.04319406	0.07905942	0.15492214	0.28479729	0.49359082	0.76870861
90.200001	0.04687763	0.08407604	0.15205742	0.28601347	0.49466192	0.76741889
90.400001	0.04877001	0.0849117	0.1500944	0.28240828	0.49838089	0.77133205
90.600001	0.04801661	0.0777899	0.15744241	0.28271179	0.49698733	0.77227237
90.800001	0.04794222	0.08570814	0.15901013	0.28743003	0.50049376	0.76969817
91.000001	0.04970974	0.08110755	0.15415294	0.28359918	0.50014269	0.76990929
91.200001	0.04784757	0.08186537	0.15685017	0.28237836	0.5004034	0.77322867
91.400001	0.04581523	0.08391845	0.15844442	0.28801422	0.49856817	0.77119377
91.600001	0.04277885	0.07984507	0.15348329	0.28731678	0.49947118	0.77512231
91.800001	0.04696656	0.08263123	0.15578867	0.28924267	0.4993199	0.78183296
92.000001	0.04678583	0.08395803	0.15598901	0.28686575	0.50209748	0.77638176
92.200001	0.04729659	0.08397174	0.15633221	0.28864626	0.50753211	0.77618995
92.400001	0.04300213	0.08080399	0.15654005	0.28952454	0.50610899	0.77989426
92.600001	0.04402226	0.08289539	0.15390511	0.29250638	0.50781094	0.78352061
92.800001	0.04664755	0.08650195	0.1608863	0.28984467	0.50789308	0.78100326
93.000001	0.04815007	0.08596128	0.15587439	0.2892916	0.5054711	0.78210225
93.200001	0.04784072	0.08613854	0.15754713	0.28868954	0.50538396	0.78420236
93.400001	0.04533053	0.08360809	0.15667571	0.2861012	0.50716054	0.79073062
93.600001	0.04682642	0.08540016	0.1604736	0.29014013	0.51286005	0.78980985
93.800001	0.04736597	0.08269548	0.16020854	0.29405407	0.50808298	0.78624275
94.000001	0.04845828	0.08606302	0.15934785	0.29129271	0.50535714	0.79350069
94.200001	0.0462119	0.08471334	0.15812863	0.29363797	0.51377403	0.792411
94.400001	0.04584348	0.08332652	0.16606869	0.29558305	0.50952934	0.79069462
94.600001	0.04593504	0.08337497	0.16282304	0.29474221	0.51127528	0.79143527
94.800001	0.04864681	0.08438635	0.16295417	0.29384033	0.51577329	0.79456165
95.000001	0.05018556	0.08553493	0.16518702	0.29332314	0.5119177	0.79244998
95.200001	0.04834718	0.0877546	0.16187663	0.29564689	0.5168172	0.79634168
95.400001	0.04735321	0.08847701	0.16242076	0.29451428	0.51723372	0.7989563
95.600001	0.04868019	0.0889585	0.16342999	0.2928506	0.51523685	0.79577019
95.800001	0.04911626	0.0855745	0.16114916	0.29634563	0.51745545	0.79521349
96.000001	0.04426217	0.08086598	0.16534175	0.29576008	0.52128755	0.79675558
96.200001	0.04808623	0.08545845	0.16692562	0.29908536	0.51896214	0.79896977
96.400001	0.04970694	0.08883172	0.16616894	0.29594402	0.51591801	0.80023303
96.600001	0.05096102	0.0866512	0.16128494	0.2955219	0.51979553	0.79958525
96.800001	0.04365647	0.09366548	0.15998466	0.29350577	0.52533042	0.79886308
97.000001	0.04876751	0.08649832	0.16280325	0.29587798	0.52269029	0.80338397
97.200001	0.04531354	0.09103298	0.1644565	0.29572086	0.52182888	0.80540898
97.400001	0.04809612	0.08959508	0.16843374	0.30121599	0.51975226	0.80607071
97.600001	0.04809124	0.08752495	0.16606839	0.30221717	0.52693664	0.80197957
97.800001	0.0492307	0.08723396	0.16326816	0.29637299	0.52716028	0.80762842
98.000001	0.04833991	0.08772695	0.16916288	0.30333672	0.52222704	0.80862477
98.200001	0.04815263	0.09087377	0.16905065	0.30322532	0.53057241	0.80717125
98.400001	0.04741359	0.09041977	0.16329373	0.30528651	0.52896976	0.81187823
98.600001	0.04597086	0.08759159	0.165406	0.30014245	0.52911126	0.81352737
98.800001	0.05076742	0.09087664	0.16557075	0.30131976	0.52884637	0.8099108
99.000001	0.04913759	0.09215963	0.16729934	0.30512808	0.53101539	0.80997303
99.200001	0.05194998	0.08679026	0.16493709	0.30443553	0.53059351	0.81741824
99.400001	0.04757512	0.09354978	0.16855575	0.30676488	0.52740859	0.82012239
99.600001	0.04810047	0.09028917	0.16889061	0.30332432	0.52946996	0.81457665
99.800001	0.04725963	0.08838659	0.16980477	0.3059204	0.53283798	0.81636443
100.000001	0.05030871	0.09068632	0.16983344	0.30651168	0.5294758	0.8206363
100.200001	0.04863519	0.08810293	0.16879852	0.30523686	0.5326265	0.81986966
100.400001	0.05129993	0.08930909	0.16676433	0.30843518	0.53395056	0.82364633
100.600001	0.04939127	0.09094721	0.16984744	0.30648277	0.53702044	0.81932249
100.800001	0.05032844	0.09040033	0.16948332	0.30781851	0.53453135	0.82210353
101.000001	0.04843933	0.08738511	0.16730489	0.30990998	0.53732931	0.82428971
101.200001	0.04984409	0.08821338	0.1732157	0.30848835	0.5360428	0.82144311
101.400001	0.04909575	0.09338963	0.16777004	0.31047277	0.5368328	0.82364955
101.600001	0.05239046	0.08615702	0.17298205	0.30798898	0.53623032	0.83018759
101.800001	0.05259085	0.09201419	0.17515202	0.31363885	0.53920054	0.82418921
102.000001	0.04970551	0.09397876	0.171569	0.31256078	0.5428754	0.82484343
102.200001	0.04728014	0.09127503	0.17339464	0.30889152	0.54307424	0.82932868
102.400001	0.0498628	0.08703482	0.16970684	0.31255363	0.54141688	0.83488753
102.600001	0.05205512	0.09542989	0.17368342	0.31474809	0.54139649	0.82847491
102.800001	0.0492298	0.08940309	0.17513432	0.31450157	0.54387354	0.82671955
103.000001	0.05336648	0.09352976	0.17373444	0.3165432	0.54042052	0.83431378
103.200001	0.05129457	0.09270328	0.17201777	0.31523792	0.54578661	0.83528295
103.400001	0.05242723	0.09012133	0.17175157	0.31073586	0.54530143	0.83270505
103.600001	0.05351001	0.09152019	0.17629911	0.31714247	0.55132305	0.83664861
103.800001	0.05103886	0.09230673	0.17174722	0.31341301	0.5456463	0.83753505
104.000001	0.0525285	0.09370982	0.17646368	0.31427364	0.54820632	0.83967116
104.200001	0.04945696	0.08957237	0.17797376	0.31482361	0.54725134	0.8376818
104.400001	0.05236268	0.09278553	0.17246301	0.317695	0.54927169	0.83721426
104.600001	0.05138427	0.08979767	0.17643417	0.31493787	0.54726254	0.83665672
104.800001	0.04996729	0.09247416	0.17733927	0.31596552	0.54829656	0.84051564
105.000001	0.04869688	0.09540081	0.18103994	0.31759052	0.55125224	0.8389236
105.200001	0.05143571	0.09164709	0.17510749	0.31936984	0.55428897	0.84158888
105.400001	0.05241484	0.09251433	0.17609657	0.32070176	0.55002367	0.84722951
105.600001	0.05341929	0.09191954	0.18006803	0.32095001	0.55063187	0.84348276
105.800001	0.04843116	0.09171074	0.17400606	0.312416	0.55550264	0.84540799
106.000001	0.05498308	0.09429794	0.18119146	0.32083659	0.55578672	0.84480443
106.200001	0.04964572	0.09444731	0.18028559	0.31984918	0.55342697	0.84531524
106.400001	0.0505752	0.09360873	0.17703189	0.31926922	0.55292212	0.84869113
106.600001	0.05204189	0.0938003	0.17913635	0.32068096	0.55563115	0.84379187
106.800001	0.05281639	0.09335476	0.18408252	0.32331173	0.55791961	0.84884563
107.000001	0.05589366	0.09292686	0.17490126	0.32490508	0.55275773	0.85139516
107.200001	0.05443853	0.09277665	0.17900874	0.32135884	0.56066262	0.85425058
107.400001	0.05296505	0.09540265	0.18615283	0.32732121	0.56083678	0.85487166
107.600001	0.05087722	0.09667378	0.17904086	0.32546733	0.55545007	0.85303858
107.800001	0.05141735	0.09279442	0.18181027	0.32124732	0.56362187	0.85681596
108.000001	0.05210597	0.09527301	0.1828791	0.33021502	0.56418132	0.85499683
108.200001	0.05256999	0.09913009	0.17965318	0.3260933	0.56119024	0.85633662
108.400001	0.05357671	0.0974546	0.1801997	0.32311146	0.56260347	0.85688689
108.600001	0.05515707	0.09614092	0.18126638	0.32605467	0.56035685	0.8591943
108.800001	0.05270309	0.09702241	0.17859949	0.32913039	0.56231391	0.86053255
109.000001	0.05228859	0.09480369	0.18219282	0.328876	0.56864046	0.86487797
109.200002	0.05188948	0.09495598	0.18167753	0.32889358	0.56614708	0.86037209
109.400002	0.05770809	0.10107541	0.18292476	0.32596682	0.56555878	0.86122492
109.600002	0.05250991	0.09946888	0.18135805	0.32974253	0.56460189	0.860284
109.800002	0.0538584	0.09807861	0.18776996	0.32899193	0.56587993	0.86218944
110.000002	0.05565763	0.09972089	0.18326695	0.33027045	0.57008349	0.86318889
110.200002	0.05771506	0.0973655	0.18892719	0.32724695	0.56874513	0.86823597
110.400002	0.05251402	0.09727978	0.18416567	0.33058481	0.56914591	0.86493745
110.600002	0.05536551	0.09679722	0.18135811	0.33063726	0.57327675	0.86515978
110.800002	0.05693555	0.09780341	0.1856965	0.33338253	0.57149612	0.86864403
111.000002	0.0562163	0.09710788	0.18408282	0.33178709	0.57362079	0.87099424
111.200002	0.05798531	0.09812617	0.18544318	0.33616207	0.57029008	0.8706105
111.400002	0.05762244	0.09610659	0.1810471	0.33065395	0.56948554	0.87282338
111.600002	0.05975616	0.09640866	0.1847908	0.33388792	0.57316326	0.87120548
111.800002	0.05561483	0.09966814	0.19053502	0.33107851	0.5801916	0.87290206
112.000002	0.0547328	0.09952342	0.182907	0.33282326	0.56951152	0.87259295
112.200002	0.05286968	0.09625321	0.18173553	0.33512948	0.57193433	0.87381032
112.400002	0.05530626	0.09767574	0.19059046	0.33671997	0.57808911	0.87847796
112.600002	0.0551886	0.09941965	0.18340267	0.34066258	0.57848179	0.87778774
112.800002	0.05608374	0.09630668	0.18763955	0.33246694	0.57938575	0.87661054
113.000002	0.05535144	0.10206598	0.18754663	0.33899353	0.57633399	0.88057056
113.200002	0.05429906	0.10097366	0.18466683	0.33527873	0.57718693	0.88052025
113.400002	0.05492395	0.09729266	0.19045885	0.33905039	0.57809936	0.88264027
113.600002	0.05282897	0.09844905	0.19220068	0.33880888	0.58203398	0.87977877
113.800002	0.0582906	0.09850835	0.18509115	0.33436708	0.57806884	0.88310471
114.000002	0.05713481	0.09978288	0.18822904	0.33610902	0.57988321	0.88075772
114.200002	0.05694062	0.09910071	0.19148768	0.34105967	0.58538794	0.88339486
114.400002	0.0601365	0.10285991	0.19239517	0.33892189	0.58675706	0.88345793
114.600002	0.05231208	0.0977177	0.18701197	0.33759533	0.58218896	0.88694968
114.800002	0.05748999	0.1004117	0.19294448	0.34443508	0.58312266	0.88319912
115.000002	0.05521375	0.10482549	0.19378348	0.34212135	0.58496927	0.88474753
115.200002	0.05856866	0.10069209	0.18620069	0.34210883	0.58867954	0.89221421
115.400002	0.06086451	0.10446369	0.1965964	0.34667633	0.58567261	0.88908878
115.600002	0.06009686	0.10285645	0.19011618	0.34269713	0.58555221	0.88621214
115.800002	0.05665702	0.10111087	0.18881203	0.34142457	0.58716416	0.89220979
116.000002	0.05794114	0.09736484	0.18773945	0.34248541	0.58664285	0.8919343
116.200002	0.06065709	0.10405916	0.1907341	0.34844123	0.58991515	0.89203229
116.400002	0.0571025	0.10039723	0.19102527	0.34402786	0.59051084	0.8892112
116.600002	0.05457457	0.10123163	0.19097446	0.34181412	0.5887338	0.89124484
116.800002	0.05588013	0.106579	0.1922517	0.34538124	0.58521461	0.8960438
117.000002	0.05694336	0.10441112	0.18922563	0.34724258	0.59497594	0.89934435
117.200002	0.05591315	0.10352438	0.19182529	0.34926031	0.59588539	0.89778056
117.400002	0.05911792	0.10554826	0.19217165	0.34800385	0.59205174	0.89804759
117.600002	0.05746037	0.10641545	0.19451119	0.34497617	0.59447085	0.89627662
117.800002	0.05969322	0.10539132	0.19567074	0.34910522	0.59405886	0.89840522
118.000002	0.06043214	0.10223514	0.19426079	0.34466229	0.5925033	0.89843955
118.200002	0.05989415	0.10355174	0.19158424	0.34379409	0.59250771	0.90466657
118.400002	0.05714095	0.10592657	0.1956733	0.34758447	0.59597313	0.89963165
118.600002	0.05758685	0.1087802	0.19705327	0.34979127	0.59524011	0.89787951
118.800002	0.05723769	0.10230422	0.19209845	0.34566174	0.59779238	0.90544501
119.000002	0.05777759	0.10288608	0.19318874	0.34917055	0.59875881	0.90697136
119.200002	0.06260783	0.10283625	0.19833167	0.35436104	0.59669124	0.90362492
119.400002	0.05893296	0.10682702	0.19840153	0.35359405	0.59986948	0.9064323
119.600002	0.05709321	0.10490411	0.19524248	0.34913824	0.59987747	0.90598657
119.800002	0.05834621	0.10321033	0.19916464	0.35175989	0.59776389	0.91027739
120.000002	0.05823022	0.10547399	0.19918324	0.35430954	0.6053059	0.90926483
120.200002	0.05497021	0.10472321	0.19852205	0.3520026	0.6009643	0.90505579
120.400002	0.05844242	0.11035919	0.20089842	0.35043786	0.60060476	0.90790501
120.600002	0.05752552	0.11035025	0.19761576	0.35353981	0.60394227	0.91180589
120.800002	0.05749792	0.10647434	0.19850673	0.35698722	0.60716581	0.91072347
121.000002	0.05890411	0.10619664	0.19665946	0.35611735	0.60610508	0.91344931
121.200002	0.06140834	0.10342449	0.20067389	0.35369013	0.60347091	0.91932585
121.400002	0.05755836	0.10813033	0.19349624	0.35493086	0.60557281	0.91293803
121.600002	0.05671484	0.10588163	0.20265795	0.35651992	0.60638987	0.91912308
121.800002	0.06163425	0.10894543	0.19916214	0.35394834	0.60715841	0.9152545
122.000002	0.0562672	0.1067152	0.19997628	0.35533331	0.60763203	0.92067828
122.200002	0.05945331	0.10657006	0.20143975	0.3583598	0.60474145	0.91887977
122.400002	0.0570814	0.1087209	0.2083192	0.36037861	0.6084473	0.9197475
122.600002	0.05848193	0.10628867	0.19723727	0.36055039	0.61308169	0.9151788
122.800002	0.06265134	0.11042106	0.20302601	0.35897945	0.61377584	0.92499116
123.000002	0.06246692	0.11147296	0.20627101	0.35848973	0.61384307	0.92160394
123.200002	0.05900818	0.10821318	0.19962926	0.35815011	0.60972416	0.92071226
123.400002	0.06189305	0.10622918	0.20537443	0.35918508	0.61333965	0.9229348
123.600002	0.06003738	0.10708266	0.20616771	0.35897992	0.61163806	0.9271051
123.800002	0.0613091	0.10702163	0.20170881	0.36168335	0.61466633	0.92676964
124.000002	0.06012875	0.10839379	0.20507355	0.36508868	0.6161878	0.92516365
124.200002	0.06460035	0.11146176	0.20194478	0.36157571	0.61335825	0.92611363
124.400002	0.06245852	0.10662192	0.20352866	0.36139117	0.61594748	0.9267489
124.600002	0.05462027	0.10793423	0.20224847	0.36578379	0.61557769	0.92818096
124.800002	0.06172472	0.10844612	0.20424344	0.36576305	0.61708044	0.9297066
125.000002	0.06581337	0.11242413	0.20372374	0.36323093	0.62307583	0.92626825
125.200002	0.06134654	0.10878268	0.20671149	0.3667841	0.62097661	0.93462653
125.400002	0.06117237	0.11007255	0.20581295	0.36263297	0.61548912	0.9309968
125.600002	0.06118584	0.11535901	0.20155002	0.36862467	0.62174045	0.93013766
125.800002	0.06278628	0.10995382	0.20335831	0.3652489	0.61945509	0.93694713
126.000002	0.0591572	0.10717368	0.20753033	0.36171482	0.62360369	0.93640318
126.200002	0.06303442	0.10938555	0.20562233	0.36694894	0.62276088	0.93567803
126.400002	0.06420636	0.1102339	0.20515157	0.36682914	0.61890685	0.93598356
126.600002	0.06316692	0.11000949	0.20636947	0.36762427	0.6248629	0.93814674
126.800002	0.06068421	0.10821467	0.20767458	0.36834953	0.62181758	0.93267455
127.000002	0.0586586	0.10870444	0.20653798	0.37034236	0.62678765	0.94014528
127.200002	0.05931455	0.11113518	0.20847107	0.3694335	0.62379514	0.93739333
127.400002	0.06526625	0.11348629	0.21007605	0.36763881	0.62396359	0.94400921
127.600002	0.06229842	0.11114818	0.20752527	0.37143288	0.62620448	0.93950918
127.800002	0.05995071	0.11031508	0.21014549	0.37306379	0.63164698	0.94007137
128.000002	0.06303865	0.11167711	0.20563973	0.37172936	0.62725019	0.94357028
128.200002	0.06267637	0.11380422	0.20682605	0.36826573	0.62675606	0.9439744
128.400002	0.06296337	0.11368513	0.21329172	0.37152038	0.62848853	0.94336918
128.600002	0.06172264	0.11494946	0.20799245	0.37225125	0.63146257	0.94525042
128.800002	0.06307417	0.11594629	0.20241685	0.37187026	0.63120233	0.94812193
129.000002	0.06072843	0.11464482	0.21448614	0.37862311	0.63144743	0.94631174
129.200002	0.06120903	0.11447888	0.20695771	0.37382541	0.63061594	0.94931462
129.400002	0.06187201	0.11411732	0.21141978	0.37170075	0.63497793	0.94933834
129.600002	0.06631994	0.11078757	0.21087135	0.36978028	0.63227486	0.95571699
129.800002	0.0627743	0.11318916	0.21513678	0.37751256	0.63259577	0.94960478
130.000002	0.06038654	0.11961257	0.2090046	0.37332903	0.63692056	0.94866922
130.200002	0.06683855	0.11420921	0.2096751	0.37401167	0.63430333	0.95298076
130.400002	0.06613332	0.11705386	0.21157242	0.37369297	0.63342165	0.95332172
130.600002	0.06482178	0.11153775	0.2144397	0.37844704	0.63776051	0.95235231
130.800002	0.05997873	0.11487347	0.21395822	0.37848292	0.63784491	0.94949951
131.000002	0.06615335	0.11863196	0.211109	0.37758921	0.63412367	0.95474687
131.200002	0.06803757	0.11688888	0.21576919	0.37750719	0.64035546	0.9542686
131.400002	0.06481326	0.11051905	0.21370013	0.37713025	0.64150333	0.95795801
131.600002	0.06334567	0.11409425	0.21403559	0.38009582	0.63802134	0.95843663
131.800002	0.06552786	0.11251223	0.21087195	0.37714694	0.63910185	0.96157625
132.000002	0.06336159	0.11515909	0.21700133	0.37841581	0.64130043	0.95830062
132.200002	0.06397277	0.11521029	0.21112128	0.3816726	0.64225053	0.9577786
132.400002	0.06768513	0.11359977	0.21331502	0.38147066	0.64019405	0.96101859
132.600002	0.06536979	0.11174857	0.21577598	0.38063214	0.64167225	0.96488252
132.800002	0.06538314	0.11439514	0.22117938	0.38039623	0.64723157	0.96103862
133.000002	0.06561029	0.11653185	0.2171845	0.38434551	0.64708923	0.96107259
133.200002	0.06686235	0.11334711	0.21152116	0.37668644	0.64623248	0.96889618
133.400002	0.0654319	0.11851442	0.21715619	0.38386009	0.64304852	0.96590212
133.600002	0.06620705	0.12010961	0.21414782	0.38361536	0.64291476	0.96661785
133.800002	0.06274081	0.11861598	0.21507122	0.38279472	0.64579653	0.96316149
134.000002	0.0634954	0.11493265	0.21778698	0.38179098	0.64776312	0.96893456
134.200002	0.06314433	0.11748153	0.22131719	0.38719664	0.64326738	0.9693425
134.400002	0.06105858	0.11354506	0.21867277	0.38904296	0.65059125	0.96781781
134.600002	0.06232172	0.11645406	0.22137006	0.38642476	0.64915728	0.96990481
134.800002	0.0639416	0.1218633	0.21449549	0.38078032	0.64960622	0.96739199
135.000002	0.06431556	0.11808133	0.22035624	0.38509975	0.64906954	0.97151795
135.200002	0.0663454	0.12052619	0.22055741	0.38755034	0.65256499	0.97179141
135.400002	0.06584835	0.11610263	0.22023751	0.38868867	0.65141379	0.97451976
135.600002	0.06690479	0.11455416	0.21510752	0.38681732	0.64994251	0.97539833
135.800002	0.06522864	0.11868232	0.21913601	0.38401518	0.64966129	0.9773927
136.000002	0.06511641	0.11689967	0.21884973	0.38545786	0.65560292	0.97070339
136.200002	0.06399179	0.12200886	0.2161779	0.38434921	0.65440952	0.97945824
136.400002	0.06822622	0.12002331	0.22280814	0.38472508	0.65533899	0.97962787
136.600002	0.06677568	0.11734271	0.22456653	0.39404307	0.65394794	0.97818556
136.800002	0.0633058	0.11913985	0.22239085	0.38575266	0.65391301	0.97614804
137.000002	0.06560099	0.11831444	0.21643712	0.39109955	0.65752064	0.98352542
137.200002	0.06703407	0.11951726	0.22180374	0.38806866	0.65357601	0.98006943
137.400002	0.06377584	0.1177563	0.21894385	0.39162992	0.65743207	0.97948399
137.600002	0.06560439	0.1137641	0.22601302	0.39413009	0.65633952	0.98064413
137.800002	0.06822688	0.12149256	0.22751708	0.38728092	0.65962242	0.98030665
138.000002	0.06387431	0.11845076	0.2214954	0.3929225	0.65639137	0.98468426
138.200002	0.06805772	0.11728412	0.22742434	0.39488171	0.66028356	0.98620477
138.400002	0.06678021	0.1237635	0.22467537	0.39318417	0.6640911	0.98841789
138.600002	0.06893707	0.11974215	0.22013386	0.3948022	0.65879261	0.99112668
138.800002	0.06644345	0.11771542	0.22487296	0.39197908	0.66108071	0.98887112
139.000002	0.06603992	0.12094408	0.22655494	0.39473138	0.66287791	0.98632219
139.200002	0.06546062	0.12161469	0.22847153	0.39764486	0.66390669	0.98603752
139.400002	0.06597555	0.11977487	0.22245325	0.39254318	0.66641235	0.98869064
139.600002	0.06676066	0.11983263	0.22603603	0.39619337	0.66284346	0.99085977
139.800002	0.06783319	0.12362134	0.22755207	0.39662204	0.66295158	0.9876925
140.000002	0.07043743	0.11949861	0.22507884	0.39701806	0.66770434	0.99131539
140.200002	0.07266248	0.11904323	0.22538336	0.39929472	0.66784238	0.99284997
140.400002	0.06826759	0.12376088	0.22248806	0.39675198	0.66883611	0.99490311
140.600002	0.06996668	0.11815965	0.22240861	0.39630745	0.66775238	0.99213984
140.800002	0.06897992	0.11920529	0.22656824	0.39966295	0.67115771	0.99268749
141.000002	0.06869406	0.1237145	0.22177149	0.39633487	0.66782283	0.99542632
141.200002	0.06731898	0.11888092	0.22337522	0.39837371	0.67180072	0.99489835
141.400002	0.06720543	0.1227082	0.22865905	0.39514027	0.67275917	0.99376836
141.600002	0.07250142	0.12258178	0.2296883	0.40129612	0.67255544	0.99797454
141.800002	0.06815232	0.1194694	0.22672291	0.39844071	0.66967394	1.00069887
142.000002	0.06891299	0.12263739	0.22781201	0.40311287	0.67265247	0.99705317
142.200002	0.06992698	0.12581986	0.22688057	0.40043471	0.67442237	0.99922028
142.400002	0.06901366	0.12290716	0.22305752	0.39954303	0.67145537	1.00431659
142.600002	0.0668332	0.12382936	0.22766079	0.40165673	0.67139386	1.00827983
142.800002	0.06852633	0.12453526	0.23247899	0.40259801	0.67443287	1.00072387
143.000002	0.06510967	0.12579512	0.22903861	0.40450941	0.67389118	1.0027453
143.200002	0.06890512	0.12165939	0.22979613	0.40040467	0.67085098	1.00581029
143.400002	0.06816834	0.12461549	0.23100193	0.40379141	0.67273723	1.00463023
143.600002	0.06749171	0.12154311	0.22556008	0.40634273	0.67231213	1.00243142
143.800002	0.06849969	0.12145561	0.23079987	0.40227066	0.67530667	1.00521055
144.000002	0.06907386	0.1285935	0.23095067	0.40485583	0.67841374	1.00659242
144.200002	0.06390858	0.12492937	0.23152836	0.40207039	0.67997777	1.0098069
144.400002	0.06927771	0.12330234	0.229836	0.4064046	0.6791942	1.00645104
144.600002	0.06675148	0.12599659	0.23097314	0.40699599	0.67998408	1.00874582
144.800002	0.07417053	0.12367093	0.22922488	0.40819131	0.67626857	1.0108042
145.000002	0.06879258	0.12845802	0.23022123	0.40992306	0.68208872	1.00976649
145.200002	0.0706408	0.12670904	0.23198284	0.40535126	0.68067669	1.0118052
145.400002	0.07307327	0.12514931	0.227488	0.41059325	0.6826415	1.0131289
145.600002	0.06980044	0.12619245	0.22976901	0.40594409	0.67980754	1.01257231
145.800002	0.06935907	0.12192577	0.23097111	0.40974579	0.68085753	1.01029399
146.000002	0.07030541	0.12427467	0.2285486	0.41079603	0.68126535	1.01266041
146.200002	0.07298601	0.12214958	0.22894104	0.40707312	0.68260121	1.01914063
146.400002	0.06842602	0.12823271	0.23190273	0.41198097	0.68098568	1.01630249
146.600002	0.0688504	0.12852496	0.23450233	0.41258429	0.68068873	1.01882806
146.800002	0.06595701	0.12757432	0.23368861	0.41222416	0.68543028	1.01778546
147.000002	0.07124198	0.12718719	0.23374279	0.41080616	0.68631982	1.01909819
147.200002	0.07413733	0.13046616	0.23389275	0.41296909	0.68277597	1.01465013
147.400002	0.06795621	0.12659567	0.22990657	0.41157864	0.68491541	1.02039876
147.600002	0.07118929	0.12782705	0.23961855	0.41394828	0.68821477	1.02060762
147.800002	0.07147104	0.12940252	0.2338679	0.40873109	0.68686163	1.02088418
148.000002	0.07124949	0.12700963	0.23545267	0.41037772	0.6896671	1.0208235
148.200002	0.06928677	0.12311303	0.23449202	0.41442798	0.68990957	1.02051881
148.400002	0.07041228	0.12995934	0.23244579	0.40938328	0.687456	1.02129557
148.600002	0.06900162	0.12589937	0.23447801	0.41437696	0.69068109	1.02472177
148.800002	0.07098043	0.1257894	0.24179478	0.41407333	0.69154035	1.02394202
149.000002	0.07318425	0.12963301	0.23949434	0.41552482	0.69394933	1.02509215
149.200002	0.07166136	0.12843227	0.23389657	0.41602312	0.69350516	1.03022793
149.400002	0.07086456	0.1267395	0.24072619	0.41733204	0.69216191	1.02775481
149.600002	0.07009262	0.12922722	0.2428772	0.41704999	0.69409787	1.02690652
149.800002	0.07231826	0.12878757	0.23551746	0.42029915	0.69134199	1.0256268
150.000002	0.07086164	0.12494147	0.23697807	0.413833	0.69233226	1.03239849
150.200002	0.07139606	0.12740141	0.23932917	0.41997669	0.70036649	1.02972188
150.400002	0.0705356	0.13217055	0.23869993	0.41561065	0.6984595	1.03101506
150.600002	0.07382751	0.1281808	0.23587222	0.41581534	0.69744538	1.03160825
150.800002	0.07330364	0.12890172	0.23726727	0.41436301	0.69556498	1.03071919
151.000002	0.07177061	0.12932425	0.23652454	0.41737757	0.69323706	1.0314975
151.200002	0.07064206	0.1321705	0.23703225	0.41959332	0.70095693	1.03295901
151.400002	0.07390607	0.13146066	0.23993202	0.41792594	0.69977795	1.03541126
151.600002	0.07254601	0.13001895	0.23652716	0.41880963	0.69883823	1.03488424
151.800002	0.07531679	0.12809962	0.23831923	0.41982196	0.70207345	1.03592589
152.000002	0.07356847	0.13073069	0.2432719	0.4201629	0.70264792	1.03573337
152.200002	0.07501912	0.13165331	0.23920716	0.41619049	0.69987415	1.03773835
152.400002	0.07230312	0.13283389	0.24463995	0.42098091	0.70120489	1.03695836
152.600002	0.07645041	0.13238847	0.24117805	0.42705844	0.70154177	1.03958359
152.800002	0.0751254	0.13457483	0.24069454	0.42477654	0.70086764	1.037568
153.000002	0.07345599	0.13106048	0.23907109	0.42163752	0.70361923	1.04030266
153.200002	0.07084245	0.13448661	0.24241342	0.42318688	0.70199691	1.03684345
153.400002	0.0733763	0.13217115	0.24360104	0.42161034	0.70322167	1.03929439
153.600002	0.07276517	0.12992155	0.23918684	0.42665086	0.70587885	1.04127374
153.800002	0.07269961	0.13262427	0.24253447	0.42559515	0.70212483	1.04549136
154.000002	0.07216198	0.13240057	0.2464716	0.4248818	0.70865511	1.04623988
154.200002	0.07286382	0.13031709	0.24536087	0.42568157	0.70865809	1.03865233
154.400002	0.07432664	0.1334272	0.24455626	0.42375575	0.70571887	1.04926291
154.600002	0.07594455	0.13361871	0.2442015	0.427366	0.71010815	1.04792991
154.800002	0.07398129	0.12727868	0.24478216	0.42477189	0.7089579	1.0437124
155.000002	0.06840188	0.12958109	0.24727352	0.42945884	0.71199881	1.04714301
155.200002	0.07498342	0.13402605	0.24432303	0.42463444	0.71109926	1.0490773
155.400002	0.07610023	0.13231951	0.24324705	0.42532156	0.71074986	1.05141416
155.600002	0.07722295	0.13568014	0.24239154	0.42197452	0.70916032	1.04918697
155.800002	0.07469416	0.13396936	0.24503024	0.43371616	0.71220755	1.04308512
156.000002	0.07263845	0.12824398	0.24613269	0.42663072	0.71163475	1.04801681
156.200002	0.07512802	0.13266605	0.24469753	0.42331169	0.70865392	1.05311086
156.400002	0.07549995	0.13318425	0.24719383	0.43285452	0.71020161	1.04847303
156.600002	0.07459528	0.13514542	0.2418554	0.43080698	0.70984124	1.051734
156.800002	0.0736782	0.13587689	0.24657024	0.42750476	0.71159493	1.05437818
157.000002	0.07510543	0.13666135	0.24950697	0.43110977	0.71035432	1.0595192
157.200002	0.07209814	0.13447481	0.2438183	0.4327477	0.71453034	1.04897967
157.400002	0.07719189	0.13444668	0.24575253	0.43053995	0.71816622	1.05678609
157.600002	0.0731082	0.1355958	0.24579515	0.42970334	0.71416306	1.05873075
157.800002	0.07272989	0.13672065	0.24451573	0.42876313	0.71786474	1.05493787
158.000002	0.0762372	0.13881856	0.24958171	0.43028949	0.7192347	1.05659178
158.200002	0.07509804	0.13496816	0.25174649	0.43220876	0.71928679	1.05650034
158.400002	0.07667083	0.13576424	0.24637367	0.43139194	0.71777104	1.05862429
158.600002	0.07680565	0.13597613	0.25271733	0.43273471	0.71969139	1.059935
158.800002	0.074471	0.13473707	0.24828376	0.43651138	0.72372328	1.05933311
159.000002	0.07521838	0.134144	0.24932922	0.42995582	0.72247957	1.06120351
159.200002	0.07540316	0.13432485	0.2499903	0.43466781	0.71911	1.06667378
159.400002	0.07475639	0.13872277	0.25658192	0.4383602	0.7197883	1.06304589
159.600002	0.07437635	0.13692403	0.25154038	0.4356315	0.71878599	1.06328228
159.800002	0.07806969	0.13376456	0.25024714	0.43280433	0.71887051	1.06478515
160.000002	0.07292784	0.13506359	0.25575711	0.43708132	0.72455453	1.06308701
160.200002	0.07372469	0.1369031	0.25186039	0.43508838	0.7216612	1.06252375
160.400002	0.07860893	0.1376813	0.24671681	0.43229376	0.72385811	1.06939938
160.600002	0.0775916	0.13754111	0.25123532	0.43768714	0.72121393	1.06610563
160.800002	0.0741939	0.14091867	0.25481857	0.43909393	0.7247635	1.0672386
161.000002	0.07581461	0.13488382	0.25395752	0.43953238	0.72685253	1.06421163
161.200002	0.0814727	0.13882762	0.25348683	0.43772791	0.72777759	1.07297077
161.400002	0.07845539	0.13911843	0.25239755	0.44346593	0.72764777	1.06912711
161.600002	0.07827324	0.14089477	0.25318731	0.43809984	0.72772252	1.07003179
161.800002	0.0777449	0.14135849	0.24989887	0.43911324	0.73280286	1.07411185
162.000002	0.07588548	0.14112854	0.25265379	0.44118558	0.72505449	1.07444706
162.200002	0.07572782	0.13511139	0.2569095	0.43698238	0.72642051	1.07169249
162.400002	0.07781965	0.13706553	0.25538196	0.44161592	0.73072492	1.07489994
162.600002	0.07660467	0.13880241	0.25962909	0.44007443	0.73097502	1.07598772
162.800002	0.08132011	0.13983076	0.25652821	0.43722938	0.73252963	1.0732781
163.000002	0.07804865	0.13864243	0.25977226	0.44113599	0.72706794	1.07338884
163.200002	0.07756895	0.13886559	0.25864096	0.44573186	0.73020398	1.0756115
163.400002	0.07734341	0.14401453	0.25400825	0.44119881	0.72954558	1.07250824
163.600002	0.0787468	0.13769084	0.25672354	0.43924652	0.73648142	1.08247438
163.800002	0.07817078	0.14133709	0.26311757	0.44267414	0.73201083	1.07604876
164.000002	0.07958699	0.1398971	0.25751896	0.44710527	0.73234867	1.07732227
164.200002	0.07929451	0.14171272	0.25406362	0.44134949	0.73444306	1.07977596
164.400002	0.07725507	0.14079159	0.260336	0.44299255	0.73408269	1.07837727
164.600002	0.07803267	0.14120602	0.25976081	0.44731496	0.73627125	1.07819441
164.800002	0.07267595	0.14085424	0.2564273	0.44281672	0.73992097	1.08109703
165.000002	0.08205746	0.14027012	0.25674065	0.44233606	0.73905724	1.08192383
165.200002	0.07887906	0.14310825	0.25850601	0.44747112	0.73856711	1.08435085
165.400002	0.07798994	0.13936466	0.25704093	0.44673179	0.74080407	1.08224871
165.600002	0.0772298	0.14265442	0.2590955	0.4481294	0.73767447	1.08256402
165.800002	0.07687462	0.1454665	0.26200499	0.44736097	0.73653649	1.08422413
166.000002	0.07492038	0.14232851	0.26154492	0.44518616	0.74318675	1.08344877
166.200002	0.07742316	0.13875901	0.26515366	0.44984399	0.74124622	1.08729413
166.400002	0.07829768	0.14173782	0.25354733	0.44610749	0.73993312	1.09048
166.600002	0.07420659	0.13875395	0.26125492	0.44640122	0.73866736	1.09208873
166.800002	0.07808328	0.14485961	0.26130773	0.45257233	0.74453091	1.09112325
167.000002	0.07375473	0.1393395	0.25811769	0.45005332	0.74512505	1.0864754
167.200002	0.07594729	0.14315599	0.25812907	0.44681273	0.74573397	1.09342828
167.400002	0.07775825	0.14179612	0.26297369	0.4478761	0.74404453	1.09198474
167.600002	0.07766974	0.14554697	0.26277162	0.4499893	0.74513113	1.08775451
167.800002	0.0786829	0.14524972	0.26088519	0.45132969	0.74706208	1.08998707
168.000002	0.07971621	0.14015257	0.26252003	0.4504932	0.74780916	1.09387889
168.200002	0.08026022	0.14743757	0.26631863	0.45310937	0.74624633	1.09596052
168.400002	0.07891619	0.14260626	0.25981738	0.45045839	0.74774729	1.09280732
168.600002	0.0784747	0.14297616	0.26530273	0.45394157	0.74647092	1.09464052
168.800002	0.08368272	0.13976574	0.26156898	0.45431362	0.75282096	1.0974479
169.000002	0.07700432	0.13826006	0.26112433	0.45302354	0.74750566	1.09713593
169.200002	0.07908076	0.14218682	0.2635733	0.45398901	0.74976861	1.09897604
169.400002	0.08133871	0.14298922	0.26291288	0.45475863	0.74685167	1.09895888
169.600002	0.07943464	0.14568042	0.2640294	0.45676814	0.75039994	1.09906092
169.800002	0.07926673	0.14041519	0.26145257	0.45823405	0.74713241	1.09897723
170.000002	0.07847351	0.14470827	0.26358499	0.45445381	0.7506138	1.10212972
170.200002	0.07747197	0.14345699	0.26173474	0.45632086	0.75500237	1.09621361
170.400002	0.07867265	0.14435374	0.26276685	0.45652555	0.75653278	1.09940174
170.600002	0.08288026	0.14161849	0.26647396	0.45546017	0.75313114	1.10208121
170.800002	0.08310414	0.14551586	0.26497872	0.45986388	0.75120615	1.10090962
171.000002	0.08137489	0.14526897	0.26537819	0.45731579	0.75524496	1.10314455
171.200002	0.07886237	0.14528006	0.26782383	0.45702336	0.75186967	1.10337463
171.400002	0.08249617	0.14513272	0.26525332	0.45786415	0.75679063	1.10564592
171.600002	0.07931727	0.14414125	0.26575132	0.45823024	0.75792312	1.10590711
171.800002	0.08205635	0.15365344	0.26864929	0.45676218	0.75113677	1.11191979
172.000002	0.07941276	0.14713335	0.26987173	0.45873998	0.75714039	1.10557428
172.200002	0.08130634	0.14531725	0.266203	0.45763145	0.75425839	1.10636034
172.400002	0.08034486	0.14775669	0.26731493	0.45755766	0.7565453	1.11265769
172.600002	0.08205557	0.14945316	0.26501508	0.45799766	0.75672602	1.10497084
172.800002	0.08021206	0.14571452	0.27036048	0.45963822	0.75719499	1.10628786
173.000002	0.08248782	0.14360195	0.27137555	0.46077715	0.75780462	1.10797372
173.200002	0.07793886	0.15263492	0.26885243	0.45775507	0.75973951	1.11385241
173.400002	0.08273816	0.14714002	0.26634283	0.46019219	0.75798189	1.11611369
173.600002	0.08214981	0.14662623	0.26706006	0.46276341	0.75653755	1.11092677
173.800002	0.08089924	0.14762312	0.27061315	0.46510683	0.76042735	1.11221447
174.000002	0.08281642	0.14506238	0.27054174	0.45969639	0.76444446	1.11420074
174.200002	0.07937366	0.14751935	0.27669437	0.46388815	0.7606753	1.11536541
174.400002	0.08363301	0.15130818	0.27056785	0.46355937	0.76106416	1.11324623
174.600002	0.08232552	0.14724809	0.26908381	0.4624363	0.76268338	1.11594131
174.800002	0.08000064	0.14902377	0.26675351	0.4621471	0.76386737	1.1201438
175.000002	0.08194876	0.14825779	0.27131994	0.46527932	0.76509725	1.11659553
175.200002	0.07682437	0.1485368	0.26624377	0.46559797	0.76896285	1.11275795
175.400002	0.08326954	0.15001273	0.26782985	0.46435033	0.76176571	1.11572912
175.600002	0.08365445	0.15154409	0.27229969	0.46677621	0.76260075	1.1183607
175.800002	0.08205527	0.15017569	0.27093966	0.46747814	0.76635467	1.1128793
176.000002	0.07874465	0.1505481	0.27399959	0.46374117	0.76680647	1.11883953
176.200003	0.08423466	0.14862585	0.27315165	0.46416126	0.76673566	1.12085858
176.400003	0.0853023	0.15151399	0.27330567	0.46875117	0.76608013	1.12124708
176.600003	0.08283264	0.14652073	0.27164252	0.46864889	0.76773976	1.12155082
176.800003	0.08344448	0.15108639	0.27190436	0.46501623	0.76584195	1.12168756
177.000003	0.08179868	0.14755386	0.272761	0.46828578	0.76970648	1.12234047
177.200003	0.08197207	0.14565503	0.27279218	0.46649275	0.76827346	1.12426915
177.400003	0.08009881	0.1488567	0.2809207	0.4710413	0.77276825	1.12579205
177.600003	0.08404327	0.15007841	0.26737662	0.4717748	0.77180695	1.12530699
177.800003	0.08290345	0.14968943	0.27241017	0.46751712	0.76983987	1.12111547
178.000003	0.08111257	0.15087235	0.27639051	0.47001098	0.77186727	1.12647906
178.200003	0.08160138	0.14824807	0.27367963	0.46890424	0.77413212	1.12253812
178.400003	0.08241439	0.15349424	0.26834168	0.46546517	0.77032458	1.1257911
178.600003	0.08595449	0.15221846	0.27819099	0.47159134	0.77139365	1.1298795
178.800003	0.08572907	0.15300339	0.27528836	0.47419558	0.77247893	1.13010028
179.000003	0.08246792	0.15384561	0.27393682	0.47422705	0.77735483	1.12847867
179.200003	0.08475852	0.15160513	0.27120043	0.46999441	0.77473187	1.1334292
179.400003	0.08278328	0.15392863	0.27631427	0.46989439	0.77932274	1.1302022
179.600003	0.08035434	0.15008509	0.27665843	0.47663592	0.77518713	1.12975123
179.800003	0.08075452	0.14957779	0.27483381	0.47854779	0.77624046	1.13103118
180.000003	0.08852881	0.15249389	0.27391304	0.4746276	0.77634894	1.13339403
180.200003	0.08354324	0.15033877	0.27739973	0.47247742	0.78109812	1.13281253
180.400003	0.08451873	0.15061533	0.27963175	0.47669314	0.77740049	1.13126281
180.600003	0.08750355	0.1532461	0.27942581	0.47316418	0.78080188	1.13434401
180.800003	0.08357144	0.15246689	0.28091122	0.4747815	0.77947735	1.13271704
181.000003	0.08198709	0.15279281	0.27845968	0.47653566	0.77914368	1.13581684
181.200003	0.08407837	0.15498948	0.27861835	0.47407149	0.78164994	1.13082888
181.400003	0.08294523	0.15086412	0.27739777	0.4721813	0.78135049	1.13522651
181.600003	0.08613241	0.15028673	0.28294738	0.47702478	0.78019332	1.13861635
181.800003	0.08395869	0.15376806	0.28169735	0.48051594	0.77889418	1.13699045
182.000003	0.08426744	0.15165054	0.27840377	0.4774637	0.78254651	1.13501325
182.200003	0.08272916	0.15261113	0.27756937	0.47545849	0.77804183	1.13814082
182.400003	0.08813238	0.15339815	0.27863963	0.48156117	0.78026103	1.14156666
182.600003	0.08492142	0.15412229	0.27513881	0.47596238	0.78485822	1.13919904
182.800003	0.08589524	0.15264368	0.27789231	0.47753702	0.78686427	1.13962009
183.000003	0.08742148	0.15384143	0.27848025	0.48237608	0.78168987	1.14435342
183.200003	0.08313281	0.15352434	0.27421345	0.47423802	0.78615438	1.14203146
183.400003	0.08427942	0.14779263	0.27849634	0.48105536	0.78541683	1.14042511
183.600003	0.0867558	0.15298539	0.28043241	0.47833355	0.78640372	1.14390013
183.800003	0.08328796	0.15319973	0.28318073	0.47779475	0.78294348	1.1470026
184.000003	0.08392364	0.15581292	0.28188546	0.47992204	0.78705286	1.14492824
184.200003	0.0872705	0.15332043	0.28469463	0.48411976	0.78913187	1.14558044
184.400003	0.0862062	0.1544801	0.28359707	0.48319028	0.78776216	1.1462157
184.600003	0.08657158	0.15464395	0.28042461	0.48013781	0.78748297	1.14973071
184.800003	0.08750934	0.154742	0.28343727	0.48574172	0.78998314	1.14578631
185.000003	0.08330727	0.1573776	0.28254957	0.48590277	0.78973972	1.15023294
185.200003	0.08776719	0.15160954	0.28567369	0.48019694	0.78782748	1.15036526
185.400003	0.08733171	0.15744966	0.28477444	0.48731671	0.78906845	1.14923277
185.600003	0.08806688	0.15911716	0.28525074	0.48536084	0.79115593	1.14458707
185.800003	0.08721954	0.15286201	0.28476281	0.48297165	0.7922157	1.14926567
186.000003	0.08742517	0.15576595	0.28700848	0.48600898	0.79106998	1.15605536
186.200003	0.08482003	0.15690654	0.28287007	0.48852192	0.79222654	1.15240672
186.400003	0.08670742	0.15177864	0.28498043	0.48780666	0.79053723	1.15277984
186.600003	0.08837068	0.15803474	0.28516634	0.48251258	0.78964411	1.15470376
186.800003	0.08797652	0.15828186	0.28475924	0.48639403	0.79276287	1.15716007
187.000003	0.08626193	0.15880775	0.28226413	0.4888141	0.79443692	1.15155425
187.200003	0.08522296	0.15730321	0.28779866	0.48805211	0.7950344	1.15484312
187.400003	0.08978248	0.15685469	0.28698726	0.49271355	0.79708528	1.15717378
187.600003	0.08700538	0.15927225	0.28829677	0.48532055	0.79581236	1.15540579
187.800003	0.08873648	0.1596139	0.29300208	0.48739539	0.79495811	1.15736571
188.000003	0.08765608	0.15786695	0.28599127	0.48968647	0.79587268	1.15897181
188.200003	0.09034956	0.15901422	0.28225107	0.48553823	0.7946341	1.16391983
188.400003	0.08603353	0.15561729	0.29194082	0.48969219	0.79596709	1.15767446
188.600003	0.08835733	0.15784597	0.29140647	0.49177311	0.79827308	1.15763774
188.800003	0.09114957	0.15667545	0.28208585	0.48944829	0.7975099	1.16132441
189.000003	0.08702398	0.15220457	0.28553142	0.48600541	0.80222201	1.16125515
189.200003	0.08921761	0.15999561	0.28861804	0.48862277	0.80009102	1.16352346
189.400003	0.08624822	0.15534895	0.28741403	0.49127839	0.80058765	1.16299989
189.600003	0.08705139	0.15593987	0.28861643	0.49284194	0.80090868	1.16138544
189.800003	0.08836752	0.16207456	0.28946806	0.49387656	0.80154692	1.16465988
190.000003	0.08774495	0.15697032	0.28961386	0.49045501	0.79941117	1.16542175
190.200003	0.08892739	0.157525	0.29116435	0.48971162	0.80258404	1.16700485
190.400003	0.0901621	0.15705084	0.29327561	0.49164389	0.80206644	1.166114
190.600003	0.09167606	0.16034263	0.28651871	0.49258063	0.8041408	1.16420939
190.800003	0.08817297	0.15938329	0.28899153	0.49342011	0.80426573	1.16652587
191.000003	0.08981389	0.15744763	0.29172356	0.49354504	0.80657505	1.16699162
191.200003	0.08965475	0.15962076	0.29284359	0.49243735	0.80571531	1.16899636
191.400003	0.09404683	0.15733599	0.292587	0.49346326	0.80713379	1.17241075
191.600003	0.09018618	0.15985191	0.2944382	0.49654768	0.80721258	1.16805258
191.800003	0.08693934	0.16042727	0.28978343	0.49216221	0.8077104	1.16936555
192.000003	0.09157211	0.15972203	0.28879465	0.49295996	0.80138444	1.17544618
192.200003	0.09080196	0.15760302	0.29377057	0.50006364	0.80958532	1.17107215
192.400003	0.09100825	0.16292393	0.28967787	0.50110601	0.8083012	1.17232051
192.600003	0.09351945	0.16041988	0.29061361	0.49676834	0.81087851	1.17146816
192.800003	0.09275884	0.16164773	0.29901482	0.49708973	0.80743503	1.17887118
193.000003	0.08928752	0.16461229	0.29797043	0.50101863	0.80794965	1.17347636
193.200003	0.08936477	0.16703194	0.29329188	0.49731396	0.8120706	1.17758336
193.400003	0.0891763	0.16168385	0.29927476	0.49936174	0.80856108	1.17480078
193.600003	0.09030324	0.16409516	0.29388227	0.49702881	0.80718111	1.18041351
193.800003	0.08937329	0.16226303	0.29684885	0.50058971	0.80920087	1.17921868
194.000003	0.08899087	0.15868663	0.29550166	0.50274692	0.81205665	1.17459443
194.200003	0.09241206	0.16177982	0.29099359	0.50390909	0.81319141	1.17957809
194.400003	0.08986336	0.16105133	0.29261978	0.49335323	0.81373929	1.17997828
194.600003	0.08687067	0.15947669	0.29800434	0.49921714	0.81575107	1.17752257
194.800003	0.09196294	0.16197514	0.29590328	0.50220249	0.81636011	1.17946031
195.000003	0.09048146	0.16053879	0.29292639	0.49482976	0.81381308	1.18065348
195.200003	0.09263176	0.16252541	0.29746594	0.50171636	0.81941198	1.17901781
195.400003	0.09082079	0.16660714	0.29774709	0.50395773	0.8148992	1.18350425
195.600003	0.09484607	0.16264057	0.29208823	0.501662	0.8183279	1.18109908
195.800003	0.08912879	0.16356736	0.29548897	0.50344263	0.81426179	1.18446722
196.000003	0.09205371	0.16165304	0.29904641	0.50594388	0.81490516	1.18242529
196.200003	0.08902365	0.15822726	0.29761822	0.50361119	0.81625818	1.18065396
196.400003	0.0900122	0.16174507	0.29653688	0.50444863	0.81984817	1.18806174
196.600003	0.09168417	0.16577667	0.3003592	0.5028622	0.81434631	1.18885019
196.800003	0.08810961	0.16018021	0.29787303	0.50533984	0.81690024	1.18122366
197.000003	0.08944875	0.16206443	0.30051221	0.50105367	0.82329415	1.18390885
197.200003	0.09195757	0.16298562	0.29676159	0.5057541	0.81965469	1.18669799
197.400003	0.09140116	0.16288924	0.2977993	0.50376557	0.82038974	1.18646171
197.600003	0.09067524	0.16077763	0.29553755	0.50662683	0.82093751	1.18735948
197.800003	0.09256161	0.16523748	0.30254675	0.50319527	0.82262503	1.18641308
198.000003	0.08953583	0.1660307	0.29584594	0.50651096	0.82452058	1.18983903
198.200003	0.08844668	0.16233551	0.29539026	0.50490962	0.82396959	1.19206872
198.400003	0.09261728	0.1679486	0.30049999	0.50590907	0.82228219	1.18734672
198.600003	0.0880062	0.16406089	0.29489376	0.50557671	0.82462131	1.188481
198.800003	0.0926711	0.16576254	0.298669	0.50394939	0.82349002	1.19260266
199.000003	0.09282768	0.16541725	0.30262895	0.51316367	0.8260014	1.19196847
199.200003	0.09461224	0.16675329	0.29800405	0.51216756	0.8273791	1.18976429
199.400003	0.09833181	0.16871017	0.30086501	0.50923358	0.82813727	1.19397798
199.600003	0.09375286	0.16380906	0.3003151	0.50868819	0.82392692	1.1972318
199.800003	0.09124643	0.16499436	0.30250879	0.51178775	0.8244295	1.19704404
200.000003	0.09431094	0.1648032	0.29751463	0.50873731	0.82760965	1.19454363
200.200003	0.09230197	0.16556281	0.30457176	0.50950061	0.82596254	1.19752457
200.400003	0.09177327	0.16713607	0.30223079	0.5094925	0.82795548	1.19971898
200.600003	0.09583509	0.16469884	0.29668482	0.51349912	0.82997679	1.19375196
200.800003	0.09518266	0.16636848	0.30688365	0.50929723	0.8242495	1.19981148
201.000003	0.09595305	0.16802066	0.30537541	0.5090643	0.82970761	1.19765976
201.200003	0.09527785	0.16468924	0.30105306	0.51193355	0.8311516	1.19710436
201.400003	0.08909768	0.16738707	0.30860831	0.51131163	0.82745182	1.19652751
201.600003	0.09496373	0.16516041	0.30662461	0.51315342	0.83170735	1.1996918
201.800003	0.0924387	0.16664362	0.30426504	0.51294277	0.82991218	1.19829419
202.000003	0.09380698	0.16496563	0.30130203	0.51048527	0.82940923	1.20368173
202.200003	0.09541846	0.16831058	0.30718799	0.51617847	0.83591508	1.20471301
202.400003	0.09312219	0.166897	0.30267574	0.51100312	0.83228492	1.19860533
202.600003	0.09534574	0.16427773	0.30285908	0.51237975	0.83467244	1.20477107
202.800003	0.09372872	0.16753727	0.30466051	0.52004598	0.83457851	1.20092454
203.000003	0.09034574	0.17041957	0.30336018	0.51792346	0.83548903	1.19843509
203.200003	0.09478963	0.164375	0.30055751	0.51507221	0.83477449	1.20709613
203.400003	0.09632254	0.17051899	0.30918373	0.51435505	0.83941685	1.20724478
203.600003	0.09339905	0.16923994	0.30493022	0.51538168	0.83702897	1.20146849
203.800003	0.09417838	0.16690385	0.30633147	0.51376746	0.83828818	1.20345547
204.000003	0.09602589	0.16891527	0.31059845	0.51761208	0.83790874	1.20467391
204.200003	0.09672064	0.16448754	0.3061424	0.51660476	0.83797216	1.20275107
204.400003	0.09066296	0.1693561	0.30455865	0.51886473	0.84051382	1.2065238
204.600003	0.09014744	0.16882175	0.31200094	0.51877461	0.84236335	1.20791974
204.800003	0.09882754	0.17112326	0.30596824	0.5153055	0.8378452	1.2122164
205.000003	0.09218616	0.17016244	0.30519737	0.5206369	0.83918511	1.21013525
205.200003	0.09269893	0.17020744	0.31320687	0.5187224	0.84081613	1.21090737
205.400003	0.09934527	0.17192143	0.30554809	0.51794551	0.84334301	1.20488706
205.600003	0.09717727	0.16505849	0.30004926	0.51836882	0.83704888	1.21517864
205.800003	0.09522307	0.1698085	0.30996664	0.52362393	0.83901404	1.21654537
206.000003	0.09223241	0.17041278	0.30721791	0.5202695	0.84190714	1.2149637
206.200003	0.09406764	0.17298108	0.3043464	0.51699517	0.84317719	1.21504512
206.400003	0.09950346	0.16864139	0.31632628	0.52518724	0.84234237	1.21415344
206.600003	0.09308309	0.17012077	0.30566718	0.52470027	0.8390628	1.21351221
206.800003	0.09352511	0.1664986	0.31102748	0.52015982	0.84124314	1.21561125
207.000003	0.0948062	0.173639	0.30547906	0.51849423	0.84998261	1.22068646
207.200003	0.09758872	0.17429787	0.31308581	0.51781128	0.84483337	1.21707311
207.400003	0.0958522	0.17282504	0.31118305	0.52437864	0.84546517	1.21809283
207.600003	0.09169656	0.1725856	0.30778487	0.52185474	0.84507929	1.22228887
207.800003	0.09733427	0.17309242	0.30990155	0.52019725	0.84343003	1.22095075
208.000003	0.09660971	0.16635406	0.30857064	0.52420734	0.84636306	1.22194114
208.200003	0.09417314	0.17146372	0.3108765	0.52688347	0.8425486	1.21697786
208.400003	0.0984959	0.1727826	0.31045903	0.52394782	0.84283673	1.21836903
208.600003	0.0984751	0.17082214	0.31007089	0.52396451	0.84803771	1.22283819
208.800003	0.09567631	0.16794371	0.31592466	0.52347861	0.84620558	1.22032061
209.000003	0.09429962	0.16998052	0.31273945	0.5291519	0.84748112	1.22290161
209.200003	0.09364236	0.17317211	0.3122309	0.52468405	0.85035013	1.22404232
209.400003	0.097866	0.16887808	0.31523831	0.52823625	0.85141706	1.22095421
209.600003	0.09473932	0.17270732	0.31634416	0.52879558	0.85024237	1.22217801
209.800003	0.09520537	0.16982919	0.31383462	0.52942513	0.85230028	1.22363367
210.000003	0.09761149	0.16971457	0.31150188	0.52784393	0.84987961	1.22565856
210.200003	0.09757197	0.17509246	0.31719716	0.53237961	0.85307514	1.22905054
210.400003	0.10095543	0.17437827	0.31238665	0.52903126	0.85008847	1.22472885
210.600003	0.09667522	0.17333728	0.31281079	0.52696167	0.85187661	1.22426703
210.800003	0.09831769	0.17169958	0.31498952	0.53229962	0.85083484	1.22776094
211.000003	0.09715498	0.17173564	0.32106651	0.52752219	0.85155677	1.22740534
211.200003	0.09900064	0.17239999	0.31177451	0.5308951	0.85329329	1.23175981
211.400003	0.09600938	0.17641532	0.31555505	0.53177021	0.85225343	1.224785
211.600003	0.09938604	0.17228782	0.31494136	0.52736662	0.85224485	1.22872069
211.800003	0.09917921	0.17549181	0.31378831	0.52685295	0.85034799	1.23210147
212.000003	0.09965688	0.17847943	0.3165855	0.53106545	0.85271274	1.22688904
212.200003	0.10073364	0.17346847	0.31502683	0.52807854	0.85735392	1.22813978
212.400003	0.09950972	0.17459696	0.31365062	0.52931796	0.85538696	1.23405054
212.600003	0.09888208	0.17637407	0.32076724	0.53304337	0.85676645	1.2279438
212.800003	0.0948779	0.17674172	0.32177652	0.52671216	0.85429453	1.23049011
213.000003	0.10214561	0.17356664	0.31410642	0.53064929	0.86079382	1.2350606
213.200003	0.10135353	0.17429876	0.32121898	0.53128598	0.86266231	1.23894515
213.400003	0.09658414	0.17684894	0.31935199	0.53508912	0.85591113	1.22868862
213.600003	0.09812755	0.17521667	0.31426711	0.53206311	0.86127245	1.23353675
213.800003	0.09745056	0.17456162	0.31893279	0.53122984	0.85842477	1.23916128
214.000003	0.10048181	0.17510259	0.32103725	0.53307722	0.85978757	1.23717084
214.200003	0.09619814	0.1766681	0.31252648	0.53487096	0.85749673	1.23667863
214.400003	0.09598434	0.17760539	0.31512929	0.5332639	0.8612951	1.23743918
214.600003	0.10161704	0.17949575	0.31701805	0.53530954	0.86028015	1.24148228
214.800003	0.10071606	0.17758715	0.32004561	0.53281234	0.86028921	1.23817065
215.000003	0.09830696	0.17530894	0.3227206	0.53636025	0.86276018	1.2333714
215.200003	0.09918386	0.17790562	0.32002021	0.53688346	0.86235403	1.23955395
215.400003	0.09864199	0.17539596	0.32031323	0.5345789	0.86409175	1.24392011
215.600003	0.0949989	0.17614942	0.31823374	0.53632317	0.86223196	1.24404433
215.800003	0.10404897	0.17840975	0.32091446	0.53762386	0.86510491	1.24162116
216.000003	0.10109669	0.18049687	0.31684823	0.53784714	0.86442672	1.24406603
216.200003	0.09906668	0.17535555	0.31753398	0.53410051	0.86760949	1.24296775
216.400003	0.09996996	0.1785465	0.31969947	0.53503336	0.87139635	1.23622194
216.600003	0.1003189	0.17967273	0.32196092	0.5365199	0.86928805	1.23970063
216.800003	0.09993845	0.18004018	0.31911458	0.53858243	0.86878513	1.24625542
217.000003	0.10014797	0.17834299	0.32800521	0.53934787	0.86879813	1.24743893
217.200003	0.10135156	0.17847055	0.31731214	0.53825079	0.8660258	1.24675443
217.400003	0.10111559	0.17647099	0.32060792	0.54270397	0.86919653	1.24543753
217.600003	0.09658152	0.17699724	0.32049777	0.53658782	0.86477267	1.24912515
217.800003	0.10175592	0.17848289	0.32536532	0.54295252	0.86776899	1.24500039
218.000003	0.09845895	0.18030905	0.32084532	0.53587888	0.86796855	1.24322322
218.200003	0.09795422	0.17577129	0.32182689	0.54299305	0.86910617	1.25005224
218.400003	0.10566193	0.18303001	0.32178958	0.53976784	0.87293505	1.25076392
218.600003	0.09932667	0.17643344	0.31985147	0.54240118	0.87066161	1.24404779
218.800003	0.10283166	0.17503577	0.32790597	0.54569112	0.87143599	1.24566641
219.000003	0.10355926	0.18064135	0.32418533	0.53729866	0.87118053	1.25420418
219.200003	0.10098553	0.1762762	0.32734598	0.54361294	0.87495457	1.25068321
219.400003	0.10096457	0.17828184	0.32788562	0.54519435	0.87363439	1.24943162
219.600003	0.1023131	0.18012792	0.32447262	0.54559682	0.87343251	1.25168708
219.800003	0.10036481	0.18264705	0.32070424	0.53970419	0.87696373	1.25141576
220.000003	0.10126269	0.17908179	0.32762147	0.54151402	0.87348007	1.25301411
220.200003	0.0956083	0.179991	0.32296939	0.54448877	0.8747729	1.25271049
220.400003	0.1004175	0.18443632	0.32375874	0.54235743	0.87951254	1.25789907
220.600003	0.10385269	0.17969906	0.33024909	0.54232464	0.87738799	1.25260368
220.800003	0.10124523	0.18264055	0.32937093	0.54714046	0.87652659	1.25386765
221.000003	0.09967017	0.18338549	0.3223383	0.54799603	0.87800943	1.25575724
221.200003	0.0998022	0.18087125	0.32677819	0.54233347	0.87691473	1.25653782
221.400003	0.10289681	0.17903125	0.32984455	0.54635046	0.87478053	1.25506571
221.600003	0.098925	0.18397277	0.32404245	0.54614888	0.87530743	1.2591609
221.800003	0.0987882	0.17729509	0.32664157	0.5473455	0.88062095	1.25662759
222.000003	0.10158956	0.18398541	0.32717414	0.54982386	0.87797033	1.25759938
222.200003	0.10390806	0.17870682	0.33035554	0.54356657	0.87601375	1.25935927
222.400003	0.10232145	0.18124926	0.33050241	0.54771851	0.8847475	1.25824943
222.600003	0.10197182	0.18356932	0.32922651	0.5511457	0.88017308	1.25898018
222.800003	0.10246891	0.18092405	0.33086355	0.54740976	0.87886535	1.26562479
223.000003	0.099863	0.18080794	0.32812978	0.54893897	0.8812077	1.261812
223.200003	0.10496032	0.18321895	0.33177228	0.55078433	0.88240241	1.26266566
223.400003	0.10537702	0.18427223	0.32609619	0.55078576	0.87889396	1.2651458
223.600003	0.10470045	0.18395787	0.32861049	0.54640637	0.88332938	1.26794925
223.800003	0.10292369	0.18537873	0.33270378	0.54937206	0.88213026	1.2658886
224.000003	0.10125447	0.18518781	0.32607807	0.5534123	0.88701331	1.26071646
224.200003	0.09974385	0.18562561	0.3287902	0.55063818	0.88791203	1.26427272
224.400003	0.10475374	0.18310952	0.33341069	0.54977105	0.88151502	1.26533678
224.600003	0.10257626	0.18459075	0.33313735	0.55227004	0.88420855	1.25932577
224.800003	0.10263068	0.18171447	0.33308245	0.55108092	0.88720428	1.26505449
225.000003	0.10709858	0.18370014	0.33245189	0.55566655	0.88294005	1.27169421
225.200003	0.10487974	0.18435317	0.33239515	0.5522388	0.88761591	1.26770571
225.400003	0.10048372	0.18226933	0.33079989	0.55278919	0.88697492	1.26698473
225.600003	0.10366678	0.18431627	0.33201297	0.55207263	0.89350247	1.26756671
225.800003	0.10568571	0.18344211	0.33051558	0.55390094	0.88662039	1.2695848
226.000003	0.10257662	0.18246501	0.33198626	0.54951773	0.88891243	1.27118209
226.200003	0.10314638	0.1809057	0.33406045	0.5559809	0.88820755	1.26570645
226.400003	0.10458607	0.18493312	0.32828088	0.55676816	0.88366257	1.27119508
226.600003	0.10247422	0.18202293	0.335261	0.55198477	0.88555824	1.27202502
226.800003	0.10321111	0.18536329	0.33543791	0.55605493	0.88988494	1.27087834
227.000003	0.10365922	0.18737638	0.33428957	0.55599533	0.89147281	1.27098646
227.200003	0.10386443	0.18899446	0.3272924	0.55523954	0.88908815	1.27279451
227.400003	0.10271782	0.18685835	0.33855338	0.55290626	0.88821077	1.2750633
227.600003	0.10294837	0.18505758	0.33582027	0.55902134	0.8920747	1.27607634
227.800003	0.10173619	0.19035417	0.33051868	0.55507324	0.89409899	1.27407816
228.000003	0.10545051	0.18393999	0.33201618	0.55674384	0.8931229	1.27409032
228.200003	0.10522604	0.18784731	0.33236964	0.55766831	0.89153396	1.2751353
228.400003	0.10280979	0.18511295	0.3308623	0.55504356	0.89496218	1.27642455
228.600003	0.10072983	0.18430984	0.3310978	0.56183313	0.89487063	1.27632537
228.800003	0.10356599	0.18849802	0.33202727	0.557739	0.89414322	1.27620926
229.000003	0.10326076	0.18620407	0.33471532	0.5568646	0.89177584	1.27556839
229.200003	0.10617835	0.18871295	0.33479519	0.56031094	0.89295768	1.27521076
229.400003	0.10576022	0.1879856	0.33663435	0.55995248	0.89814471	1.27711787
229.600003	0.10521859	0.18778103	0.33451314	0.55983327	0.8973807	1.28170612
229.800003	0.10424942	0.1889984	0.33611347	0.55890737	0.89343523	1.28193178
230.000003	0.10456443	0.18508166	0.33661486	0.56111167	0.89712977	1.27679303
230.200003	0.10698849	0.18747115	0.33195735	0.55965934	0.89717328	1.2785187
230.400003	0.10320753	0.18510437	0.33586325	0.55813251	0.89940678	1.28458658
230.600003	0.10473663	0.18976521	0.34361847	0.56035255	0.89654183	1.27945986
230.800003	0.10689211	0.18947607	0.33639546	0.55996488	0.89850389	1.28004256
231.000003	0.10343135	0.1905514	0.33702745	0.55929909	0.89818477	1.28515067
231.200003	0.10438931	0.18807012	0.34279849	0.5601934	0.89904677	1.28603318
231.400003	0.10425401	0.19009238	0.33687021	0.56451867	0.89623486	1.28039494
231.600003	0.10647267	0.18860304	0.33913268	0.5588827	0.90006005	1.28551605
231.800003	0.10679084	0.18805754	0.34133835	0.55989335	0.8977704	1.28575733
232.000003	0.11316455	0.19212037	0.34158696	0.56401096	0.90352081	1.28469053
232.200003	0.10238761	0.18920976	0.33772404	0.56283734	0.89861285	1.28526929
232.400003	0.10451019	0.19053435	0.33858933	0.5624604	0.90104519	1.28670314
232.600003	0.10763121	0.18579286	0.34033383	0.56714533	0.90287625	1.28795007
232.800003	0.1039902	0.18545186	0.33796729	0.56611155	0.90190267	1.29036858
233.000003	0.10385096	0.18718612	0.34665711	0.56788538	0.90183066	1.28447237
233.200003	0.10319489	0.19322365	0.33850093	0.5629283	0.90841281	1.29009309
233.400003	0.10396284	0.18870014	0.33864106	0.56398938	0.90393471	1.29107096
233.600003	0.10758657	0.18780404	0.33944686	0.56482242	0.90626239	1.29283991
233.800003	0.10856003	0.18705541	0.34061529	0.56824253	0.90377068	1.28864851
234.000003	0.10481507	0.18549001	0.33701791	0.56698833	0.90502106	1.29361072
234.200003	0.1065529	0.18929153	0.34244998	0.56675456	0.90353369	1.29605117
234.400003	0.10525739	0.19186335	0.34577973	0.57156478	0.90513443	1.29355636
234.600003	0.10706604	0.18651747	0.34061755	0.56371389	0.90462362	1.29308191
234.800003	0.10821742	0.19348949	0.34121139	0.5644934	0.90504574	1.29587963
235.000003	0.10889524	0.19423359	0.34326269	0.56424902	0.90616213	1.29466536
235.200003	0.10454381	0.18820709	0.33733137	0.56882773	0.90331577	1.29382136
235.400003	0.10523892	0.19198006	0.34368576	0.56985698	0.90885042	1.29487517
235.600003	0.10831177	0.19308668	0.344265	0.5742893	0.90651523	1.29708424
235.800003	0.10907853	0.19322073	0.34185047	0.56665025	0.90945493	1.29613605
236.000003	0.10562545	0.19003695	0.34350599	0.57028685	0.90667795	1.29341176
236.200003	0.10916251	0.1956883	0.34381373	0.5676776	0.91323506	1.29668453
236.400003	0.1110133	0.18997168	0.34321828	0.56622623	0.91118168	1.30213526
236.600003	0.10413772	0.19101059	0.34162618	0.56719945	0.91644119	1.29652348
236.800003	0.10815829	0.18807608	0.34855027	0.57231782	0.91089248	1.2959893
237.000003	0.10827291	0.19300556	0.33933039	0.5724964	0.91000806	1.29691282
237.200003	0.1089176	0.19210308	0.34478541	0.57518337	0.91226136	1.30180278
237.400003	0.10757029	0.1903404	0.34423985	0.57148884	0.91318249	1.29737547
237.600003	0.10996765	0.19341081	0.34301735	0.57414518	0.91618919	1.3005847
237.800003	0.10888112	0.19164914	0.3392628	0.56836103	0.91262316	1.30036381
238.000003	0.10906112	0.19342851	0.34650762	0.57269595	0.91349494	1.30113867
238.200003	0.10778779	0.19661116	0.34360279	0.57701896	0.91934978	1.29851153
238.400003	0.10382664	0.19237095	0.34036453	0.57121251	0.91578733	1.30645314
238.600003	0.11072414	0.19317866	0.34503537	0.57128929	0.91689997	1.30526554
238.800003	0.10806328	0.19297892	0.34939589	0.57680486	0.91412949	1.30419829
239.000003	0.10910481	0.19401943	0.34423245	0.57536398	0.91929947	1.30688765
239.200003	0.11100298	0.19202214	0.34473522	0.57322894	0.91868948	1.30467644
239.400003	0.11132545	0.19341951	0.34515138	0.57497225	0.91406702	1.30914643
239.600003	0.10823339	0.19082892	0.34895731	0.57251332	0.91840052	1.30372789
239.800003	0.10970575	0.19439661	0.34855594	0.57764576	0.91619038	1.30852845
240.000003	0.1082626	0.19893813	0.34332372	0.57457934	0.91411971	1.30854526
240.200003	0.10894835	0.19289004	0.34485294	0.57544563	0.91624867	1.30979314
240.400003	0.1109004	0.19007855	0.35392828	0.5779023	0.91568004	1.30650475
240.600003	0.11058867	0.19465083	0.34548099	0.58059047	0.91992818	1.30988684
240.800003	0.10960448	0.19660496	0.34898002	0.57317172	0.91824495	1.31042495
241.000003	0.10910505	0.19172752	0.34808774	0.57784579	0.92225515	1.31015888
241.200003	0.10827655	0.19606548	0.35492869	0.57836352	0.92010497	1.30913773
241.400003	0.10734606	0.19945782	0.34543277	0.5781493	0.92337381	1.31181278
241.600003	0.11091334	0.19455826	0.34560104	0.57598053	0.92198145	1.31308964
241.800003	0.11397046	0.19177204	0.35464294	0.57955788	0.9236952	1.31297531
242.000003	0.10837168	0.19531101	0.34600379	0.58098791	0.92362701	1.31331434
242.200003	0.10648412	0.19489193	0.35146441	0.57542179	0.92564439	1.31429818
242.400003	0.11078024	0.19690859	0.35318716	0.58281372	0.92080235	1.3151125
242.600003	0.11305666	0.19590282	0.35157992	0.58279989	0.92188167	1.31226411
242.800003	0.10894245	0.19678849	0.34913297	0.57877134	0.92294728	1.3180609
243.000003	0.11241567	0.19658243	0.35144331	0.58017419	0.92613482	1.3178679
243.200003	0.10650528	0.19712704	0.34716906	0.58088849	0.9269148	1.31750717
243.400004	0.11184037	0.19368529	0.35172893	0.58087776	0.92339229	1.31594076
243.600004	0.11050648	0.19729018	0.35285498	0.58047591	0.92856287	1.31668213
243.800004	0.11202425	0.19552713	0.34699996	0.58163522	0.92664193	1.32222584
244.000004	0.10832817	0.19625842	0.35472949	0.58026479	0.92483913	1.31729689
244.200004	0.11297727	0.19501829	0.35478301	0.58009003	0.92695319	1.31443146
244.400004	0.11068702	0.19833702	0.35197343	0.58464132	0.92642187	1.31582537
244.600004	0.11103225	0.19615256	0.35293527	0.58028076	0.92779326	1.32601407
244.800004	0.1086573	0.19707906	0.35658272	0.58574281	0.92814719	1.31909528
245.000004	0.11058688	0.2026245	0.35457493	0.58433448	0.92682528	1.31947127
245.200004	0.10905111	0.19678789	0.3476748	0.58309613	0.92489301	1.32723048
245.400004	0.11110306	0.19536519	0.35260077	0.58252071	0.92953884	1.32229581
245.600004	0.1094929	0.20019996	0.35357572	0.5888295	0.92636763	1.31845775
245.800004	0.11342663	0.20009142	0.35401715	0.58132182	0.92658912	1.32059839
246.000004	0.11328554	0.19684326	0.35621418	0.5856248	0.92793142	1.326633
246.200004	0.11091972	0.20146674	0.35496367	0.58561812	0.9306147	1.32361415
246.400004	0.10989893	0.19568377	0.35809036	0.58654342	0.92861044	1.32240227
246.600004	0.11106843	0.19876325	0.35793395	0.58436571	0.92979216	1.32503786
246.800004	0.11323124	0.19704765	0.35561605	0.58955382	0.92882537	1.32624343
247.000004	0.11201442	0.19562006	0.35448642	0.58531545	0.93339359	1.32867327
247.200004	0.11047876	0.1973387	0.35921212	0.58988045	0.93153023	1.32781186
247.400004	0.11333949	0.20429027	0.3562782	0.59295188	0.93242025	1.32682088
247.600004	0.11133272	0.1961956	0.35230328	0.58521043	0.93483185	1.3311676
247.800004	0.11318332	0.19935411	0.35099442	0.59071754	0.93092798	1.32988718
248.000004	0.11459244	0.2007662	0.36239548	0.58957468	0.93632018	1.3293989
248.200004	0.11004216	0.19692099	0.35626937	0.5855702	0.93472122	1.33122268
248.400004	0.11005259	0.19794003	0.36044933	0.58537123	0.93255924	1.33208951
248.600004	0.1138894	0.20109832	0.35783072	0.59035335	0.93444692	1.32745006
248.800004	0.11203736	0.20273727	0.35713483	0.58908723	0.93693005	1.33162084
249.000004	0.11121327	0.19763696	0.353462	0.59156356	0.93775558	1.33233216
249.200004	0.11566127	0.19979429	0.35701908	0.59407995	0.93686639	1.33522287
249.400004	0.11352945	0.20165825	0.3603114	0.586879	0.93640696	1.33192017
249.600004	0.11106599	0.20030343	0.35752453	0.58882974	0.9409908	1.33231035
249.800004	0.11214715	0.2021746	0.35668685	0.58753238	0.93551087	1.33551421
250.000004	0.11503995	0.20288044	0.35672016	0.59089552	0.93827783	1.33612051
250.200004	0.11366505	0.19786077	0.35708775	0.59738551	0.94015729	1.33329108
250.400004	0.1155181	0.19908064	0.36297627	0.5942683	0.93910562	1.33382752
250.600004	0.11308909	0.20042634	0.35722275	0.5906087	0.93733262	1.33723214
250.800004	0.1151917	0.20230025	0.36241706	0.59124861	0.94373607	1.33585277
251.000004	0.11479604	0.20396268	0.35925718	0.59769521	0.93862092	1.33691838
251.200004	0.11625982	0.2053861	0.35711528	0.59424792	0.93987762	1.33375623
251.400004	0.11833066	0.19603926	0.36037458	0.59045039	0.93778526	1.34064379
251.600004	0.11425215	0.20183193	0.35919006	0.59867321	0.94266783	1.338707
251.800004	0.12004549	0.20069158	0.36061634	0.59223328	0.9422661	1.33706131
252.000004	0.11597812	0.20044207	0.36286683	0.59160386	0.9454199	1.34071973
252.200004	0.10919214	0.2026968	0.35986061	0.59332917	0.94384038	1.34347036
252.400004	0.1140694	0.20075553	0.36272795	0.59500192	0.94326376	1.33920934
252.600004	0.11605579	0.20378232	0.36699684	0.59437905	0.94252037	1.33837154
252.800004	0.11615175	0.19966632	0.35981728	0.59258972	0.94510388	1.34417227
253.000004	0.11834967	0.20352506	0.36141242	0.59621368	0.94667756	1.33984282
253.200004	0.11168748	0.20610577	0.36261632	0.59955536	0.94762587	1.33829787
253.400004	0.11399198	0.19886958	0.36170764	0.59529935	0.94565033	1.34467521
253.600004	0.12048328	0.20409065	0.36215873	0.59584807	0.94509708	1.347276
253.800004	0.11404246	0.20140695	0.36207403	0.5941007	0.9455881	1.34295872
254.000004	0.1164577	0.20382756	0.36400481	0.60056804	0.94459461	1.34388187
254.200004	0.11639148	0.20971954	0.36160482	0.60082482	0.94396984	1.34550741
254.400004	0.1169942	0.20486384	0.36295278	0.59390281	0.94770228	1.34694138
254.600004	0.11491156	0.20276332	0.36750032	0.59654139	0.94656788	1.34673944
254.800004	0.1186322	0.20428067	0.36411001	0.59715675	0.94842743	1.34947028
255.000004	0.12077755	0.19904869	0.3609751	0.59763418	0.95110547	1.34742787
255.200004	0.11222852	0.20152616	0.36070992	0.59748171	0.951164	1.34681788
255.400004	0.11564023	0.20371228	0.36568083	0.59916912	0.95139121	1.35106459
255.600004	0.11708498	0.20387834	0.36634012	0.60283385	0.95034646	1.34808102
255.800004	0.11878211	0.20585256	0.36312307	0.59856318	0.95095777	1.35016325
256.000004	0.11594481	0.20407784	0.36731304	0.60170601	0.95102238	1.35049286
256.200004	0.11572959	0.20397922	0.36563233	0.60171219	0.95185143	1.34908494
256.400004	0.11872292	0.20471519	0.36518849	0.59960936	0.95310544	1.35287895
256.600004	0.11802066	0.20625108	0.36719204	0.59841917	0.95190965	1.34821167
256.800004	0.11740415	0.20671085	0.36841011	0.60305694	0.95257362	1.35160991
257.000004	0.11332852	0.20172834	0.36822577	0.59976338	0.95583295	1.350225
257.200004	0.11581987	0.20819795	0.36512174	0.60344659	0.95296966	1.35369911
257.400004	0.11827708	0.20271468	0.36601771	0.60130749	0.95743369	1.3547354
257.600004	0.11726386	0.20295173	0.3704005	0.60609017	0.95720886	1.35218861
257.800004	0.11443182	0.20189866	0.36935663	0.60409998	0.95510068	1.35110284
258.000004	0.11891109	0.20393818	0.36616661	0.60572324	0.95794462	1.35763207
258.200004	0.11976252	0.20244351	0.36511753	0.60431352	0.95330592	1.35623946
258.400004	0.11703104	0.20498502	0.37038	0.60901271	0.95757972	1.35519054
258.600004	0.117055	0.20759976	0.36960347	0.60778676	0.95670818	1.35486677
258.800004	0.11614746	0.20977378	0.37029846	0.60706506	0.95617723	1.35651543
259.000004	0.11693901	0.20715421	0.36813612	0.60517286	0.95888173	1.36118891
259.200004	0.11797107	0.20832491	0.3673472	0.60686336	0.956941	1.35762444
259.400004	0.11751294	0.20632094	0.36875768	0.60395287	0.9628359	1.3582032
259.600004	0.11954278	0.20611792	0.36982782	0.60716389	0.95724975	1.36140135
259.800004	0.12072629	0.20831483	0.37480433	0.60548816	0.95551347	1.35785249
260.000004	0.113967	0.20683026	0.36789043	0.60369955	0.96212005	1.3564023
260.200004	0.117903	0.20958757	0.36897452	0.60714911	0.9615755	1.36121669
260.400004	0.11832273	0.20800262	0.37058492	0.60859762	0.95893752	1.36229613
260.600004	0.11669994	0.20730447	0.36650337	0.60710357	0.96058547	1.3611615
260.800004	0.11478663	0.20452881	0.37092383	0.60576008	0.96302055	1.36071041
261.000004	0.1175555	0.20840621	0.37017436	0.60761164	0.96179234	1.36503604
261.200004	0.1184088	0.21042794	0.36923809	0.60713039	0.962224	1.36180403
261.400004	0.11682248	0.20876091	0.37449677	0.60730765	0.96050667	1.36080041
261.600004	0.1181677	0.20832032	0.36991377	0.61066745	0.96186101	1.36411693
261.800004	0.12091756	0.20951163	0.36537947	0.61123465	0.95814776	1.36430362
262.000004	0.12174994	0.20659333	0.37323375	0.60601304	0.96401428	1.36243513
262.200004	0.1192711	0.20918822	0.36962946	0.61314974	0.96845972	1.36441806
262.400004	0.12049651	0.2130906	0.3688354	0.60918532	0.96401488	1.36469462
262.600004	0.11862004	0.21040272	0.36966236	0.60570739	0.96666299	1.36915901
262.800004	0.1180436	0.20921671	0.37598272	0.61165093	0.96251129	1.36360481
263.000004	0.11864209	0.21114707	0.37656422	0.61098312	0.96363484	1.36443165
263.200004	0.11963666	0.21148932	0.37062545	0.61203073	0.96423267	1.36919215
263.400004	0.12191892	0.21141582	0.37615807	0.61125038	0.96282374	1.37139824
263.600004	0.11852259	0.21396756	0.37715335	0.61169837	0.96392988	1.36407879
263.800004	0.12410516	0.20678961	0.36760165	0.61092613	0.96896719	1.36555722
264.000004	0.12357155	0.20743625	0.37579218	0.61177076	0.96920355	1.37017657
264.200004	0.11662436	0.21222752	0.37850685	0.6125326	0.96533774	1.37241795
264.400004	0.11603248	0.2090919	0.36771704	0.61380385	0.96929919	1.37270143
264.600004	0.12002886	0.21120488	0.37529834	0.61413811	0.96389889	1.36884096
264.800004	0.12102986	0.21007132	0.37373598	0.609686	0.97143196	1.37380483
265.000004	0.12100864	0.20694625	0.37279613	0.61344884	0.96546554	1.37497571
265.200004	0.12157786	0.21344495	0.37988265	0.61400555	0.96785938	1.37249973
265.400004	0.12064791	0.21500986	0.36873837	0.61755238	0.97189521	1.37032249
265.600004	0.12284285	0.2117635	0.37226708	0.61490129	0.970286	1.37922862
265.800004	0.11942798	0.21081662	0.37942572	0.61270366	0.97143959	1.37476423
266.000004	0.11923921	0.2098512	0.38011415	0.61669813	0.97347461	1.37179115
266.200004	0.11867649	0.2101295	0.37747379	0.61289964	0.97154318	1.37167337
266.400004	0.11974991	0.21194452	0.37578745	0.6175072	0.97124862	1.37499764
266.600004	0.12006194	0.21510559	0.38242443	0.6158968	0.97399425	1.37631824
266.800004	0.11718679	0.21368462	0.37593551	0.61967085	0.97492527	1.37782314
267.000004	0.1223383	0.21164882	0.37584503	0.61345134	0.97170984	1.37513259
267.200004	0.11693508	0.21192872	0.37347837	0.62088583	0.97004627	1.37671378
267.400004	0.11455935	0.20870185	0.37512238	0.61377476	0.97574424	1.37510016
267.600004	0.11813391	0.21415907	0.37642594	0.61775063	0.97989868	1.37658074
267.800004	0.12133461	0.21035826	0.37754817	0.61547361	0.97281217	1.37854531
268.000004	0.11881662	0.21326792	0.37637754	0.61710797	0.97233724	1.37748339
268.200004	0.11819113	0.21314817	0.37742324	0.62104366	0.97646534	1.37265899
268.400004	0.12230957	0.21293246	0.37556525	0.61970375	0.97828638	1.37705186
268.600004	0.12096823	0.207874	0.380776	0.61713622	0.97983324	1.37864187
268.800004	0.11731953	0.21003979	0.37886508	0.61894606	0.97481476	1.37879136
269.000004	0.1197725	0.21149522	0.38107307	0.62167941	0.97736417	1.3786638
269.200004	0.12238491	0.21508336	0.37561388	0.61634694	0.9773327	1.38409236
269.400004	0.12088746	0.21219438	0.37618406	0.61781333	0.97846245	1.38267091
269.600004	0.1237697	0.21295315	0.3796341	0.62283538	0.9768232	1.37786367
269.800004	0.12085521	0.21473282	0.37851973	0.61904834	0.97998416	1.37699511
270.000004	0.1189462	0.21130961	0.38102932	0.62353252	0.98031699	1.38585165
270.200004	0.12443716	0.21564847	0.38309391	0.61949371	0.97848653	1.38642123
270.400004	0.1187169	0.21369403	0.37785824	0.62193809	0.98154389	1.38401869
270.600004	0.12060291	0.21225184	0.37957843	0.62580262	0.98056065	1.3824971
270.800004	0.12268591	0.21358388	0.37997432	0.62602471	0.97943865	1.38557961
271.000004	0.12464059	0.21599584	0.37803788	0.62245045	0.97867178	1.3894687
271.200004	0.12080258	0.21738493	0.38443966	0.62197314	0.98786008	1.38758281
271.400004	0.12177348	0.21636372	0.38207062	0.61886261	0.97950613	1.38477376
271.600004	0.12580037	0.21434068	0.37769087	0.62268327	0.98170613	1.38693693
271.800004	0.1258781	0.21486836	0.38221641	0.61871873	0.98375677	1.38698747
272.000004	0.12312627	0.21777612	0.38503475	0.62417172	0.98503899	1.38711431
272.200004	0.12327433	0.21548557	0.38299413	0.62929331	0.98184084	1.38646462
272.400004	0.1218139	0.21081668	0.37871857	0.62606166	0.98676871	1.38595298
272.600004	0.1195556	0.21499306	0.38267846	0.62664543	0.98161279	1.39077952
272.800004	0.12024349	0.21452939	0.38509829	0.62609647	0.98626291	1.38885906
273.000004	0.12523544	0.21618741	0.37558849	0.6253538	0.98779236	1.39352205
273.200004	0.12188798	0.21336901	0.3840905	0.62470291	0.98430144	1.39332512
273.400004	0.1222688	0.21555417	0.38575406	0.62746988	0.98178064	1.39106872
273.600004	0.12385345	0.22155857	0.38600655	0.62766896	0.98485064	1.39335563
273.800004	0.12113524	0.21770698	0.38046165	0.62416003	0.98685145	1.39342835
274.000004	0.12537188	0.21488523	0.38270457	0.62670277	0.98340415	1.39241483
274.200004	0.12500018	0.21348613	0.3829952	0.6227747	0.98730778	1.39042356
274.400004	0.12151474	0.21427673	0.38478859	0.62438892	0.98961722	1.39492753
274.600004	0.12039799	0.21565115	0.38359173	0.62517248	0.98575687	1.3960531
274.800004	0.12531692	0.21554982	0.37941916	0.62890492	0.99021625	1.39548066
275.000004	0.12004179	0.21547484	0.38446744	0.62936793	0.99197303	1.39669016
275.200004	0.12242639	0.21948999	0.38498171	0.62668703	0.9904797	1.39935282
275.400004	0.12524915	0.2165302	0.37904258	0.62926875	0.99115264	1.39426759
275.600004	0.12056875	0.22134351	0.38623746	0.63015161	0.98992097	1.39785483
275.800004	0.12233496	0.21729636	0.38994761	0.62694154	0.98899912	1.39496711
276.000004	0.1204443	0.21629429	0.38466139	0.63122986	0.9935249	1.39669445
276.200004	0.12341541	0.21670115	0.38888557	0.62871478	0.9923247	1.40207079
276.400004	0.12639267	0.21803504	0.38561232	0.62906597	0.99190592	1.3920162
276.600004	0.12305546	0.21726906	0.38619716	0.63474892	0.9894725	1.39651969
276.800004	0.12190444	0.21459675	0.38526531	0.62996874	0.99235665	1.40060141
277.000004	0.12255305	0.21538007	0.38800104	0.62663327	0.99345922	1.39763453
277.200004	0.12444932	0.21853596	0.38634498	0.63232897	0.99606227	1.39627745
277.400004	0.12296599	0.21482277	0.38075216	0.62939618	0.99248826	1.39696267
277.600004	0.12473047	0.21777016	0.38432057	0.63213621	0.99207675	1.39883712
277.800004	0.12596149	0.21847284	0.38966878	0.63243387	0.99534999	1.40316894
278.000004	0.12060869	0.21477472	0.38517256	0.63134514	0.99361753	1.39657142
278.200004	0.12159257	0.22025775	0.38413802	0.63199492	0.99299575	1.39871493
278.400004	0.12236482	0.21484255	0.38907905	0.63173257	0.99429249	1.40394953
278.600004	0.12720001	0.21976131	0.38832648	0.62989638	0.99449455	1.40363076
278.800004	0.12677211	0.21722752	0.3891321	0.63352249	0.99748861	1.39742258
279.000004	0.12111926	0.21687543	0.38756724	0.63553761	0.99675428	1.40772655
279.200004	0.12281227	0.21977228	0.38858314	0.63123511	0.99720251	1.40754559
279.400004	0.11858678	0.22027659	0.38941713	0.63535975	0.99719774	1.4053066
279.600004	0.12636876	0.22207445	0.38832338	0.63531969	0.99515342	1.40139082
279.800004	0.12754727	0.21972024	0.38711174	0.6327797	1.00130796	1.40819052
280.000004	0.12207973	0.21797907	0.39437468	0.63088213	0.99534666	1.40822437
280.200004	0.12558985	0.21997863	0.39217778	0.63644789	0.99762177	1.4059098
280.400004	0.12390982	0.22154361	0.38648483	0.63751336	0.99896662	1.4005202
280.600004	0.12689793	0.22074139	0.38790221	0.63558684	0.99987744	1.40778544
280.800004	0.12249768	0.22436165	0.39194663	0.635509	1.00187062	1.40610292
281.000004	0.12470895	0.2186408	0.38698371	0.63809179	1.0011841	1.40591529
281.200004	0.12909526	0.21960342	0.38820191	0.63355158	1.00051366	1.41168406
281.400004	0.12825465	0.22150445	0.39231582	0.63376687	1.00181901	1.40801218
281.600004	0.12801349	0.22439378	0.38990374	0.63483844	0.99901401	1.40951374
281.800004	0.12509257	0.21848637	0.39346476	0.63646231	1.00174903	1.41381862
282.000004	0.12648094	0.22240686	0.38952501	0.63614116	1.00415026	1.41440704
282.200004	0.12630558	0.21803927	0.39332528	0.63475524	1.0002613	1.40975359
282.400004	0.12540555	0.22037649	0.39130826	0.63514851	1.00488757	1.40856602
282.600004	0.12315834	0.22589987	0.39326246	0.64034079	1.006783	1.41225531
282.800004	0.12622625	0.22403949	0.38626571	0.63797341	1.00634085	1.41387203
283.000004	0.1224162	0.22316289	0.38994737	0.63485239	1.00436591	1.41314128
283.200004	0.12856144	0.22767263	0.39760371	0.64056347	1.00085472	1.41123822
283.400004	0.12744236	0.22381997	0.39309449	0.63848875	1.00475752	1.41238477
283.600004	0.12193638	0.22097212	0.38491447	0.64026592	1.00617706	1.41807893
283.800004	0.12678898	0.22431832	0.39144047	0.63896857	1.0034635	1.41655114
284.000004	0.12387705	0.22464394	0.39619382	0.63833831	1.00616466	1.4108577
284.200004	0.12742067	0.22267735	0.39454897	0.63857339	1.00821602	1.41643908
284.400004	0.12629342	0.22297668	0.39095373	0.6370822	1.00508379	1.42004874
284.600004	0.12583983	0.22184163	0.39314623	0.6396688	1.00626301	1.41716173
284.800004	0.12465257	0.21894794	0.38661416	0.63897858	1.00687467	1.41849973
285.000004	0.12644506	0.22457379	0.39218719	0.64015828	1.01120125	1.41723325
285.200004	0.12643636	0.22341233	0.39405258	0.64099072	1.00762021	1.42158129
285.400004	0.12655181	0.22510385	0.39257009	0.64140378	1.00843965	1.41735533
285.600004	0.12398041	0.22330349	0.39995296	0.64303361	1.00890409	1.41889837
285.800004	0.12680775	0.22871679	0.39565773	0.64107237	1.0094993	1.42030504
286.000004	0.12535137	0.22566199	0.39761253	0.64303003	1.00876176	1.4239476
286.200004	0.12344587	0.22515279	0.40460046	0.64471243	1.01122545	1.41837814
286.400004	0.12422627	0.22438883	0.39546438	0.64539073	1.01397549	1.4184952
286.600004	0.12864834	0.22312665	0.39112647	0.6466199	1.01147782	1.42238095
286.800004	0.12468744	0.220245	0.39612313	0.63783417	1.01115083	1.42300942
287.000004	0.12779588	0.22652483	0.39379974	0.64467583	1.01057815	1.42473009
287.200004	0.12410814	0.2212035	0.39849777	0.64259039	1.01537537	1.42212703
287.400004	0.12528867	0.22588551	0.39257939	0.64534424	1.01330673	1.42445662
287.600004	0.12952787	0.22374552	0.40074189	0.64774345	1.011824	1.4263933
287.800004	0.12614459	0.22433752	0.39606483	0.64142428	1.01321148	1.42032411
288.000004	0.12571401	0.2245292	0.39814563	0.6452931	1.01399886	1.4272528
288.200004	0.12708575	0.22506487	0.39956339	0.64327322	1.01747774	1.42592075
288.400004	0.12865919	0.22750359	0.39731653	0.65146218	1.01160943	1.42565277
288.600004	0.12823671	0.22607743	0.39892085	0.64256547	1.0168774	1.42503693
288.800004	0.12748027	0.23014801	0.40007766	0.64453433	1.01566373	1.4244478
289.000004	0.1275518	0.22420233	0.39714332	0.64694582	1.01012193	1.4317446
289.200004	0.1296863	0.22469246	0.40196057	0.64728103	1.01504206	1.4295285
289.400004	0.12549162	0.22734439	0.40069742	0.65205715	1.01640498	1.4253526
289.600004	0.12728662	0.22708589	0.39587767	0.64821754	1.01570796	1.42561724
289.800004	0.12974227	0.2226628	0.39781113	0.65026234	1.01735031	1.43086961
290.000004	0.12826699	0.22562468	0.40432043	0.65436278	1.01614617	1.42843607
290.200004	0.12855315	0.22492629	0.40169688	0.6520779	1.0195887	1.42875483
290.400004	0.1308409	0.22528857	0.39591177	0.6464412	1.01996409	1.43413832
290.600004	0.12835837	0.2281866	0.4028879	0.64714835	1.01460683	1.4361532
290.800004	0.12861341	0.23157978	0.40311117	0.65374039	1.0138843	1.4295254
291.000004	0.12757421	0.22409916	0.39835222	0.64922224	1.01871215	1.43062141
291.200004	0.12858495	0.22975813	0.40427511	0.64921249	1.01617017	1.43521204
291.400004	0.1319722	0.22827935	0.40292354	0.64997492	1.01952683	1.43757489
291.600004	0.12719059	0.22548711	0.39928086	0.65162001	1.01843177	1.43489316
291.800004	0.12452382	0.22758352	0.39755316	0.65143095	1.02605902	1.4345794
292.000004	0.13114035	0.23097694	0.4020545	0.65011428	1.02496885	1.4346092
292.200004	0.12656325	0.22805887	0.40203448	0.65233169	1.01923751	1.43261149
292.400004	0.12833697	0.22714173	0.40469535	0.65543101	1.02104568	1.43172457
292.600004	0.12863094	0.22585612	0.40577777	0.65080164	1.02185225	1.43404963
292.800004	0.12822426	0.22461801	0.39845796	0.6528009	1.02421521	1.43871238
293.000004	0.131199	0.2273001	0.4033366	0.65046833	1.01951515	1.43948415
293.200004	0.1302058	0.22648691	0.40322737	0.64921155	1.02352323	1.43624793
293.400004	0.12945628	0.22904855	0.401751	0.65195547	1.02139126	1.43738892
293.600004	0.12733096	0.2270528	0.40477867	0.65047751	1.02517842	1.43940261
293.800004	0.13203943	0.22581315	0.40175559	0.65497188	1.0270641	1.43948009
294.000004	0.13137442	0.23096609	0.4014699	0.65682982	1.02795993	1.43523457
294.200004	0.13285029	0.22541475	0.40486439	0.65025662	1.02603888	1.43762162
294.400004	0.1311912	0.22660786	0.40589924	0.65697346	1.02447819	1.43766239
294.600004	0.13022191	0.22963476	0.4033062	0.65079961	1.02516495	1.43602946
294.800004	0.13091672	0.22943443	0.40148325	0.65396498	1.02732729	1.4426842
295.000004	0.12904877	0.22905564	0.40387316	0.65783427	1.02846884	1.44164779
295.200004	0.12928248	0.22730493	0.40133138	0.65516375	1.02564584	1.43851211
295.400004	0.12969524	0.23101979	0.40631528	0.65456436	1.02671062	1.44182995
295.600004	0.13203103	0.23084795	0.405526	0.65719019	1.02495586	1.44131711
295.800004	0.13403106	0.22949487	0.40400727	0.65521835	1.02580701	1.4431341
296.000004	0.12746322	0.23269105	0.40634592	0.65376912	1.0276488	1.44113519
296.200004	0.12937576	0.23139757	0.40907438	0.6599438	1.02585327	1.44372728
296.400004	0.13168609	0.23132592	0.40468188	0.66089402	1.03310274	1.44644716
296.600004	0.13167018	0.2273702	0.40587969	0.65712295	1.03192579	1.43988469
296.800004	0.13264746	0.23054701	0.41237123	0.65792761	1.03526556	1.4425483
297.000004	0.12775755	0.23242151	0.4065419	0.66115914	1.02924739	1.44128373
297.200004	0.13162518	0.22811341	0.40809138	0.65881107	1.03172707	1.44826558
297.400004	0.13239551	0.226812	0.40823884	0.6621357	1.02846884	1.45031479
297.600004	0.13030833	0.23016733	0.41108437	0.66163979	1.03011524	1.44409206
297.800004	0.12932825	0.23421925	0.40741034	0.66169081	1.032593	1.45234826
298.000004	0.13216847	0.2292515	0.40782531	0.65951846	1.02928626	1.45356515
298.200004	0.13079078	0.23298175	0.41159944	0.66075286	1.03203117	1.44804167
298.400004	0.13190839	0.23207938	0.41032823	0.66065799	1.03241903	1.44950564
298.600004	0.12881911	0.23098391	0.41047056	0.65892397	1.03352296	1.45063474
298.800004	0.13323981	0.23193401	0.40839644	0.66116975	1.03026604	1.45031502
299.000004	0.12757975	0.23175931	0.41223831	0.66321538	1.03421783	1.44651249
299.200004	0.12950784	0.2325921	0.41115077	0.66200672	1.03598487	1.44759014
299.400004	0.13070395	0.23133756	0.41042679	0.66295955	1.03276884	1.45183375
299.600004	0.13158771	0.23455417	0.40910691	0.6638255	1.03357022	1.4546622
299.800004	0.12991104	0.23372336	0.41198227	0.66145899	1.03677565	1.45012737
300.003967	0.12991104	0.23372336	0.41198227	0.66145899	1.03677565	1.45012737
300.203967	0.1292387	0.23357268	0.40870878	0.65853884	1.04103131	1.44774199
300.403967	0.13868121	0.23094805	0.42370424	0.66156509	1.04335517	1.44445491
300.603967	0.13452724	0.23725828	0.42051479	0.66286042	1.0420366	1.44870568
300.803967	0.13247875	0.23690214	0.41137525	0.66175547	1.03970534	1.4458642
301.003967	0.13236615	0.23783424	0.41739568	0.66731873	1.03882176	1.44529152
301.203967	0.13633046	0.23861756	0.42273387	0.66427078	1.03875012	1.45097661
301.403967	0.13063571	0.23837849	0.41914424	0.66629746	1.042157	1.45325446
301.603967	0.1291968	0.23828252	0.41529474	0.66353145	1.04030365	1.4468267
301.803967	0.13118855	0.2386473	0.42298469	0.66107264	1.03896457	1.4519217
302.003967	0.13434205	0.23602828	0.42263433	0.66277518	1.04226774	1.45023537
302.203967	0.13467554	0.23949381	0.41757557	0.66729369	1.03919203	1.45147395
302.403967	0.13753757	0.24039902	0.41444	0.66324737	1.03989643	1.4526906
302.603967	0.12977162	0.23634454	0.4137195	0.66332319	1.04444141	1.4497273
302.803967	0.13451383	0.23856737	0.42252633	0.66626444	1.04308159	1.44784284
303.003967	0.13726971	0.24030783	0.42393693	0.66623798	1.03977508	1.45411301
303.203967	0.13553402	0.24078705	0.41929003	0.66738489	1.0418554	1.45021796
303.403967	0.13910833	0.23587104	0.42068598	0.66285863	1.03784758	1.44531489
303.603967	0.14076153	0.24215629	0.42400715	0.6657131	1.03639466	1.45007825
303.803967	0.13317666	0.24238499	0.41764435	0.66164615	1.04298765	1.44591999
304.003967	0.13130901	0.2367688	0.41896126	0.66258993	1.0419243	1.44394899
304.203967	0.13604835	0.23995271	0.42215022	0.66450575	1.0401811	1.44634986
304.403967	0.13336239	0.24120565	0.41973409	0.66080215	1.03955418	1.45009589
304.603967	0.13165591	0.24111482	0.41576096	0.65973821	1.03807623	1.44456935
304.803967	0.13361461	0.2395627	0.41941468	0.66183006	1.03747965	1.45179245
305.003967	0.13240675	0.24271776	0.41728183	0.66626492	1.0383038	1.44761396
305.203967	0.13186476	0.2390218	0.41690573	0.6632637	1.03911633	1.44413519
305.403967	0.13632963	0.2373397	0.41891202	0.66589954	1.03670019	1.44805432
305.603967	0.1372408	0.2390193	0.42198917	0.66532018	1.04044575	1.44943834
305.803967	0.13228187	0.23868974	0.41887912	0.66346231	1.04060573	1.44535542
306.003967	0.13409874	0.24065276	0.41997406	0.66242685	1.04049105	1.44472122
306.203967	0.13668505	0.23907026	0.41827091	0.66450622	1.03849692	1.4495945
306.403967	0.13606933	0.23576262	0.42120489	0.6607913	1.03783244	1.44669986
306.603967	0.13495079	0.24163064	0.42030188	0.66264143	1.04040272	1.44571138
306.803967	0.13416174	0.24152424	0.41472635	0.6636509	1.03462893	1.45054865
307.003967	0.13014123	0.23274621	0.41382035	0.66329219	1.03856737	1.44396115
307.203967	0.13726059	0.23904636	0.42389783	0.66436424	1.04377562	1.43830037
307.403967	0.13466317	0.24043557	0.41479269	0.66524985	1.03715495	1.44640268
307.603967	0.13476208	0.23477354	0.4202548	0.66223529	1.0398013	1.44553066
307.803967	0.13817814	0.2399179	0.41869637	0.66505518	1.03717596	1.44664264
308.003967	0.13211158	0.24150374	0.4209722	0.66428735	1.03549153	1.44449878
308.203967	0.13356558	0.23962476	0.41846821	0.66462233	1.03816647	1.44655299
308.403967	0.13504342	0.24161556	0.41404793	0.66546002	1.04168779	1.44126415
308.603967	0.13800577	0.24087604	0.42185876	0.66535213	1.03710253	1.44420076
308.803967	0.13110838	0.23674955	0.41645762	0.66330042	1.03871459	1.44124007
309.003967	0.13439281	0.23930893	0.41776745	0.66396531	1.03853103	1.44817035
309.203967	0.13619593	0.24217995	0.4156712	0.66222623	1.03766913	1.44366431
309.403967	0.13619063	0.24173876	0.41478428	0.66022136	1.0362869	1.44528866
309.603967	0.1327124	0.2379792	0.4206588	0.66408339	1.03998453	1.43810153
309.803967	0.13527582	0.24428972	0.4197962	0.66681447	1.03540785	1.4434619
310.003967	0.13198117	0.23666593	0.4110429	0.66191807	1.03331858	1.43899298
310.203967	0.13211373	0.23685392	0.42031965	0.6650615	1.03410358	1.43914128
310.403967	0.13535837	0.24002638	0.41841385	0.66656509	1.03784937	1.44237924
310.603967	0.13435355	0.23660763	0.41492471	0.66360309	1.0358221	1.44579673
310.803967	0.13422624	0.2371979	0.41634783	0.66294232	1.03413636	1.43929053
311.003967	0.13891915	0.23887428	0.41808733	0.6647121	1.03438968	1.44118571
311.203967	0.14075956	0.24195262	0.41652009	0.66105333	1.03340525	1.44388366
311.403967	0.13052592	0.23626944	0.41348168	0.66251519	1.03845531	1.43825865
311.603967	0.13613198	0.23868038	0.41653964	0.66439083	1.03451378	1.43881035
311.803967	0.13328472	0.2425796	0.41829237	0.66109946	1.03554816	1.4444437
312.003967	0.13473466	0.24039074	0.41817018	0.66720011	1.04107601	1.441679
312.203967	0.13882861	0.23497429	0.41831156	0.66694715	1.03637225	1.43819523
312.403967	0.13665602	0.23738559	0.41585323	0.66074994	1.0346399	1.44338417
312.603967	0.13252143	0.23727366	0.420526	0.65790775	1.03612906	1.4331708
312.803967	0.13448701	0.2368423	0.42132684	0.66408899	1.03600461	1.43560124
313.003967	0.13757357	0.23956814	0.41210481	0.66258707	1.03782779	1.44068122
313.203967	0.13146976	0.236052	0.41904542	0.66365996	1.03475351	1.4396627
313.403967	0.13647333	0.23772403	0.42520162	0.66215959	1.03652114	1.43812299
313.603967	0.13890973	0.23927697	0.4145771	0.66575041	1.0365147	1.44413519
313.803967	0.13116089	0.23713924	0.41736291	0.65988547	1.03460643	1.44072796
314.003967	0.1378074	0.23739251	0.41934964	0.66466906	1.03481633	1.43492341
314.203967	0.13361249	0.23713037	0.41803571	0.66494074	1.035325	1.44171071
314.403967	0.13255308	0.24046578	0.41572675	0.66708174	1.03631169	1.4414649
314.603967	0.13590041	0.23758807	0.41968939	0.66432216	1.03071112	1.4378438
314.803967	0.1382753	0.2370313	0.4222078	0.6626195	1.02957947	1.43902254
315.003967	0.13144103	0.23809882	0.41896507	0.66318741	1.03735024	1.43974686
315.203967	0.13303403	0.23578175	0.4165115	0.66051951	1.03225357	1.43281818
315.403967	0.13390032	0.23768868	0.41932496	0.66290214	1.0358966	1.44402266
315.603967	0.13109234	0.23709609	0.42080769	0.66239205	1.03444642	1.43861222
315.803967	0.13604549	0.2399443	0.41426346	0.66359558	1.03540987	1.43506026
316.003967	0.13761477	0.23895308	0.41592968	0.6594166	1.03140045	1.44155
316.203967	0.13433759	0.23988607	0.41569989	0.65616223	1.03642922	1.43766083
316.403967	0.13505075	0.23623373	0.42242536	0.66470494	1.03740484	1.43457628
316.603967	0.13849942	0.24127719	0.42251295	0.66204168	1.03503753	1.43593105
316.803967	0.1319718	0.23786176	0.41062716	0.6635702	1.03404421	1.43850936
317.003967	0.13627658	0.23586836	0.42305884	0.66509631	1.03200239	1.43491698
317.203967	0.13661209	0.23885443	0.41855404	0.65990069	1.03664273	1.43895388
317.403967	0.12715254	0.23731246	0.41397127	0.66563943	1.033413	1.44148445
317.603967	0.13861983	0.24077977	0.4177669	0.66195618	1.03438668	1.44275176
317.803967	0.13231299	0.23684426	0.42305061	0.6666775	1.03399367	1.43358469
318.003967	0.13608286	0.23574343	0.41349956	0.66215851	1.0289864	1.44015527
318.203967	0.13260171	0.23792686	0.41839382	0.66444364	1.03357941	1.43107653
318.403967	0.13298324	0.24008801	0.42167434	0.66668263	1.03017003	1.43934775
318.603967	0.13210217	0.2392486	0.4187592	0.65861526	1.03373772	1.43860078
318.803967	0.13167075	0.23798379	0.41996786	0.65868619	1.03512937	1.43627668
319.003967	0.13809619	0.23613151	0.41713664	0.66244939	1.03144676	1.43222666
319.203967	0.13125065	0.2376435	0.41789719	0.66102448	1.0296771	1.43992305
319.403967	0.13643668	0.23301747	0.41883227	0.6617867	1.03482455	1.43577981
319.603967	0.13734213	0.23627361	0.42020544	0.66362002	1.03456098	1.43357325
319.803967	0.13401822	0.23409405	0.41737291	0.66224983	1.03096432	1.43899751
320.003967	0.12894622	0.23551562	0.41965517	0.65933504	1.0337202	1.43859053
320.203967	0.13721392	0.23835774	0.41764817	0.66028502	1.03380806	1.4353919
320.403967	0.13781044	0.23544656	0.41768951	0.66452853	1.0295979	1.43709326
320.603967	0.13118563	0.23604246	0.41598746	0.65788415	1.03239221	1.43344951
320.803967	0.13379637	0.23511281	0.42255446	0.66046086	1.03357345	1.43445444
321.003967	0.13761798	0.23780783	0.41919657	0.66235175	1.02978939	1.43858409
321.203967	0.13149789	0.23655423	0.40979072	0.66138401	1.03024215	1.43773198
321.403967	0.1302515	0.23669293	0.41507909	0.66106322	1.03396029	1.43223167
321.603967	0.1291462	0.23663451	0.41661159	0.65873297	1.03017025	1.43441084
321.803967	0.1310117	0.23922589	0.41596791	0.65944066	1.03130585	1.43444038
322.003967	0.13874171	0.23527922	0.42156228	0.6592336	1.02923686	1.42875552
322.203967	0.14130512	0.23701831	0.41443059	0.66191986	1.03196437	1.43390465
322.403967	0.13697854	0.23540487	0.41625687	0.66215148	1.03242082	1.43838573
322.603967	0.13281134	0.23696103	0.41829988	0.6612294	1.0321315	1.429317
322.803967	0.13931182	0.23580375	0.41969976	0.66042497	1.02630193	1.43438196
323.003968	0.13425985	0.23938139	0.4155533	0.65523019	1.03035039	1.4311564
323.203968	0.13489178	0.23400303	0.41926679	0.66152897	1.03278131	1.43401337
323.403968	0.13196388	0.23877122	0.41924152	0.66491618	1.03274042	1.4320736
323.603968	0.1340606	0.23704139	0.41922358	0.6638973	1.02957106	1.43290652
323.803968	0.13369212	0.2397032	0.41773471	0.66143098	1.03015334	1.42820883
324.003968	0.13712344	0.2386907	0.4204497	0.66117551	1.02898235	1.43610001
324.203968	0.13557181	0.2386575	0.41706309	0.65621891	1.02890271	1.43835044
324.403968	0.13425753	0.23664059	0.41401598	0.65740028	1.02953965	1.43416953
324.603968	0.14003614	0.23623391	0.42205557	0.66267088	1.03169567	1.43243814
324.803968	0.13471394	0.23741562	0.41636245	0.66236631	1.0311747	1.43629698
325.003968	0.13017419	0.23937025	0.41243884	0.65869227	1.03518445	1.42987561
325.203968	0.13803527	0.23665001	0.42105111	0.66381672	1.03051991	1.43273211
325.403968	0.13612929	0.2367498	0.41972167	0.66004364	1.03405699	1.43054542
325.603968	0.13932402	0.23636303	0.41689627	0.66493337	1.02928387	1.43093869
325.803968	0.13703909	0.2354123	0.41369876	0.66013467	1.03168974	1.43467445
326.003968	0.13529584	0.23691879	0.41938898	0.65923146	1.03052428	1.43255215
326.203968	0.12968824	0.23889222	0.41793915	0.65612843	1.03053731	1.43287826
326.403968	0.13530711	0.23751952	0.41942891	0.66110375	1.03205568	1.4285624
326.603968	0.13809577	0.24091908	0.41498002	0.65917268	1.0262304	1.43577314
326.803968	0.13231959	0.2398948	0.42039142	0.65919217	1.03097244	1.42862619
327.003968	0.13658751	0.23885931	0.42111588	0.66122106	1.0330643	1.43382309
327.203968	0.13848177	0.23913249	0.41536388	0.66119113	1.02839667	1.43090868
327.403968	0.12835488	0.23579045	0.41619906	0.66104009	1.03178925	1.43472195
327.603968	0.13319067	0.23687037	0.42433461	0.65870991	1.029234	1.42707396
327.803968	0.13796206	0.23820121	0.42258386	0.6601196	1.02914288	1.4308863
328.003968	0.13088684	0.23847514	0.41779748	0.65879479	1.02937041	1.42913237
328.203968	0.1352081	0.24066731	0.4193972	0.65918496	1.03061551	1.42423368
328.403968	0.14252064	0.23772695	0.41581699	0.65993109	1.02941972	1.43265796
328.603968	0.13319716	0.23475572	0.41639063	0.65802636	1.03105253	1.43021274
328.803968	0.13783077	0.23873099	0.41979894	0.65865889	1.0272829	1.4287777
329.003968	0.14275715	0.23736485	0.41924712	0.66085675	1.02694923	1.42866659
329.203968	0.13093474	0.2358934	0.41774899	0.6586753	1.03024438	1.42609122
329.403968	0.13393025	0.23895248	0.41888541	0.6641363	1.02687487	1.43445419
329.603968	0.1344724	0.24037435	0.41629097	0.66123691	1.03030247	1.43120289
329.803968	0.13383118	0.23850378	0.41510174	0.65880027	1.03085989	1.43312574
330.003968	0.13319388	0.23763995	0.4174733	0.66013903	1.02975444	1.4273587
330.203968	0.13554063	0.23602071	0.41509534	0.66043153	1.03071227	1.43037848
330.403968	0.1363481	0.23913845	0.41105446	0.66121676	1.02881557	1.43415547
330.603968	0.13291112	0.239019	0.41793665	0.65845885	1.0300482	1.42937231
330.803968	0.13330773	0.2360843	0.41857692	0.66037765	1.03203518	1.43121529
331.003968	0.13414559	0.23970773	0.41127202	0.65693524	1.02568132	1.4307313
331.203968	0.13638625	0.23877426	0.41857609	0.65539386	1.0304373	1.42950154
331.403968	0.14040873	0.23797306	0.41837808	0.65808466	1.02994985	1.42787743
331.603968	0.13087394	0.23260244	0.41785541	0.65869758	1.02939158	1.43097354
331.803968	0.13605193	0.23618992	0.41370162	0.66103974	1.02764374	1.42741275
332.003968	0.135079	0.23687168	0.4196938	0.66039863	1.03019184	1.43197656
332.203968	0.13599262	0.23987117	0.41890582	0.661657	1.02545363	1.42972422
332.403968	0.13487098	0.23719802	0.41843435	0.65754976	1.03207869	1.42694164
332.603968	0.13695971	0.23822894	0.41512796	0.66061118	1.02578074	1.42748857
332.803968	0.13208208	0.23844232	0.41607925	0.66088786	1.02685506	1.43226695
333.003968	0.13082084	0.23951592	0.41475877	0.66008606	1.02918834	1.4246428
333.203968	0.13698748	0.23705979	0.41585108	0.66089788	1.03305489	1.42819834
333.403968	0.1372746	0.23806821	0.41939636	0.66085249	1.02802305	1.42654116
333.603968	0.13397393	0.23427751	0.41577312	0.65398696	1.03010184	1.42882967
333.803968	0.13659493	0.23813178	0.42228333	0.66064009	1.02765086	1.42993324
334.003968	0.13547168	0.24031635	0.4153851	0.66040876	1.02963943	1.42394471
334.203968	0.13652698	0.24108548	0.42011887	0.65960023	1.02894899	1.42921751
334.403968	0.134331	0.24089599	0.41809929	0.65667816	1.02887149	1.4272005
334.603968	0.13655797	0.23892107	0.41718015	0.66336765	1.02654332	1.43076754
334.803968	0.13167546	0.23554542	0.41346606	0.6537868	1.0261553	1.42890907
335.003968	0.13740746	0.23936387	0.41884145	0.65671792	1.02673859	1.42256451
335.203968	0.13217679	0.23698994	0.42090449	0.66095939	1.0294692	1.43048477
335.403968	0.13436768	0.23611017	0.41201493	0.65885165	1.02803046	1.42708826
335.603968	0.13511464	0.23301151	0.42014798	0.65808513	1.02910465	1.42314959
335.803968	0.1384236	0.23580112	0.42200419	0.65958336	1.02801282	1.428653
336.003968	0.13570455	0.23714485	0.41964635	0.66042152	1.02934796	1.42825866
336.203968	0.13962737	0.23571386	0.41825279	0.65638771	1.02709872	1.41792345
336.403968	0.14050362	0.23904129	0.4158431	0.65613082	1.02295417	1.42531538
336.603968	0.13144049	0.23758914	0.41779336	0.65326049	1.02468819	1.43098831
336.803968	0.13517306	0.23824587	0.41537365	0.66182199	1.03031749	1.424716
337.003968	0.13902197	0.23541894	0.41574821	0.65990546	1.02313537	1.4279356
337.203968	0.13253043	0.23514517	0.41649803	0.65790334	1.02737087	1.42675686
337.403968	0.1349447	0.23818163	0.41654163	0.65816603	1.03030996	1.42676525
337.603968	0.13828847	0.23607513	0.4192929	0.6583226	1.02871961	1.42458558
337.803968	0.13308696	0.23084747	0.41275495	0.65535407	1.03033435	1.42853434
338.003968	0.13701901	0.23729869	0.41761336	0.65708878	1.02934617	1.42282224
338.203968	0.13776703	0.23934691	0.41797088	0.65899573	1.02919639	1.4254693
338.403968	0.13379821	0.23534028	0.41763858	0.66020119	1.02708574	1.42811645
338.603968	0.13018194	0.23779913	0.41134867	0.65572169	1.0294239	1.42254687
338.803968	0.13595459	0.23494097	0.41750499	0.65425613	1.02626306	1.42282129
339.003968	0.13709304	0.24124088	0.41234395	0.6565732	1.0238331	1.42999053
339.203968	0.13690904	0.23395129	0.41220805	0.65804532	1.02765257	1.42697001
339.403968	0.14059279	0.24020388	0.41634306	0.6584796	1.02995986	1.42063952
339.603968	0.13420359	0.23718157	0.41945335	0.65828958	1.02791578	1.42578626
339.803968	0.13627925	0.23706909	0.4176452	0.65858153	1.02600524	1.42536117
340.003963	0.13642249	0.23683914	0.4140813	0.65859046	1.02658374	1.42331386
340.203963	0.13573123	0.23879221	0.41107431	0.65640867	1.02708688	1.42191222
340.403963	0.13351229	0.23640456	0.41493079	0.65509262	1.02750105	1.42443967
340.603963	0.13579455	0.2367098	0.41431722	0.65752986	1.03065891	1.41991425
340.803963	0.13461635	0.23927804	0.41423973	0.65976253	1.02629513	1.42594576
341.003963	0.13326958	0.23855635	0.41850671	0.65761593	1.0281511	1.42597103
341.203963	0.13789833	0.23902746	0.41952151	0.65352898	1.02468656	1.42175109
341.403963	0.13938275	0.23673376	0.41790184	0.65798786	1.02614469	1.42636919
341.603963	0.13289604	0.23988243	0.41781482	0.65710344	1.02840788	1.4245925
341.803963	0.13732955	0.23601618	0.41899869	0.65722778	1.02778298	1.42198205
342.003963	0.13773349	0.23792943	0.42546031	0.66045752	1.02564484	1.42487622
342.203963	0.1344904	0.23638263	0.41332254	0.65408065	1.02883357	1.42465282
342.403963	0.13787595	0.2351736	0.41568157	0.65819218	1.0268454	1.42198587
342.603963	0.13853005	0.23937186	0.41996285	0.65918818	1.0227663	1.42455912
342.803963	0.13274351	0.23947629	0.41575298	0.65862336	1.02933187	1.4247253
343.003963	0.13637945	0.23794582	0.41462633	0.65939286	1.02478844	1.42117954
343.203963	0.13526085	0.24212929	0.41581115	0.660831	1.02327687	1.42293978
343.403963	0.13272819	0.24118283	0.41359576	0.65930393	1.02612859	1.42252445
343.603963	0.13439754	0.23709639	0.4165549	0.65805438	1.02634186	1.42185998
343.803963	0.13920306	0.23715393	0.41375961	0.65455738	1.02396076	1.42057058
344.003963	0.13568661	0.23902854	0.41397783	0.65777579	1.02698714	1.42936778
344.203963	0.13750647	0.23651214	0.41674524	0.6556731	1.02555442	1.41976017
344.403963	0.13827954	0.23685152	0.41489358	0.66146897	1.02372499	1.42140534
344.603963	0.13388005	0.24041589	0.41602167	0.65485206	1.02489859	1.42409492
344.803963	0.13457922	0.24064948	0.42090532	0.65436163	1.02686769	1.41887689
345.003963	0.131524	0.24087568	0.41944978	0.65817704	1.02525038	1.42235875
345.203963	0.1321871	0.23528518	0.41522965	0.65654435	1.02468664	1.42449212
345.403963	0.13326642	0.23511811	0.41497168	0.65904393	1.02776558	1.42171002
345.603963	0.13909874	0.23836704	0.42277381	0.65843334	1.0286854	1.42089963
345.803963	0.13443009	0.24222275	0.41754517	0.65799525	1.02191514	1.4264822
346.003963	0.1392453	0.23829404	0.41577781	0.65727938	1.02416288	1.42349125
346.203963	0.13694336	0.23721335	0.41894995	0.65973421	1.02414759	1.42031684
346.403963	0.13665201	0.23532729	0.41748037	0.65959447	1.02706091	1.41855533
346.603963	0.13566927	0.23921611	0.41330764	0.65716055	1.02227551	1.42011214
346.803963	0.13884655	0.23696765	0.41649565	0.65699055	1.02290136	1.41701722
347.003963	0.13891402	0.23893722	0.41803297	0.65507319	1.02251989	1.42142606
347.203963	0.13626958	0.2404978	0.42269722	0.65924619	1.02582501	1.42033204
347.403963	0.13730404	0.23843285	0.41636988	0.65998056	1.02880615	1.42063022
347.603963	0.13607261	0.23437407	0.41972968	0.65669468	1.02378768	1.42176104
347.803963	0.13539754	0.23848724	0.41384965	0.65921803	1.0224496	1.4222479
348.003963	0.13945638	0.23838295	0.41537311	0.65898533	1.02421174	1.41869884
348.203963	0.13335911	0.23839581	0.40728848	0.65633575	1.02626092	1.41952962
348.403963	0.13371626	0.24055245	0.41232511	0.65600636	1.02430922	1.42133904
348.603963	0.13644091	0.23874643	0.41676125	0.65507176	1.02625436	1.41910362
348.803963	0.1360949	0.2385461	0.4225665	0.65950182	1.02506906	1.42039824
349.003963	0.13495031	0.23968901	0.40949723	0.65586367	1.0218646	1.42156363
349.203963	0.13526252	0.23755868	0.4175795	0.65742221	1.0226236	1.41884899
349.403963	0.13807467	0.2404094	0.42241523	0.6628603	1.02822382	1.42089296
349.603963	0.13568572	0.23610987	0.4141005	0.6577771	1.02644474	1.4233048
349.803963	0.13629112	0.23722895	0.41069659	0.65999665	1.02297801	1.41485334
350.003963	0.14140633	0.23534431	0.41948184	0.65897479	1.0244152	1.42208481
350.203963	0.13637546	0.23569354	0.41638383	0.65505388	1.02558023	1.41947484
350.403963	0.13592533	0.23601141	0.410678	0.65721336	1.02794976	1.41985464
350.603963	0.14307794	0.23781171	0.42026111	0.6602123	1.02415699	1.41611862
350.803963	0.13616434	0.23637535	0.41298029	0.66134193	1.02043957	1.4195056
351.003963	0.13746348	0.23766985	0.41759392	0.65466073	1.02183527	1.41937685
351.203963	0.14054522	0.23731323	0.41587958	0.65476253	1.02596504	1.41748452
351.403963	0.1347889	0.23930409	0.41308793	0.65352264	1.02300829	1.41931749
351.603963	0.13260124	0.23759922	0.4123331	0.65941312	1.02192051	1.41770077
351.803963	0.14050273	0.23530444	0.41921386	0.65630093	1.02339691	1.41856981
352.003963	0.13854787	0.23810305	0.41474601	0.6598306	1.02826506	1.41881752
352.203963	0.13275591	0.23715832	0.41867873	0.65586152	1.02242023	1.4222126
352.403963	0.1363484	0.23642107	0.41846689	0.65508857	1.0282541	1.41552496
352.603963	0.13545713	0.23798575	0.41663536	0.65793636	1.02345354	1.4245441
352.803963	0.13961308	0.23759581	0.41219178	0.65568943	1.02642626	1.42185217
353.003963	0.13389609	0.23887828	0.4150074	0.65858937	1.02355703	1.42157142
353.203963	0.13396797	0.23842569	0.41651603	0.65874436	1.02458722	1.41838122
353.403963	0.13476381	0.23861184	0.41349575	0.657967	1.02548773	1.42499161
353.603963	0.1385111	0.23839834	0.4163253	0.6596817	1.02214057	1.4156096
353.803963	0.13808063	0.23967781	0.41908631	0.65644517	1.02218193	1.42031288
354.003963	0.13451639	0.23641678	0.41381046	0.6582736	1.02107686	1.420326
354.203963	0.13103525	0.2368822	0.41509169	0.66122485	1.02512044	1.41657447
354.403963	0.13823733	0.23814591	0.41123733	0.65918639	1.02414483	1.41223884
354.603963	0.13423524	0.24004253	0.4132925	0.65464475	1.02503056	1.42027068
354.803963	0.13521073	0.23407122	0.41814193	0.6556591	1.02400011	1.41289234
355.003963	0.13882658	0.2379032	0.41317972	0.65723601	1.02210814	1.41862798
355.203963	0.13385609	0.24019184	0.41400727	0.65106418	1.02544791	1.41813827
355.403963	0.13860867	0.23790427	0.41194877	0.65799191	1.02467281	1.42193675
355.603963	0.1353809	0.23716929	0.41681155	0.66070058	1.02358681	1.41899252
355.803963	0.13698752	0.23802422	0.41663358	0.6572052	1.02319505	1.41838577
356.003963	0.13696036	0.23685529	0.41733751	0.65889099	1.02275688	1.41432405
356.203963	0.13050732	0.24004646	0.41831824	0.65567925	1.02162725	1.42063618
356.403973	0.1381121	0.23496636	0.41567942	0.65692248	1.02226204	1.41831827
356.603973	0.13693104	0.23675217	0.41307506	0.65708151	1.02106935	1.41721869
356.803973	0.14181433	0.23926308	0.41963193	0.65585592	1.0249191	1.41854429
357.003973	0.1368365	0.2371185	0.41428932	0.6549367	1.02429229	1.42000485
357.203973	0.13526562	0.24124368	0.41106865	0.65807536	1.01910991	1.41624284
357.403973	0.1344724	0.23922028	0.41723701	0.65693858	1.0178563	1.42020321
357.603973	0.13434813	0.23868265	0.42015192	0.65987864	1.02415342	1.42369294
357.803973	0.13646332	0.23763194	0.41148791	0.65410271	1.02774126	1.41938806
358.003973	0.14152483	0.23791792	0.41574463	0.66089597	1.02217418	1.41777253
358.203973	0.13764826	0.24054303	0.41301414	0.65557399	1.0235408	1.42104936
358.403973	0.13186315	0.23577132	0.41696283	0.65804329	1.02653307	1.41522265
358.603973	0.13761417	0.23897114	0.41779205	0.65877571	1.02176542	1.41949344
358.803973	0.13410286	0.23901965	0.4169788	0.65638294	1.02125746	1.42051077
359.003973	0.13777277	0.23366128	0.41712908	0.65864443	1.02531918	1.4165685
359.203973	0.13913057	0.23837163	0.41756078	0.65751996	1.02273745	1.41268158
359.403973	0.13722341	0.23700064	0.41417171	0.65518394	1.02246054	1.41656697
359.603973	0.13171539	0.23800375	0.41556832	0.66007378	1.02152533	1.41893506
359.803973	0.1384413	0.23707398	0.41404125	0.65796974	1.02258367	1.41311813
360.003973	0.13289401	0.24045249	0.41696188	0.66318419	1.02219266	1.41798568
360.203973	0.13537279	0.2373754	0.41061291	0.65496376	1.02584953	1.4182837
360.403973	0.13792858	0.23962798	0.4123666	0.65915694	1.02121956	1.4137733
360.603973	0.13966504	0.24007793	0.41399452	0.65912357	1.02435559	1.4189775
360.803973	0.13961676	0.24025752	0.41790756	0.65763917	1.02218944	1.42175937
361.003973	0.13913075	0.23924937	0.41430887	0.65675774	1.01999015	1.41372752
361.203973	0.13374153	0.23876449	0.41913578	0.66076722	1.02107972	1.41842604
361.403973	0.13331095	0.23853268	0.41333875	0.65614262	1.02229923	1.41830898
361.603973	0.13496593	0.23713794	0.41745433	0.658533	1.02221662	1.41127634
361.803973	0.13775679	0.23509408	0.41541204	0.66003209	1.02040084	1.41359674
362.003973	0.13644578	0.23706368	0.41594933	0.65399019	1.02309128	1.4177039
362.203973	0.1338729	0.23525872	0.41628846	0.6564708	1.02228731	1.41090274
362.403973	0.13749508	0.238404	0.42004987	0.65824917	1.02185673	1.41429091
362.603973	0.13594929	0.23744585	0.41325137	0.65584901	1.02134759	1.41816259
362.803973	0.13781277	0.23518314	0.41231212	0.656796	1.02189452	1.41930056
363.003973	0.13509402	0.23639777	0.4223437	0.65879765	1.02266044	1.41499829
363.203973	0.13528946	0.23367525	0.41320241	0.65951247	1.01884898	1.41410023
363.403973	0.13440273	0.23402437	0.41066798	0.65819874	1.021545	1.41527415
363.603973	0.13927225	0.23492529	0.41503486	0.65743461	1.02167911	1.41615081
363.803973	0.13262997	0.23927542	0.41316625	0.65204373	1.01924259	1.41877175
364.003973	0.1366174	0.2336122	0.40882704	0.659166	1.0218013	1.41096211
364.203973	0.13562784	0.23902877	0.41950938	0.65635612	1.02008719	1.41172695
364.403973	0.13521997	0.23828127	0.41568097	0.65500548	1.02505321	1.4186945
364.603973	0.13746819	0.23876109	0.41204056	0.65430846	1.02629942	1.41042924
364.803973	0.13398132	0.23669305	0.4157891	0.65757146	1.0223468	1.41210532
365.003973	0.14131627	0.23958936	0.41253385	0.65544071	1.02266759	1.41497088
365.203973	0.13631597	0.23872046	0.41628662	0.65292443	1.02058227	1.41633858
365.403973	0.13669657	0.23566097	0.4144426	0.6577151	1.02077367	1.41693191
365.603973	0.133701	0.2395924	0.41160032	0.66004088	1.0199973	1.41890836
365.803973	0.13802275	0.23479422	0.41667101	0.6521956	1.02361471	1.41675592
366.003973	0.13727007	0.23761358	0.41695055	0.65959456	1.02394242	1.41206813
366.203973	0.13977471	0.23943051	0.41138169	0.6524941	1.01934797	1.41763187
366.403973	0.133906	0.23791489	0.41248044	0.65487623	1.02013219	1.41041189
366.603973	0.13409827	0.24040481	0.42085859	0.65577569	1.02123946	1.41216707
366.803973	0.13951931	0.24075188	0.41667995	0.65780022	1.02393717	1.4174254
367.003973	0.13393427	0.24275321	0.41831285	0.65706267	1.02555107	1.41459086
367.203973	0.13687399	0.23726716	0.41831454	0.65357986	1.02424199	1.40966344
367.403973	0.13917551	0.23846479	0.41424808	0.65482285	1.01855141	1.41690779
367.603973	0.13524363	0.23778459	0.41506776	0.65616968	1.02053971	1.41419888
367.803973	0.13517914	0.23739376	0.41662392	0.65430274	1.01688022	1.40922475
368.003973	0.14033196	0.24016973	0.41418204	0.66014817	1.01963634	1.41314554
368.203973	0.13708595	0.2354404	0.41828653	0.65579274	1.02024955	1.41475153
368.403973	0.13735574	0.24265766	0.42083195	0.6515269	1.02050303	1.41444649
368.603973	0.1419687	0.23587742	0.4154472	0.66007545	1.01998729	1.41584683
368.803973	0.13353321	0.23981967	0.41258582	0.65550819	1.02217979	1.42011357
369.003973	0.14018169	0.23443934	0.41422686	0.65506485	1.02318997	1.40951562
369.203973	0.13765452	0.23650857	0.41827592	0.65805032	1.02015764	1.41535735
369.403973	0.13813141	0.24055579	0.41234347	0.65512159	1.02018017	1.41836405
369.603973	0.13626865	0.23628803	0.41772136	0.65595403	1.02291197	1.40922547
369.803973	0.13826302	0.23542484	0.42203602	0.65703907	1.01934678	1.41278076
370.003973	0.13977024	0.23848452	0.41569827	0.65311103	1.02031099	1.41159327
370.203973	0.13376102	0.23904862	0.41355833	0.65637937	1.02235359	1.41198945
370.403973	0.13921193	0.235895	0.41794869	0.65718808	1.02191109	1.41488934
370.603973	0.13196013	0.23705139	0.41710529	0.65855827	1.02175969	1.41760707
370.803973	0.13356153	0.23879626	0.41478261	0.657303	1.0205285	1.41312528
371.003973	0.13856611	0.23712888	0.41643831	0.65802314	1.02046365	1.4116838
371.203973	0.1367248	0.23670032	0.41572878	0.65290275	1.01921934	1.41309977
371.403973	0.13211415	0.23825779	0.41300306	0.654336	1.02184481	1.41048002
371.603973	0.13632521	0.2385638	0.41800591	0.65734615	1.0220266	1.41085577
371.803973	0.13797245	0.23860576	0.41366038	0.6536664	1.01979107	1.4134028
372.003973	0.13261763	0.23653241	0.41648576	0.65397456	1.02322776	1.40991879
372.203973	0.13855699	0.23848285	0.41335115	0.65398529	1.01956195	1.41403675
372.403973	0.13636688	0.23962416	0.41466006	0.65428939	1.0182274	1.41332865
372.603973	0.13215444	0.24009176	0.41346928	0.65215805	1.01916105	1.41204643
372.803973	0.13667449	0.23652742	0.41430802	0.65615336	1.01584112	1.41168324
373.003973	0.13836313	0.23588932	0.41841196	0.65878855	1.01843504	1.410767
373.203973	0.13549242	0.23689517	0.41223273	0.65519872	1.01824874	1.41455126
373.403973	0.13970426	0.23658814	0.41528651	0.65600934	1.01855821	1.40865207
373.603973	0.13903448	0.2355214	0.41470751	0.65675094	1.02298159	1.41462541
373.803973	0.13605944	0.2383705	0.41337082	0.65157988	1.01895637	1.41070271
374.003973	0.13760296	0.23645153	0.41757175	0.65523615	1.01946193	1.41086126
374.203973	0.13223701	0.23770565	0.41223688	0.65609504	1.01784652	1.41225335
374.403973	0.13290242	0.24139395	0.41518137	0.65246513	1.01943821	1.41179943
374.603973	0.13901844	0.23610038	0.41518544	0.65330549	1.01782575	1.41322904
374.803973	0.1354321	0.23661716	0.41813614	0.65348745	1.02163309	1.41329722
375.003973	0.13417692	0.23309218	0.41046539	0.65516142	1.02028174	1.41251164
375.203973	0.13687286	0.23539623	0.41458747	0.65551939	1.02265341	1.41078901
375.403973	0.14081023	0.23807671	0.41228983	0.65341094	1.01667363	1.40862155
375.603973	0.13864389	0.23420008	0.40752408	0.65506449	1.01914782	1.41586447
375.803973	0.14015374	0.23565813	0.41670212	0.65395727	1.01939637	1.41073227
376.003973	0.13568393	0.23776414	0.41523871	0.65488627	1.02083546	1.40836287
376.203973	0.13148746	0.23440494	0.41197273	0.65448382	1.01535362	1.41515494
376.403973	0.13448629	0.23591205	0.41529879	0.65408578	1.02181465	1.40964294
376.603973	0.13891533	0.23794981	0.41796037	0.65966096	1.01788718	1.41233015
376.803973	0.14109299	0.23884764	0.4082689	0.65440908	1.0183186	1.4105146
377.003973	0.13196865	0.23679396	0.41571149	0.65906873	1.0178426	1.41093016
377.203973	0.14030515	0.2424318	0.42000787	0.65552897	1.01845188	1.41317443
377.403973	0.13827786	0.23792835	0.41308793	0.65880397	1.01930458	1.41079784
377.603973	0.1369336	0.24095824	0.41040978	0.65624287	1.02212257	1.41089058
377.803973	0.13822177	0.23894509	0.42036256	0.65421453	1.01875431	1.40714812
378.003973	0.13511846	0.23964902	0.41606364	0.65164843	1.01856739	1.41470361
378.203973	0.13693012	0.23871097	0.41253874	0.65548959	1.01761821	1.4109593
378.403973	0.14219866	0.23612716	0.41428491	0.65833249	1.01543373	1.40510178
378.603973	0.13843188	0.23772379	0.41823944	0.65084031	1.01727504	1.4169395
378.803973	0.13540975	0.23728796	0.42156002	0.6555356	1.01855034	1.41082549
379.003973	0.13861099	0.23840304	0.41154799	0.65403786	1.0229891	1.4047885
379.203973	0.13806931	0.23490246	0.40854999	0.65246573	1.01827509	1.41140771
379.403973	0.13368037	0.23563563	0.41237297	0.65544132	1.0188582	1.40589483
379.603973	0.13957796	0.23466524	0.41283688	0.65510657	1.01980979	1.40904999
379.803973	0.13537947	0.23868301	0.41010365	0.65027442	1.0213781	1.40987277
380.003973	0.13520107	0.23773684	0.41367838	0.65411523	1.01892716	1.41127753
380.203973	0.13608048	0.23687514	0.4203293	0.65325084	1.0197379	1.4064579
380.403973	0.13893673	0.24184485	0.41893658	0.65672054	1.01851267	1.41065693
380.603973	0.13303259	0.24093666	0.40875491	0.65228965	1.02028913	1.4110992
380.803973	0.13686213	0.24458786	0.4181349	0.65315988	1.01783878	1.40814543
381.003973	0.13796047	0.23985114	0.42157194	0.6546742	1.01770527	1.40920592
381.203973	0.13020457	0.24157686	0.41429208	0.65714449	1.01500719	1.41071705
381.403973	0.13805488	0.23696502	0.41682431	0.65600588	1.01870996	1.40862918
381.603973	0.13888934	0.23546948	0.41434506	0.65465008	1.01507156	1.40890705
381.803973	0.13941429	0.23964103	0.41474184	0.65346244	1.01645452	1.41128922
382.003973	0.13768474	0.2402611	0.41514119	0.64968028	1.01307148	1.40748406
382.203973	0.13966564	0.23966046	0.41394743	0.65183237	1.01892335	1.4085033
382.403973	0.13972435	0.23913576	0.41619369	0.65189102	1.01269359	1.41277361
382.603973	0.13339708	0.23583951	0.4126285	0.65810158	1.01849956	1.40371561
382.803973	0.13849286	0.23635002	0.42248019	0.65980401	1.02011937	1.40543223
383.003973	0.14072052	0.23453697	0.41422292	0.65141132	1.01813978	1.4117105
383.203973	0.13553033	0.23598363	0.41353962	0.65309396	1.01996273	1.40864825
383.403973	0.14136139	0.23769297	0.42166909	0.65649667	1.01905984	1.409024
383.603973	0.13894639	0.24190798	0.41070899	0.6513715	1.01481086	1.41137314
383.803973	0.13604406	0.23925599	0.41695258	0.65340521	1.01975912	1.4042027
384.003973	0.13445101	0.24270608	0.42282817	0.65194669	1.01674277	1.40579748
384.203973	0.13944355	0.23567381	0.41718492	0.65308848	1.01686401	1.41355729
384.403973	0.13801834	0.23497798	0.41262576	0.64959684	1.01528687	1.4041903
384.603973	0.13802079	0.23686131	0.42037198	0.65215972	1.01690478	1.40990639
384.803973	0.13684306	0.24055066	0.41680035	0.6514627	1.01795549	1.41128969
385.003973	0.13669256	0.23864027	0.41002127	0.65714135	1.01590199	1.40510535
385.203973	0.13591769	0.2410273	0.4093571	0.65176489	1.01705247	1.40893692
385.403973	0.13882277	0.23853918	0.4147658	0.65277722	1.01747329	1.41203261
385.603973	0.13629976	0.239315	0.41374931	0.64925411	1.01751966	1.40952993
385.803973	0.13429979	0.23356458	0.41751096	0.65530076	1.01874775	1.40337253
386.003973	0.13833347	0.24353047	0.4129214	0.65270462	1.01796145	1.40851808
386.203973	0.13557341	0.24105905	0.41503061	0.65002192	1.01518889	1.4071063
386.403973	0.13684388	0.24024952	0.41759715	0.65090664	1.01458432	1.41076169
386.603973	0.13849149	0.24100151	0.41684446	0.65575853	1.01760942	1.40685702
386.803973	0.13417688	0.23592593	0.41037795	0.65285101	1.0180499	1.40587139
387.003973	0.13932804	0.23859438	0.42045221	0.65453949	1.02008063	1.4069016
387.203973	0.13616162	0.23574566	0.41283441	0.65765269	1.01796511	1.40991838
387.403973	0.13427911	0.23747989	0.40769765	0.65255513	1.0140366	1.40923906
387.603973	0.13339028	0.2341009	0.4205763	0.65186563	1.01835257	1.40327263
387.803973	0.13996312	0.23819818	0.41913482	0.65410283	1.01595766	1.40869594
388.003973	0.13660369	0.24039259	0.40983543	0.65191164	1.01715082	1.40910316
388.203973	0.14210075	0.23828597	0.40903608	0.6502882	1.02071161	1.40895038
388.403973	0.13756575	0.23943765	0.41518641	0.65334441	1.01503144	1.40442722
388.603973	0.14175828	0.23730278	0.4199565	0.65648638	1.01497332	1.40755594
388.803973	0.13590125	0.2392854	0.41098522	0.65414686	1.01875215	1.4116864
389.003973	0.13546899	0.24031015	0.41140704	0.65052481	1.01660026	1.41127129
389.203973	0.13817826	0.23579272	0.41697475	0.65460732	1.01368338	1.41037894
389.403973	0.13819304	0.23693372	0.41583433	0.65485244	1.01891353	1.40187492
389.603973	0.14159772	0.23485687	0.41148123	0.65525475	1.01538343	1.400352
389.803973	0.13919828	0.24138357	0.41445908	0.65063098	1.0137505	1.41130614
390.003973	0.13492427	0.23781117	0.41113409	0.65351143	1.01706595	1.40400243
390.203973	0.13354829	0.24005344	0.41715607	0.65183737	1.0136692	1.40460015
390.403973	0.13850048	0.24197259	0.41025152	0.65274857	1.01373054	1.40613148
390.603973	0.14143004	0.24004231	0.41652651	0.6537644	1.01647622	1.40378445
390.803973	0.14091811	0.23921325	0.41899535	0.64827635	1.01401812	1.40347696
391.003973	0.13558755	0.23830416	0.41515574	0.65413728	1.01647848	1.4076345
391.203973	0.14219085	0.23333742	0.41567168	0.65293601	1.01518482	1.40440607
391.403973	0.14380649	0.23959216	0.4185054	0.65338626	1.01405663	1.4019754
391.603973	0.135519	0.24032726	0.41516074	0.6565186	1.0156228	1.40671993
391.803973	0.13788966	0.23741713	0.41166474	0.65322279	1.01652348	1.40454442
392.003973	0.14155528	0.24036118	0.41960034	0.65270283	1.01626057	1.40209556
392.203973	0.1424853	0.23961767	0.41818473	0.65581491	1.01481635	1.4061575
392.403973	0.13399128	0.2381955	0.41554603	0.65271988	1.0194394	1.40216375
392.603973	0.13840315	0.23950448	0.41226837	0.65364506	1.01148469	1.40366578
392.803973	0.13856563	0.24226376	0.41354033	0.6485764	1.01497168	1.40519095
393.003973	0.13720939	0.24247118	0.41221163	0.65395584	1.01476938	1.40322089
393.203973	0.13647627	0.2356491	0.42082015	0.65433775	1.01584707	1.40638339
393.403973	0.13921521	0.23756524	0.40997586	0.65339723	1.0157078	1.40205503
393.603973	0.13695142	0.23719677	0.41415641	0.65005019	1.01722187	1.41076684
393.803973	0.13661662	0.24256768	0.41875884	0.65063098	1.01675994	1.39974165
394.003973	0.1415656	0.24186846	0.41566262	0.65487673	1.01906115	1.40432787
394.203973	0.13543681	0.23736533	0.41267058	0.64888814	1.01676423	1.4071157
394.403973	0.13951108	0.24067678	0.42004797	0.65329328	1.01504595	1.40209556
394.603973	0.13699994	0.23618772	0.41828987	0.65110662	1.01995153	1.4015491
394.803973	0.13698551	0.24008807	0.41827807	0.65329924	1.01502353	1.40349531
395.003973	0.13596389	0.23877408	0.41344723	0.65302148	1.01384265	1.40095949
395.203973	0.139662	0.23950954	0.41727134	0.65303388	1.01411802	1.40130997
395.403973	0.13658217	0.23977103	0.41594407	0.65487924	1.01495773	1.40453267
395.603973	0.13564954	0.237354	0.41217062	0.65154436	1.01742596	1.4018066
395.803973	0.14162532	0.23876443	0.41862246	0.65424326	1.01643008	1.40612364
396.003973	0.13697336	0.2383128	0.41211972	0.6488327	1.01029033	1.4098208
396.203973	0.13886908	0.23963704	0.41380688	0.65254905	1.01513297	1.4034071
396.403973	0.13547424	0.23993447	0.41842279	0.65633288	1.01575858	1.40247917
396.603973	0.13889322	0.23687824	0.41269228	0.65015497	1.01592619	1.40455222
396.803973	0.14160126	0.23875395	0.41662175	0.65301868	1.01563504	1.40180014
397.003973	0.13698304	0.23738675	0.41295645	0.65274438	1.01408487	1.40087155
397.203973	0.13459155	0.23619284	0.41629132	0.64898791	1.014893	1.40981841
397.403973	0.13241956	0.2392024	0.4143655	0.64863792	1.01472837	1.40323758
397.603973	0.13901613	0.23491415	0.41790756	0.6539748	1.01567799	1.40182233
397.803973	0.1374791	0.23885431	0.41621575	0.65247097	1.01744837	1.40607262
398.003973	0.13464532	0.2373298	0.41299805	0.65558853	1.01552743	1.40311933
398.203973	0.13997493	0.23614808	0.42068693	0.65328064	1.01473505	1.39877343
398.403973	0.13275609	0.24384304	0.4191378	0.65360441	1.01639361	1.40579534
398.603973	0.13345412	0.23730471	0.41537866	0.6509234	1.01492352	1.40453243
398.803973	0.14187119	0.24107119	0.41529414	0.65311339	1.01503152	1.40264368
399.003973	0.13948027	0.23729648	0.41706654	0.65216282	1.01567621	1.40625072
399.203973	0.13552997	0.23820665	0.41444823	0.65011885	1.01497609	1.40306831
399.403973	0.13777414	0.23926528	0.41505322	0.65515139	1.01539511	1.40193296
399.603973	0.1400905	0.2421492	0.4168621	0.65444245	1.01382655	1.40554691
[truncated: 2,501 more rows]
