# Supplementary material for: Low-affinity integrin states have faster ligand-binding kinetics than the high-affinity state
Source: eLife. 2021 Dec 2;10:e73359. doi: 10.7554/eLife.73359 (PMC8730728; doi:10.7554/eLife.73359)
Supplement: Figure 4—source data 4. [file elife-73359-fig4-data4.txt]

Time (s)	3.13nM a5b1 ecto	6.25nM a5b1 ecto	12.5nM a5b1 ecto	25nM a5b1 ecto	50nM a5b1 ecto	100nM a5b1 ecto
0	-0.0060194	-0.0062445	-0.0096857	-0.008922	-0.0048014	-0.0008442
0.2	-0.0047896	-0.0030833	-0.0100735	-0.009013	-0.0042329	0.00000698
0.4	-0.0063067	-0.0052214	-0.0066376	-0.0078684	-0.0029078	-0.0017245
0.6	-0.0032006	-0.0045726	-0.0070778	-0.0079641	-0.0025656	0.00074766
0.8	-0.0029749	-0.0019864	-0.0082161	-0.0068561	-0.0004029	-0.0011568
1	-0.0038608	-0.0031424	-0.0062709	-0.0081244	-0.0002818	-0.0007233
1.2	-0.0035943	-0.0021851	-0.0047608	-0.0045032	-0.0031891	0.00220976
1.4	-0.0033792	0.00051055	-0.0069326	-0.0046914	-0.0003758	0.00380654
1.6	-0.0030238	-0.0031716	-0.0074389	-0.0068329	-0.0011992	0.00179127
1.8	-0.0045078	-0.0038555	-0.0054146	-0.0046374	-0.0011536	0.00290549
2	-0.0037166	-0.0021536	-0.0058269	-0.0058	0.00018258	0.00238255
2.2	-0.0037321	-0.0023523	-0.006019	-0.0049831	-0.0003891	0.00349662
2.4	-0.0035982	-0.00009977	-0.0035425	-0.0046763	-0.0007686	0.00502048
2.6	-0.0034252	-0.0008462	-0.006649	-0.0030288	0.00072948	0.00423521
2.8	-0.0020623	-0.0034638	-0.0057168	-0.005716	0.00187023	0.00536663
3	-0.0034611	-0.0020692	-0.0063104	-0.005037	0.00128974	0.00518475
3.2	-0.00301	-0.0014478	-0.0059306	-0.0038803	0.00273685	0.00833148
3.4	-0.0025604	-0.0020697	-0.001397	-0.0035455	0.00014351	0.00333107
3.6	-0.0021786	-0.0026881	-0.0031461	-0.0027933	0.00150446	0.00560159
3.8	-0.0025214	-0.0007612	-0.0059506	-0.0041236	0.00150106	0.00895033
4	-0.0030637	0.000060177	-0.0059998	-0.0045707	0.00178487	0.00882751
4.2	-0.0046968	-0.0024087	-0.0034297	-0.0027648	0.00219829	0.00728727
4.4	-0.0036356	0.00066344	-0.0051941	-0.0046985	0.00353355	0.00802577
4.6	-0.002571	0.00014866	-0.0065028	-0.0036012	0.00302212	0.00845293
4.8	-0.0016681	-0.0015165	-0.0042015	-0.0053507	0.00334154	0.0075051
5	-0.0020253	0.00065071	-0.0055979	-0.003222	0.00340511	0.0103561
5.2	-0.0036151	-0.001164	-0.0074738	-0.0045715	0.00356193	0.0121325
5.4	-0.001375	-0.0035079	-0.0045793	-0.0017349	0.00455229	0.01026446
5.6	-0.0040207	-0.002318	-0.002705	-0.0033894	0.00480805	0.01232461
5.8	-0.0039427	-0.0014113	-0.0033465	-0.0037783	0.0012563	0.01264707
6	-0.0020359	-0.0001686	-0.0038041	-0.0050398	0.00507499	0.01150958
6.2	-0.0025444	-0.0002238	-0.0049862	-0.003035	0.00648729	0.01151175
6.4	-0.002816	0.00042147	-0.0021391	-0.0023795	0.00418107	0.01132349
6.6	-0.0037583	-0.0011173	-0.0021308	-0.0021416	0.004046	0.01153798
6.8	-0.0014652	-0.0024085	-0.0046106	-0.0040333	0.00540021	0.01436835
7	-0.0030697	-0.0010217	-0.0037265	-0.0040293	0.00784162	0.01463933
7.2	-0.0029517	-0.0013363	-0.0038279	-0.0027325	0.00615682	0.01317309
7.4	-0.0037463	-0.0015427	-0.004022	-0.0032286	0.0057659	0.01418532
7.6	-0.0032163	0.00030089	-0.0048574	-0.0024497	0.00811346	0.01479749
7.8	-0.0030516	-0.001571	-0.0050314	-0.000233	0.00582434	0.0140324
8	-0.0044618	-0.0004688	-0.0030618	-0.001152	0.00605659	0.01486079
8.2	-0.0025619	-0.0002288	-0.0039346	-0.0028631	0.00617145	0.01771108
8.4	-0.0023531	-0.0027832	-0.004523	-0.0021751	0.00860081	0.01486105
8.6	-0.0041733	0.0006376	-0.0041887	-0.0035824	0.00793208	0.01650859
8.8	-0.0026886	0.00186051	-0.0032654	-0.0025653	0.00727637	0.01549012
9	-0.0014535	0.00157232	-0.0055137	-0.0020291	0.00613455	0.01762328
9.2	-0.0037017	-0.0004271	-0.0012627	-0.0033716	0.00758661	0.01740528
9.4	-0.0005633	0.00062583	-0.0020991	-0.0020867	0.00926776	0.01850352
9.6	-0.0011436	-0.00000211	-0.0011587	-0.0025114	0.00755192	0.01829708
9.8	-0.0029331	-0.0027647	-0.0012764	-0.0022379	0.00766001	0.01978166
10	-0.0010202	0.00103488	-0.0033567	-0.0022915	0.00913023	0.01696191
10.2	-0.0029607	0.00020072	-0.00166	-0.0039826	0.00859691	0.01797471
10.4	-0.0030419	-0.0015778	-0.0012575	-0.0020759	0.00801159	0.01767651
10.6	-0.0033332	0.00094277	-0.0044368	-0.0019799	0.00887288	0.02023987
10.8	-0.002312	0.00157315	-0.0017815	-0.0000495	0.01160188	0.02079294
11	-0.0015478	-0.00000184	-0.0028658	-0.0009857	0.00884924	0.01857389
11.2	-0.0027692	0.00182674	-0.0022978	0.000057975	0.01071117	0.02055723
11.4	-0.002394	-0.0004491	-0.0046013	-0.0012629	0.01032899	0.0237504
11.6	-0.0011755	0.00157003	-0.0020344	-0.0025171	0.01063353	0.02018374
11.8	0.0000188	0.00104821	-0.0017893	-0.0007243	0.01193697	0.02199868
12	-0.0025258	0.00103474	-0.0033445	-0.0008761	0.00883661	0.02089471
12.2	-0.0005016	-0.0017004	0.000076853	-0.0000277	0.01008673	0.02154205
12.4	-0.0011125	0.00097693	-0.0010357	-0.0012507	0.01029761	0.0219043
12.6	-0.0037535	0.00288434	-0.0005852	-0.0006766	0.01056914	0.02336638
12.8	-0.0020659	-0.0011519	-0.0003869	0.00205318	0.01164148	0.02224383
13	-0.0003648	-0.0010765	-0.0003778	-0.0018557	0.01190729	0.02530221
13.2	-0.0001047	0.00058371	-0.0019451	-0.0001749	0.01096932	0.02352501
13.4	-0.0021261	-0.0032524	-0.0005513	0.0000106	0.01167483	0.02207375
13.6	-0.0017278	-0.0001382	-0.0003796	0.00083161	0.01231728	0.02513326
13.8	-0.0003766	0.00119231	-0.0018868	-0.00006812	0.01286408	0.0254779
14	-0.0020056	-0.0011821	-0.0010245	0.00043353	0.01234848	0.02400002
14.2	-0.0017949	0.00087737	-0.0010731	-0.000689	0.01416649	0.0243971
14.4	-0.0016577	0.00112683	-0.0030611	0.000058333	0.01518432	0.02512023
14.6	0.0012284	-0.0007533	-0.002324	0.00069616	0.01325668	0.02497423
14.8	-0.0014776	0.00245724	-0.0009231	0.00179022	0.01334341	0.0253248
15	-0.0016847	0.00178239	-0.0016616	0.00230057	0.01442618	0.02844257
15.2	-0.0003022	-0.001309	-0.0011225	-0.0012423	0.01601778	0.02572227
15.4	-0.0022964	-0.0013578	0.00104173	0.00032712	0.01376034	0.02842534
15.6	-0.002157	0.0001085	-0.001495	0.00164301	0.01292661	0.02662895
15.8	-0.0001847	-0.0008793	-0.0000222	0.0006297	0.01442127	0.02566249
16	-0.0035908	-0.0003277	-0.0014996	0.00182642	0.01245011	0.02724696
16.2	-0.0026577	0.00293452	-0.0003855	0.000336	0.01632587	0.02828164
16.4	-0.0013214	0.00178877	-0.0022411	0.00207851	0.01483743	0.02711809
16.6	-0.0029612	-0.0018739	-0.0011564	0.00161816	0.01405827	0.02954278
16.8	-0.0023743	-0.0008829	-0.001848	-0.0011585	0.01460744	0.03069378
17	-0.0013462	0.00036407	0.000055902	0.00014795	0.0155219	0.02800239
17.2	-0.0002403	-0.0014564	-0.0006874	0.00340135	0.01360969	0.02891914
17.4	-0.00217	-0.0010536	-0.0025822	0.00101839	0.01568143	0.03098494
17.6	-0.0012659	-0.0002055	-0.0013143	0.00144483	0.01479644	0.02889772
17.8	-0.0024721	-0.0002419	-0.0008687	0.00133828	0.01443241	0.03070474
18	-0.0026693	0.00115428	-0.0005817	0.00249247	0.0145836	0.03039471
18.2	-0.0007946	0.00032578	-0.001604	0.00167094	0.01626746	0.02886373
18.4	-0.0024758	-0.0000337	-0.0008945	0.00275625	0.01623602	0.03142617
18.6	-0.0023517	0.00198824	-0.002093	0.00188536	0.01582948	0.03084982
18.8	-0.001968	0.00052852	-0.0015546	0.00281398	0.01697059	0.03069333
19	-0.0000485	-0.0002071	-0.0000201	0.00143109	0.01677708	0.03076003
19.2	0.00072289	0.00046403	-0.0028651	0.00264458	0.01712776	0.03341661
19.4	-0.0007737	0.0019897	-0.0002116	0.00270988	0.01858668	0.03092778
19.6	-0.0033203	-0.0028453	-0.0013219	0.00336094	0.01608278	0.03065512
19.8	-0.0018354	-0.0007519	0.00037854	0.0014549	0.01922707	0.0338595
20	0.00130288	0.00391907	-0.0034058	0.00409449	0.01828299	0.03351495
20.2	-0.0002423	0.00065667	0.00286218	0.00459174	0.01672883	0.0315449
20.4	-0.0020122	0.00051276	-0.0005598	0.00291721	0.01549424	0.03311194
20.6	0.00045324	0.00166587	-0.0012957	0.00355838	0.01877941	0.03289784
20.8	-0.0014641	0.00011609	-0.0026428	0.00384388	0.01831066	0.03355397
21	-0.0023693	0.00177003	-0.000394	0.00314708	0.01750286	0.03194699
21.2	-0.0013188	-0.0004606	-0.0010988	0.00357685	0.01929007	0.03481472
21.4	-0.0012171	0.00229863	-0.001076	-0.0000418	0.01811547	0.03563977
21.6	-0.0038948	0.00065748	0.00035005	0.00415505	0.01754234	0.03431261
21.8	-0.0015251	0.00143067	0.0022059	0.00371716	0.02114333	0.03636912
22	-0.0025081	0.00181655	-0.0016656	0.00246782	0.01894979	0.03629539
22.2	-0.0025631	-0.0009775	-0.0010581	0.00518874	0.01827179	0.03747938
22.4	-0.0018304	0.00205449	-0.0016381	0.00150229	0.02005358	0.03757835
22.6	-0.0010628	-0.0000102	-0.00007085	0.00385086	0.01802264	0.03637395
22.8	-0.0015316	-0.0021875	-0.0010729	0.00341974	0.02007238	0.03670779
23	0.0003396	0.0022103	-0.0008957	0.00470726	0.02223466	0.03751732
23.2	-0.0000686	0.00146685	-0.0012983	0.0047077	0.01845307	0.03796456
23.4	-0.0006111	0.00177251	-0.001577	0.00456466	0.02150339	0.03898561
23.6	-0.0001074	0.00073255	0.00037637	0.00384368	0.02023477	0.03696058
23.8	-0.0013435	-0.0001569	-0.0008396	0.00644185	0.02057281	0.03774879
24	-0.0021609	0.000077999	-0.0016063	0.00287927	0.02036215	0.03919337
24.2	-0.0021255	0.00033978	0.00132885	0.00409509	0.01975546	0.03846732
24.4	0.00076548	0.00197074	-0.0008857	0.00327368	0.02145771	0.0381364
24.6	-0.00009548	-0.0000492	-0.0020716	0.00427769	0.02219291	0.03956929
24.8	-0.0002311	0.00164113	0.0005609	0.00351648	0.01906232	0.03863085
25	-0.001293	0.00123776	0.00109001	0.00356085	0.02069117	0.03867624
25.2	-0.0007835	0.00296546	0.002182	0.0026084	0.02065833	0.04109798
25.4	-0.0004371	0.00271201	0.00046832	0.00420892	0.02170587	0.04040098
25.6	-0.0020602	0.00173531	0.00066791	0.00445855	0.02132672	0.04171928
25.8	-0.00009944	-0.00007453	0.00185543	0.00381179	0.02220888	0.04109023
26	-0.000938	0.0008294	0.00126486	0.00708423	0.02260689	0.04086546
26.2	0.00046822	0.00165723	0.00077328	0.00705903	0.02347189	0.04036004
26.4	-0.0005976	0.00064767	-0.0005731	0.00490821	0.02194259	0.04210131
26.6	-0.001034	0.00045866	0.00080671	0.00446163	0.02115036	0.04254783
26.8	-0.0001443	0.0024635	0.00126901	0.00674052	0.02313934	0.04084495
27	-0.0032318	0.00279558	0.00108226	0.00470827	0.02065764	0.0435105
27.2	-0.0033959	0.00167278	0.00147059	0.00767727	0.02106927	0.04158065
27.4	-0.0008152	0.00228486	-0.0007978	0.00645686	0.02347265	0.04213134
27.6	-0.0014624	0.00108812	-0.0006201	0.00547249	0.02298806	0.04295254
27.8	-0.0008275	0.00157619	0.00153121	0.00765095	0.02224527	0.04411942
28	-0.0020784	0.00093166	-0.0009387	0.00419695	0.02313386	0.0450165
28.2	-0.0017819	0.0009574	0.00146011	0.0055642	0.02327247	0.04303192
28.4	-0.0014441	0.0003998	0.00028604	0.00598911	0.02374719	0.04359502
28.6	-0.0004609	0.00349484	0.00031676	0.00597669	0.02323301	0.0454537
28.8	-0.0012595	0.00275711	0.00121903	0.00579883	0.02283735	0.04373801
29	-0.0012524	0.00149578	0.00242292	0.00684727	0.0223058	0.04437698
29.2	-0.0009485	0.00147305	0.00027224	0.00450931	0.02575917	0.04482419
29.4	-0.0011242	0.00148622	0.00343561	0.00727554	0.02247279	0.04559632
29.6	-0.0008081	-0.000809	0.00170489	0.00631241	0.02268584	0.04537982
29.8	-0.001498	0.0008365	0.00300541	0.00752307	0.02263997	0.04473159
30	0.00043155	0.00092063	0.00081348	0.0070012	0.02400855	0.04470701
30.2	-0.0003738	-0.000217	0.00296872	0.0074246	0.02563201	0.04250089
30.4	-0.0015948	0.0024916	0.0018942	0.0081418	0.02309699	0.04831359
30.6	-0.00000964	0.0019089	0.00025456	0.00704398	0.02508111	0.04578283
30.8	-0.000485	0.00141829	0.00347162	0.0063866	0.02566154	0.04695697
31	-0.0011023	0.00323994	0.00237822	0.0060357	0.02271936	0.04523439
31.2	0.0011555	0.00213975	-0.0005559	0.00654678	0.02594684	0.04746119
31.4	-0.0002479	0.00132222	0.00160485	0.00650332	0.02501662	0.04706488
31.6	-0.0003918	0.00272996	0.00154098	0.00706673	0.0256085	0.04727992
31.8	-0.0004446	0.00061763	0.0006889	0.00845061	0.02451346	0.04803828
32	-0.0013018	0.00179327	0.00065263	0.00930057	0.02762209	0.04856572
32.2	-0.0011923	0.00196487	0.00153115	0.00777761	0.02704028	0.04702283
32.4	0.00135548	0.00076324	0.00383549	0.00700511	0.0260014	0.04730926
32.6	-0.0009626	-0.0004725	0.00107502	0.00652195	0.02618648	0.04687033
32.8	-0.0015072	0.00339142	0.00207569	0.00646494	0.02509562	0.05012403
33	-0.0020862	0.0014997	0.00035859	0.0080848	0.02846349	0.04903683
33.2	0.00074551	0.00079331	0.00249853	0.00693155	0.02538277	0.04763669
33.4	0.00046982	0.00292812	0.00192294	0.00669721	0.02734564	0.05036645
33.6	-0.0001298	0.00246195	-0.0005618	0.0067083	0.02678562	0.05030186
33.8	-0.0012309	0.00040192	0.00093921	0.00803183	0.02820183	0.04915342
34	-0.0001658	0.00116131	0.00469416	0.00846378	0.02678444	0.05033105
34.2	0.00025165	0.00421405	0.00205532	0.00664482	0.02594168	0.04898537
34.4	-0.0002239	0.00261367	0.00359111	0.00730954	0.02939818	0.05062801
34.6	-0.0024399	0.00247619	0.00168394	0.00762255	0.02703143	0.04950861
34.8	-0.0017219	0.00157852	0.00092574	0.00715313	0.027604	0.05317307
35	0.00018768	0.00267158	0.00109103	0.00767002	0.02661403	0.05141702
35.2	0.00024146	0.00266522	0.00263272	0.00817137	0.02850408	0.05182105
35.4	-0.0016397	0.00282843	0.00552516	0.00902752	0.02829374	0.05121962
35.6	0.0000387	0.00331754	0.00256982	0.00830112	0.02775417	0.05148397
35.8	-0.0007541	0.00065101	0.0024665	0.00943176	0.0272871	0.0509314
36	-0.0010035	0.00302053	0.00094985	0.00991873	0.02962888	0.05036393
36.2	-0.0005476	0.00332478	0.00083175	0.00639967	0.02698283	0.05095992
36.4	-0.0013576	0.00145457	0.00277396	0.00884191	0.02842907	0.05046523
36.6	-0.0000394	0.00367264	0.00186735	0.00814576	0.02991451	0.05402765
36.8	-0.0010107	0.00196664	0.00364185	0.01022855	0.02749645	0.05163103
37	0.00032211	0.00230963	0.00459334	0.00920222	0.02930276	0.0529289
37.2	0.00024445	0.00408418	0.00383519	0.00831988	0.02968587	0.05391119
37.4	0.0012215	0.0021932	0.00482585	0.00824233	0.03009421	0.05301729
37.6	0.0004733	0.0017356	0.0028732	0.00949753	0.02943115	0.05335677
37.8	0.00067713	0.00314488	0.00141857	0.00787894	0.02925884	0.05414659
38	-0.0018237	0.0035812	0.00150802	0.00775136	0.0284772	0.05339364
38.2	-0.0001883	0.00179279	0.00346976	0.00981901	0.02846656	0.05428282
38.4	-0.0010244	0.00319297	0.00361338	0.01011385	0.03221903	0.05661977
38.6	0.00148077	0.00393066	0.00340154	0.00835074	0.02861897	0.05347014
38.8	-0.0004903	0.002329	0.00278004	0.00775064	0.03039638	0.05498282
39	-0.0009223	0.00388459	0.00428983	0.0085745	0.03099061	0.05667893
39.2	-0.000022	0.00516016	-0.0007331	0.009861	0.03245334	0.05582268
39.4	-0.0001976	-0.0004181	0.00473958	0.00864867	0.02941896	0.0557108
39.6	-0.0003193	0.0029949	0.00427189	0.01079674	0.03000901	0.05571113
39.8	-0.0010193	0.00501431	0.00120857	0.00914593	0.03053577	0.05787445
40	-0.0001493	0.00581584	0.00260174	0.0082143	0.03022642	0.05446765
40.2	0.00128207	0.00263873	0.00671681	0.0110677	0.02856461	0.05508412
40.4	-0.0008722	0.00265805	0.00225695	0.0108992	0.03153522	0.0570429
40.6	0.00050715	0.00274829	0.0034396	0.01109518	0.03029744	0.05668289
40.8	0.00050221	0.00341452	0.00418415	0.00999651	0.03269364	0.05690033
41	-0.0001068	0.00452844	0.00294533	0.01102827	0.03156106	0.0569189
41.2	0.0002516	0.00280801	0.00296854	0.00991944	0.03164677	0.05610833
41.4	-0.0007995	0.00287086	0.00459354	0.01068951	0.03302882	0.05781964
41.6	-0.0008032	0.00127041	0.00573092	0.01155218	0.03076655	0.05733515
41.8	-0.0005585	0.00231797	0.00266763	0.01124976	0.03263192	0.05624131
42	0.00255115	0.00330189	0.00315043	0.01073475	0.03182037	0.06016371
42.2	-0.0011218	0.00337577	0.00487145	0.01102928	0.03419368	0.05748383
42.4	-0.0001762	0.00378767	0.00299769	0.01062099	0.03374104	0.05835397
42.6	-0.0002156	0.00284866	0.00493153	0.01112933	0.03186731	0.05837182
42.8	-0.0005134	0.00370536	0.00588017	0.01131258	0.03229518	0.0587158
43	0.00041757	0.00317958	0.00553196	0.01020493	0.03294521	0.05919761
43.2	-0.0004924	-0.0004609	0.0033985	0.01026065	0.03202761	0.05984554
43.4	0.00072054	0.00245032	0.00262662	0.01155592	0.03399716	0.06032733
43.6	0.00123364	0.00360528	0.00242191	0.01013787	0.03537972	0.05920843
43.8	-0.0002432	0.00333489	0.00717741	0.01262728	0.0333886	0.05858768
44	0.0000388	0.00319097	0.0044648	0.0111965	0.03227205	0.06049756
44.2	0.00136489	0.00407106	0.00276273	0.01112233	0.03312777	0.0586643
44.4	0.00008706	0.00205622	0.00356927	0.01348279	0.03260596	0.0608306
44.6	0.00176016	0.00243888	0.00315063	0.0116554	0.03332324	0.06165493
44.8	0.00055275	0.00568352	0.00423893	0.0110953	0.03392394	0.06297875
45	-0.0008525	0.00326861	0.00356933	0.01211707	0.03547321	0.06021268
45.2	-0.0008243	0.00382037	0.00540199	0.01117827	0.03413938	0.06203303
45.4	-0.0001698	0.00489048	0.00323354	0.01170386	0.03362034	0.06199238
45.6	0.000061281	0.00239108	0.00584956	0.01145167	0.03392095	0.06108535
45.8	0.00099859	0.0036479	0.00454431	0.00999288	0.03391082	0.06133187
46	0.00124115	0.00313998	0.00484537	0.01224361	0.03666074	0.06346232
46.2	0.00188506	0.00327537	0.00826936	0.01188598	0.03415019	0.06327856
46.4	-0.0011429	0.00116444	0.0054796	0.01023675	0.03343208	0.06318769
46.6	-0.0004408	0.00528944	0.00250047	0.01060797	0.03358741	0.06413401
46.8	-0.0008264	0.00521961	0.00364845	0.01211358	0.03560041	0.06239129
47	-0.0007074	0.00211186	0.0047534	0.0120332	0.03655825	0.06241975
47.2	0.00046298	0.00308238	0.00421005	0.01185101	0.0349109	0.06280172
47.4	0.00000615	0.00456617	0.0044293	0.01237444	0.03409789	0.06408787
47.6	0.00036267	0.00490556	0.00549199	0.01131071	0.03664164	0.06327958
47.8	0.0000281	0.00370098	0.00432935	0.01261137	0.03476955	0.06049273
48	0.00040118	0.0043538	0.00452393	0.01016576	0.03778194	0.06430004
48.2	0.00049109	0.00253544	0.00267788	0.01198287	0.03675998	0.06416017
48.4	0.00020549	0.00442467	0.00479426	0.01231332	0.03679101	0.0660109
48.6	0.00333522	0.00473408	0.00534671	0.01242373	0.03781671	0.06394444
48.8	-0.0010542	0.00429437	0.00719049	0.01281355	0.03602935	0.06404755
49	0.00076232	0.00363908	0.00454324	0.01182781	0.03605787	0.06398011
49.2	0.00017238	0.00416387	0.00703495	0.01273383	0.03897474	0.0654808
49.4	-0.0005739	0.00271756	0.00521006	0.01388661	0.0360337	0.06588773
49.6	0.00108973	0.00365088	0.00621133	0.0125942	0.03832985	0.06697611
49.8	0.00088507	0.00349541	0.00656886	0.01485142	0.03639229	0.06644373
50	0.00214077	0.00399313	0.00763195	0.01291371	0.03727321	0.06544018
50.2	-0.0001667	0.00482673	0.00699826	0.01352389	0.0370198	0.06669421
50.4	0.0024187	0.00374023	0.00309324	0.01075418	0.03958176	0.06551025
50.6	-0.000623	0.00346018	0.00558686	0.0151249	0.03907524	0.06644908
50.8	0.0000381	0.00334311	0.0059325	0.01399703	0.03740961	0.06605
51	0.00279666	0.00547448	0.00551947	0.01294665	0.03702466	0.06707901
51.2	0.00167415	0.00149149	0.00553059	0.01269634	0.03714974	0.06856231
51.4	0.00170294	0.00394145	0.00426122	0.0125543	0.03746725	0.06775067
51.6	0.00317512	0.00463522	0.00622454	0.01349167	0.03769765	0.06947986
51.8	0.00208289	0.0028495	0.00608867	0.01181472	0.03949071	0.0669266
52	0.00160209	0.00311033	0.00561842	0.01370398	0.03825222	0.06877146
52.2	-0.0009855	0.00495067	0.00657678	0.01448013	0.0380096	0.06858174
52.4	0.00114862	0.00304182	0.00596339	0.01379564	0.03811726	0.07011536
52.6	0.00132928	0.00483385	0.00741773	0.01427216	0.03845532	0.06832752
52.8	0.00080047	0.00396026	0.00469803	0.01370282	0.04069493	0.07051197
53	-0.000121	0.00498734	0.00678246	0.01291631	0.04095013	0.06870011
53.2	0.00068735	0.0058896	0.00432332	0.0133863	0.03938384	0.06998571
53.4	0.00072712	0.00518039	0.00673031	0.01311336	0.04006512	0.07083014
53.6	0.00258643	0.00446925	0.00830593	0.01367671	0.03824804	0.06909604
53.8	0.00079463	0.00200558	0.00614735	0.01499442	0.04000483	0.07019795
54	0.00109399	0.00681466	0.00663071	0.01401658	0.03882177	0.07130653
54.2	0.00300924	0.0046098	0.00426324	0.01492364	0.0393721	0.07023717
54.4	0.00143642	0.00340936	0.00623008	0.01424385	0.03823192	0.07047585
54.6	0.0009527	0.00437007	0.00762104	0.01338203	0.04020773	0.06988696
54.8	0.0000148	0.00423816	0.00543731	0.01379437	0.04089139	0.07214049
55	0.00094742	0.00621033	0.00577652	0.01444391	0.03978087	0.07058418
55.2	0.00116686	0.00755126	0.00478708	0.01387326	0.04085846	0.07158361
55.4	-0.002352	0.00232569	0.00809243	0.01413656	0.04211394	0.07141191
55.6	0.00197387	0.00527446	0.00625923	0.01457461	0.04046877	0.07271639
55.8	0.00083276	0.00701879	0.00527744	0.01261684	0.0427012	0.07181986
56	0.00206346	0.00593687	0.00780835	0.01357738	0.03895773	0.07066736
56.2	0.001186	0.00292742	0.00698331	0.01494646	0.03932687	0.07111195
56.4	0.000222	0.00429357	0.00779437	0.01418821	0.04283262	0.07384137
56.6	0.00112266	0.00620989	0.00544756	0.01490707	0.04179276	0.07313699
56.8	0.00158284	0.00569809	0.00580644	0.01580341	0.040184	0.07120526
57	0.000083871	0.00459561	0.00916853	0.01513089	0.04202436	0.07325844
57.2	0.00060067	0.00503204	0.00604131	0.014347	0.04060487	0.0712666
57.4	0.00085401	0.00502739	0.00534079	0.01609559	0.0402296	0.07233585
57.6	0.00030534	0.00473129	0.00998547	0.01513969	0.04150608	0.07410264
57.8	0.00190804	0.00479171	0.0060422	0.01530884	0.04045914	0.07572503
58	0.00087158	0.00400612	0.00815301	0.01575438	0.04437725	0.07364023
58.2	-0.00000133	0.00428093	0.00633531	0.01691617	0.04120852	0.07491691
58.4	0.00082115	0.0060345	0.00457444	0.01485656	0.04222582	0.07445771
58.6	0.00119943	0.00229658	0.00782117	0.01590126	0.04099909	0.07471771
58.8	0.00090871	0.00588528	0.0078996	0.01545347	0.04146085	0.07267053
59	0.00152049	0.00719104	0.00796115	0.01323921	0.04435299	0.07448912
59.2	0.00278468	0.00260226	0.00572868	0.01535876	0.04329909	0.07362918
59.4	0.00039465	0.0052245	0.00805279	0.01656059	0.04380245	0.0764162
59.6	0.00288636	0.00745145	0.00401136	0.01371257	0.0438091	0.07762805
59.8	0.00141636	0.00418467	0.00658288	0.01567761	0.04082606	0.07462302
60	0.00229875	0.00303475	0.00855555	0.0156006	0.04340283	0.07585723
60.2	0.00238366	0.00578422	0.00874301	0.01607145	0.04316608	0.07709852
60.4	0.0020049	0.00507898	0.00694423	0.01532287	0.04283641	0.07708735
60.6	0.00179584	0.00377146	0.00901835	0.01772917	0.04266004	0.07497076
60.8	0.00084371	0.00562114	0.00885721	0.0170641	0.04386882	0.07750247
61	-0.0005162	0.00513036	0.00619095	0.01510174	0.04412923	0.07768205
61.2	0.00193543	0.00541482	0.00698581	0.01792015	0.04271344	0.07483501
61.4	0.00100333	0.00603185	0.00608214	0.01646126	0.04537649	0.07564513
61.6	0.0047643	0.00643215	0.00747322	0.01764576	0.04603786	0.07732574
61.8	-0.0001651	0.00507948	0.00748106	0.01589141	0.04270412	0.07788411
62	0.00182084	0.00528783	0.00658678	0.01583103	0.04567752	0.07672975
62.2	0.00121985	0.00482771	0.00778668	0.01574225	0.04501508	0.07641256
62.4	0.00244067	0.00550077	0.00868066	0.01538808	0.0452563	0.07920117
62.6	0.00148059	0.0052116	0.00740784	0.01637853	0.0454721	0.07788125
62.8	0.0003385	0.00678185	0.00758352	0.01525647	0.04460515	0.07906199
63	0.00226478	0.00355346	0.00820195	0.01618023	0.04504512	0.07845024
63.2	0.00125841	0.00667957	0.00823047	0.01494492	0.04508759	0.07841957
63.4	0.00247908	0.00676433	0.00620323	0.01673363	0.04412619	0.08168466
63.6	0.00207657	0.00541154	0.00868242	0.01674957	0.04480694	0.07884497
63.8	0.00422818	0.00495273	0.00763272	0.01771815	0.04469667	0.07854376
64	0.00151256	0.00629116	0.00636982	0.01494558	0.04697977	0.08039874
64.2	0.00218195	0.00510792	0.00741722	0.01644237	0.0460027	0.0802129
64.4	0.00050911	0.0047405	0.00960984	0.01584231	0.04484975	0.07821228
64.6	0.00136281	0.00583447	0.00724541	0.01544429	0.04613776	0.08237756
64.8	0.00177632	0.0061031	0.00812688	0.01562054	0.04624684	0.07974932
65	-0.0005015	0.00762198	0.00625803	0.01732195	0.04705973	0.083035
65.2	0.00028808	0.00729371	0.0090047	0.01749874	0.04682262	0.07982246
65.4	0.00215966	0.00469006	0.00797024	0.01750455	0.04515765	0.0798052
65.6	0.0020623	0.00498155	0.01015487	0.01627771	0.04516147	0.08322415
65.8	0.0025299	0.00795642	0.00821029	0.01725877	0.04681344	0.08184317
66	0.00217915	0.00536055	0.00986289	0.01820768	0.04526011	0.08028642
66.2	0.00154976	0.0043963	0.01000863	0.01680637	0.04713074	0.08063445
66.4	-0.00008385	0.00658647	0.00807838	0.0149754	0.0475604	0.08081437
66.6	0.0019742	0.00621343	0.0082418	0.01513274	0.047148	0.08078781
66.8	0.002551	0.00749982	0.00808661	0.01857931	0.04712139	0.0834263
67	0.00221224	0.00654334	0.00870959	0.01778191	0.04784326	0.08403526
67.2	0.00164469	0.00786996	0.00809995	0.01791777	0.04777343	0.08327102
67.4	-0.0002217	0.00477636	0.00950303	0.01727811	0.0461149	0.08193181
67.6	0.00147996	0.00669423	0.00948157	0.01662267	0.0457661	0.08130885
67.8	0.00225223	0.0054305	0.00960054	0.01800312	0.04632242	0.08240319
68	0.00054795	0.00624151	0.00852566	0.01841674	0.04741571	0.08324883
68.2	0.00045354	0.00817004	0.0100561	0.01556865	0.04784216	0.08340014
68.4	0.00240249	0.0047012	0.00799149	0.01736895	0.04848291	0.08347843
68.6	0.00093699	0.00658175	0.00822032	0.01810899	0.04796871	0.08535634
68.8	0.00062213	0.00681499	0.0094237	0.01939745	0.04563425	0.08267603
69	0.00194625	0.00826687	0.00903951	0.01812066	0.04703159	0.08290345
69.2	0.00389845	0.00551707	0.00895622	0.01796172	0.04657085	0.08166093
69.4	0.00334431	0.00488833	0.00925287	0.0187659	0.048872	0.08438936
69.6	0.00311226	0.0074955	0.00825673	0.01808573	0.04902316	0.08364401
69.8	0.0014242	0.00688574	0.00839042	0.01840756	0.04788677	0.08511818
70	0.00111309	0.00431005	0.00897946	0.01851116	0.04955329	0.08408887
70.2	0.00277746	0.01000474	0.00997894	0.01787431	0.0474631	0.08602837
70.4	0.00125778	0.00717879	0.01206904	0.02053554	0.04997407	0.08352775
70.6	0.00244681	0.00597621	0.00938613	0.01929596	0.04708685	0.08546787
70.8	0.00313548	0.00741224	0.0097244	0.01930776	0.05021338	0.08518853
71	0.00227413	0.00691996	0.00860485	0.01842848	0.05018411	0.08464465
71.2	0.00079481	0.00651643	0.00947692	0.01786445	0.04770229	0.08565322
71.4	0.00061069	0.00808347	0.00985538	0.01638247	0.04985745	0.08778182
71.6	0.00233055	0.00699261	0.00978711	0.01898925	0.04606761	0.08601931
71.8	0.00293512	0.00836129	0.01082604	0.01807938	0.04959236	0.08644543
72	0.00303719	0.00828726	0.01109352	0.01970942	0.05002974	0.08654062
72.2	0.00225095	0.00714088	0.00795107	0.01740945	0.04930435	0.08642933
72.4	0.00231419	0.00862408	0.01040202	0.01884989	0.0485555	0.08650086
72.6	0.00163064	0.00722531	0.00857448	0.01911126	0.04855488	0.08946258
72.8	0.00163231	0.00401331	0.01061871	0.0196575	0.04929693	0.08834905
73	0.00122214	0.00684393	0.0095064	0.01891435	0.04761733	0.08673418
73.2	-0.0001033	0.00618089	0.01049765	0.01710249	0.05031107	0.08924908
73.4	0.00265411	0.00670109	0.01118871	0.01810194	0.05013327	0.08739767
73.6	0.00109992	0.00529832	0.01050263	0.02052514	0.05111609	0.08770541
73.8	0.00188085	0.00454582	0.01092225	0.02242768	0.05014682	0.08747963
74	0.00290958	0.00832302	0.01000335	0.01887153	0.05289445	0.08948291
74.2	0.00029153	0.0059234	0.01210283	0.01993276	0.04910312	0.08832399
74.4	0.00235815	0.00764388	0.00819009	0.01796509	0.0511748	0.08988101
74.6	0.00318307	0.00534103	0.00869565	0.02122212	0.05219282	0.08736557
74.8	0.00213588	0.0062469	0.00880929	0.01969532	0.05045072	0.08825744
75	0.00181184	0.01013271	0.01099389	0.02081318	0.04962749	0.08894936
75.2	0.00244451	0.00683731	0.0093238	0.01874293	0.05142106	0.08906714
75.4	0.00309751	0.00535593	0.01004844	0.02177043	0.05011005	0.08889729
75.6	0.00219078	0.00588374	0.01086951	0.02047033	0.05147567	0.09015068
75.8	0.0030176	0.00724766	0.00850931	0.02029206	0.05056347	0.09040059
76	0.00214509	0.00444902	0.01259055	0.01950486	0.05052872	0.08960727
76.2	0.00211359	0.00543717	0.01162436	0.02055488	0.04799322	0.08979068
76.4	0.00203276	0.00874302	0.01018106	0.01995782	0.05236934	0.08887154
76.6	0.00423963	0.00509972	0.01247507	0.02058951	0.04976244	0.09032682
76.8	0.00130139	0.00600145	0.01175653	0.01947526	0.0525534	0.09171039
77	0.0027811	0.00674931	0.00954249	0.01988889	0.05285073	0.09092096
77.2	0.00278375	0.0068372	0.01121568	0.02047641	0.0522644	0.09038124
77.4	0.00307504	0.00582165	0.01116236	0.01855657	0.05250768	0.09186477
77.6	0.0028244	0.00858129	0.01078709	0.01946549	0.05272464	0.09235094
77.8	0.00239683	0.0067927	0.00955608	0.02043057	0.05373709	0.09237174
78	0.00175522	0.00635857	0.01108169	0.02001093	0.05232821	0.09229801
78.2	0.00386978	0.01070914	0.00899216	0.01942427	0.0524518	0.09212649
78.4	0.00463686	0.0070617	0.00968459	0.01957391	0.05218248	0.09334386
78.6	0.00152028	0.00606871	0.01041328	0.01994918	0.05216406	0.09240562
78.8	0.00344879	0.00809757	0.0128335	0.02068759	0.05481462	0.09330112
79	0.00163669	0.00882793	0.00913068	0.02074666	0.05295328	0.0905383
79.2	0.00162	0.00376705	0.01196822	0.01984782	0.05233942	0.09420434
79.4	0.00141878	0.0089227	0.00890686	0.02182035	0.05467085	0.09353585
79.6	0.00366689	0.00884715	0.01034825	0.02114118	0.05376215	0.09326178
79.8	0.00174726	0.0061254	0.01202079	0.02188406	0.05220539	0.0922511
80	0.00022811	0.00603128	0.0098203	0.02171565	0.05189933	0.09607396
80.2	0.00467814	0.00719628	0.00935643	0.02173118	0.05229397	0.09223745
80.4	0.00359679	0.00557504	0.01033541	0.02297423	0.0547146	0.09223587
80.6	0.00381903	0.00648261	0.00893631	0.01908843	0.0540127	0.09760431
80.8	0.00133315	0.00754113	0.00761344	0.02008877	0.0560847	0.09509993
81	0.00183225	0.00679532	0.01200374	0.0220523	0.05339016	0.09661085
81.2	0.00222544	0.00973574	0.01307201	0.02155499	0.05219574	0.09441695
81.4	0.0028137	0.00816091	0.0097271	0.02201117	0.05333292	0.09392373
81.6	0.0022174	0.00848085	0.01206674	0.02273965	0.05633576	0.09524396
81.8	0.00181995	0.00738207	0.0111314	0.02144207	0.05287452	0.0952859
82	0.00159282	0.00837202	0.01035624	0.02142064	0.05394415	0.09342299
82.2	0.00411294	0.00645978	0.01217147	0.02172167	0.05292452	0.09501598
82.4	0.00198133	0.00618041	0.00978368	0.0232665	0.05425076	0.09602205
82.6	0.00184379	0.00820885	0.01179459	0.02259494	0.05547224	0.09459368
82.8	0.00325549	0.00659043	0.01110422	0.02234958	0.0521691	0.09510485
83	0.00251097	0.00670517	0.01282617	0.02104599	0.05437906	0.09756211
83.2	0.00332297	0.00709808	0.00954702	0.02143155	0.05754421	0.09802938
83.4	0.00192613	0.00639865	0.01404252	0.02214516	0.05346189	0.09687132
83.6	0.00230748	0.00765616	0.01364525	0.02112011	0.0532688	0.09750295
83.8	0.00273374	0.0084861	0.00882047	0.02173231	0.05625893	0.09613884
84	0.0026112	0.00669039	0.01035821	0.02324657	0.05477382	0.09534035
84.2	0.00163881	0.00581274	0.01107644	0.02225922	0.0523488	0.09642721
84.4	0.00183535	0.00922299	0.00834864	0.02157624	0.05512879	0.09697012
84.6	0.00365082	0.00622154	0.01221725	0.02264301	0.05594201	0.09872217
84.8	0.00257609	0.00776166	0.01009815	0.02405859	0.05565498	0.09609619
85	0.0036251	0.00882301	0.01061439	0.02189196	0.05709703	0.09735859
85.2	0.00135574	0.00690589	0.00976085	0.02309475	0.05556358	0.09807265
85.4	0.00443206	0.00686968	0.01020666	0.02488113	0.05556349	0.09924937
85.6	0.00389496	0.00748388	0.011433	0.02242331	0.05667187	0.09900869
85.8	0.0035126	0.00744433	0.01191442	0.02277387	0.05568693	0.09924955
86	0.00263754	0.00809146	0.01379993	0.02228446	0.05449645	0.1000774
86.2	0.00206325	0.00941042	0.00972082	0.0226048	0.05785314	0.0986358
86.4	0.00321183	0.0078368	0.01281812	0.0239316	0.05748342	0.09781624
86.6	0.00248341	0.00648425	0.01029804	0.02333121	0.05738212	0.09871704
86.8	0.00221319	0.00739435	0.01260423	0.02413891	0.05660252	0.09948153
87	0.00359396	0.0098298	0.01026224	0.02360589	0.05813299	0.09989775
87.2	0.00294907	0.00561867	0.01495545	0.02412588	0.05752129	0.09844939
87.4	0.00149546	0.00774736	0.01013639	0.02343593	0.05741341	0.1015505
87.6	0.00388012	0.00903172	0.01018216	0.02217517	0.05773516	0.10013158
87.8	0.00296596	0.00838838	0.0110993	0.02405272	0.05640141	0.0980641
88	0.00173748	0.00836608	0.01124489	0.0229554	0.05722494	0.10048703
88.2	0.00401825	0.0085699	0.01084512	0.02233903	0.05646653	0.10109157
88.4	0.002697	0.00698913	0.01158943	0.02353934	0.05816276	0.10074121
88.6	0.0033497	0.00911084	0.01342502	0.02488433	0.05802109	0.10041635
88.8	0.00422785	0.00856986	0.01190254	0.02346296	0.0571919	0.10212735
89	0.00261133	0.00799682	0.01273704	0.02407638	0.05832453	0.09970549
89.2	0.00207482	0.00684617	0.01226034	0.02535994	0.05901624	0.10286609
89.4	0.00317003	0.01050708	0.01295635	0.02461905	0.05942952	0.10074387
89.6	0.00332127	0.00552947	0.01303824	0.02284927	0.05615873	0.09924994
89.8	0.00416947	0.00747708	0.01410677	0.02586884	0.05876021	0.10165325
90	0.00542287	0.01017044	0.01085734	0.02449168	0.05748917	0.10335151
90.2	0.00474522	0.00731593	0.01132952	0.02348543	0.0580075	0.10242912
90.4	0.00197829	0.00781891	0.01170325	0.02572275	0.05868859	0.10298855
90.6	0.00220663	0.00666381	0.01081153	0.02217037	0.06097994	0.10204307
90.8	0.00115482	0.00721291	0.01028361	0.02519179	0.05828119	0.10201982
91	0.00163687	0.00723279	0.01393228	0.02605108	0.05809463	0.10283173
91.2	0.00390942	0.00867126	0.01154014	0.02387411	0.0573983	0.10472024
91.4	0.00193287	0.00957215	0.01283716	0.02314589	0.05871631	0.10350016
91.6	0.00038812	0.00692991	0.01345824	0.02400816	0.057775	0.10372267
91.8	0.0039006	0.00879416	0.0117506	0.02586217	0.06133793	0.10355279
92	0.00391544	0.0069916	0.01449757	0.02604384	0.05848105	0.10319916
92.2	0.00415791	0.00867856	0.01189988	0.02436451	0.05779005	0.10561854
92.4	0.0020806	0.00953872	0.01205065	0.0257105	0.06087298	0.10506905
92.6	0.0012695	0.00830883	0.01467537	0.02413065	0.06005062	0.10342885
92.8	0.00305951	0.00730748	0.01142945	0.02606119	0.0566438	0.10378138
93	0.00552454	0.00987848	0.0109432	0.0233088	0.05975553	0.10517198
93.2	0.00364823	0.00905747	0.01381895	0.02444052	0.05988779	0.10385653
93.4	0.00287677	0.00787685	0.01377135	0.02653406	0.06050391	0.10295132
93.6	0.00267813	0.00883088	0.01168271	0.0250131	0.06063045	0.10484335
93.8	0.00482557	0.01028979	0.01033091	0.02382273	0.0622866	0.10685465
94	0.00282968	0.00926623	0.0133284	0.02745465	0.06113679	0.10677457
94.2	0.0016469	0.00947758	0.01327112	0.02573278	0.0597806	0.10333817
94.4	0.00307877	0.00916851	0.01328861	0.02481342	0.05941324	0.10554505
94.6	0.00506062	0.00881526	0.01236834	0.02529011	0.06155125	0.10654572
94.8	0.00335414	0.01053537	0.01352751	0.02499024	0.06010662	0.10632444
95	0.00487075	0.0092474	0.01406851	0.0258596	0.06120063	0.10465804
95.2	0.00151286	0.00659326	0.01218735	0.02471239	0.06030072	0.10677919
95.4	0.00331808	0.00869799	0.01129835	0.02359522	0.06176947	0.10687367
95.6	0.00485484	0.01121092	0.01247384	0.02392767	0.06085698	0.10720578
95.8	0.00269554	0.00991834	0.01228689	0.02685688	0.06088672	0.1056138
96	0.00240503	0.00861458	0.01265421	0.02640332	0.06232576	0.10606346
96.2	0.00504292	0.01038314	0.01190623	0.02666471	0.05994768	0.10672036
96.4	0.00361485	0.01023308	0.01470994	0.02559603	0.0636418	0.10747654
96.6	0.00293965	0.00826568	0.0139141	0.02434639	0.06177	0.10478378
96.8	0.00552571	0.01033492	0.01111179	0.02480641	0.06207613	0.108908
97	0.00298671	0.00857575	0.0141657	0.02581304	0.06058552	0.10891234
97.2	0.0039166	0.00810636	0.01424231	0.02497486	0.06003873	0.10632766
97.4	0.0046185	0.00962771	0.01434269	0.02472122	0.0609986	0.10918421
97.6	0.00320895	0.00801796	0.01244858	0.02562915	0.06370679	0.10848228
97.8	0.0022654	0.00848604	0.01344254	0.02604757	0.06176267	0.10929552
98	0.00305784	0.0098815	0.01264354	0.02461828	0.06225548	0.11095018
98.2	0.00659252	0.01035923	0.01263263	0.02701051	0.06300489	0.1093244
98.4	0.00474862	0.00885535	0.01250734	0.02773137	0.06248016	0.10812042
98.6	0.00154728	0.00866157	0.01582407	0.02573548	0.06186111	0.10975704
98.8	0.00338987	0.00902048	0.0129365	0.0247998	0.0643229	0.10958315
99	0.003313	0.0077681	0.01197737	0.02715919	0.06240614	0.10959692
99.2	0.00478643	0.00883263	0.01434793	0.02494839	0.06411663	0.10942031
99.4	0.00331409	0.01025668	0.01175912	0.02572484	0.06080888	0.11004171
99.6	0.00198031	0.00718988	0.01505693	0.02762614	0.0623181	0.10932491
99.8	0.00482449	0.0086253	0.0108724	0.02502636	0.06279819	0.11033322
100	0.00441513	0.00997979	0.01311003	0.02702383	0.06502251	0.10995621
100.2	0.0051334	0.00941957	0.01429158	0.02673615	0.06070904	0.1097816
100.4	0.0017717	0.00779358	0.0132625	0.02690647	0.06305273	0.11040965
100.6	0.00537369	0.0112061	0.01132535	0.02808038	0.06272696	0.11302335
100.8	0.00278745	0.00955997	0.01501083	0.02588947	0.06436924	0.10980899
101	0.00229166	0.00863714	0.01354744	0.02697645	0.06254433	0.11220149
101.2	0.00425703	0.01040003	0.01182213	0.02562023	0.06274245	0.11108864
101.4	0.00454841	0.00866408	0.0152659	0.02734382	0.06399376	0.10981611
101.6	0.00388881	0.00781954	0.0141186	0.02791227	0.06304156	0.1107929
101.8	0.00594457	0.00947172	0.01283628	0.02834299	0.06322816	0.11092932
102	0.00360388	0.00972453	0.01297908	0.02857653	0.06318189	0.11115176
102.2	0.00378232	0.00891347	0.01406869	0.0254111	0.06547678	0.11184126
102.4	0.00501267	0.01033986	0.01148181	0.02812288	0.06505058	0.11290041
102.6	0.00622053	0.00736967	0.01365342	0.02706103	0.06372894	0.11190668
102.8	0.00350866	0.00964174	0.01448198	0.02736856	0.06421269	0.11416141
103	0.00471593	0.01106975	0.01552432	0.02849991	0.06508658	0.11199296
103.2	0.00506944	0.01087708	0.01571005	0.02828113	0.06518887	0.1101805
103.4	0.003532	0.00777656	0.01406118	0.02895329	0.06383989	0.11419732
103.6	0.00568674	0.0114134	0.01255431	0.02861289	0.06647624	0.11211387
103.8	0.00429455	0.00802446	0.01530575	0.02953131	0.06358645	0.11179713
104	0.00308833	0.00818882	0.01343533	0.02902288	0.06614937	0.11103297
104.2	0.00499497	0.00946028	0.01474478	0.02793188	0.06615735	0.11375434
104.4	0.00480715	0.00970647	0.01287984	0.02877487	0.06471385	0.11289549
104.6	0.00375674	0.00893921	0.01448839	0.02874715	0.06497661	0.11453143
104.8	0.00468106	0.01247797	0.01420527	0.02768583	0.06627763	0.11240438
105	0.00191659	0.00862587	0.0126779	0.02639554	0.06683923	0.11260075
105.2	0.00572471	0.00666056	0.01430225	0.02826647	0.06532938	0.11358303
105.4	0.00333364	0.01107661	0.01529246	0.02997066	0.06893144	0.11399925
105.6	0.00522927	0.00933192	0.01521259	0.02923877	0.06645198	0.11395968
105.8	0.00401697	0.00727773	0.01330414	0.03036411	0.06498135	0.11455924
106	0.00411306	0.01077974	0.01450365	0.0292655	0.06725837	0.11735571
106.2	0.00535426	0.00896133	0.01443817	0.02948163	0.0670606	0.11683104
106.4	0.00251383	0.00842397	0.01548356	0.02726225	0.06603121	0.11661553
106.6	0.00572572	0.01089359	0.01226529	0.02782285	0.06572357	0.11617706
106.8	0.00523011	0.01083571	0.01587152	0.0297039	0.06534434	0.11550105
107	0.00396074	0.00785641	0.01512953	0.03065763	0.06710429	0.11629025
107.2	0.00417558	0.01023454	0.01429924	0.02914302	0.06767292	0.11556128
107.4	0.00335572	0.01126651	0.01443263	0.02698127	0.06502629	0.11595435
107.6	0.00461707	0.01050217	0.0154713	0.03117929	0.06784643	0.11527593
107.8	0.00516499	0.00816233	0.01466321	0.02897231	0.06508861	0.11718467
108	0.00567787	0.00992802	0.01317504	0.02986433	0.06733727	0.11629418
108.2	0.00579406	0.00972394	0.01424365	0.0294588	0.06723015	0.11650378
108.4	0.00318647	0.00955654	0.01386064	0.02811108	0.06638108	0.11777527
108.6	0.00579942	0.01232279	0.01420598	0.03018052	0.06594984	0.11704621
108.8	0.00464923	0.00835857	0.01462891	0.02912689	0.06696619	0.117344
109	0.00370879	0.00971422	0.01338487	0.0290858	0.06683375	0.11865119
109.2	0.00569848	0.01047034	0.0160801	0.028511	0.06669922	0.11784164
109.4	0.00334587	0.01022028	0.01521605	0.02869864	0.06722575	0.11770847
109.6	0.00353933	0.01006702	0.01539465	0.03019545	0.06784002	0.11907384
109.8	0.00688649	0.01384357	0.01363125	0.02997823	0.06984414	0.11870644
110	0.00452352	0.01015387	0.01609819	0.02819021	0.06922485	0.11758748
110.2	0.00436131	0.01006714	0.01357391	0.03013272	0.06644563	0.117856
110.4	0.00490356	0.01145217	0.01425775	0.03069554	0.06909386	0.11913428
110.6	0.00633276	0.01103122	0.01612332	0.02892594	0.06980781	0.11776272
110.8	0.00310937	0.00850827	0.01543614	0.02920044	0.06622867	0.11837742
111	0.00346903	0.01015616	0.01330139	0.02939291	0.06978322	0.1186404
111.2	0.00416836	0.0082435	0.01548601	0.03017572	0.06774931	0.11903552
111.4	0.0049526	0.01113658	0.01702517	0.03014709	0.07015206	0.11874716
111.6	0.00444544	0.01108626	0.01391079	0.0278749	0.06840394	0.11992318
111.8	0.0060978	0.01080794	0.01322042	0.02706144	0.06925414	0.11855361
112	0.00435824	0.01043836	0.01398142	0.03129647	0.07034008	0.11761761
112.2	0.00335357	0.00996119	0.01453163	0.02819357	0.07014571	0.11995534
112.4	0.00439108	0.01028848	0.01715656	0.02903367	0.07001353	0.12026418
112.6	0.00425009	0.01135553	0.01316854	0.02972038	0.06797163	0.1208872
112.8	0.00547937	0.01202933	0.01438584	0.03048507	0.06947063	0.12116928
113	0.00634084	0.01196835	0.01791012	0.02876953	0.07015486	0.11951429
113.2	0.00381286	0.00996361	0.01595219	0.03168864	0.06873388	0.12025205
113.4	0.00532607	0.01202819	0.01464932	0.03017406	0.07099284	0.11878434
113.6	0.00375951	0.01200262	0.01573845	0.02951054	0.06959958	0.11841846
113.8	0.0043529	0.0079974	0.01577818	0.03147204	0.06714035	0.11905319
114	0.00493739	0.00930095	0.01636549	0.03044821	0.07156576	0.12133596
114.2	0.00461502	0.01318494	0.01564261	0.02989076	0.07118062	0.12291003
114.4	0.00596977	0.01072953	0.01614609	0.0305332	0.07033358	0.12178413
114.6	0.00373033	0.00862206	0.01616948	0.02966223	0.07341049	0.12381992
114.8	0.00386594	0.01022579	0.01606013	0.02884076	0.07191028	0.12181436
115	0.00479644	0.00849973	0.01628864	0.03036351	0.06968118	0.12138475
115.2	0.00575373	0.00890241	0.01805963	0.03208769	0.07205109	0.12051884
115.4	0.00496856	0.01175884	0.01748397	0.03090612	0.07073356	0.12332807
115.6	0.00442324	0.01032094	0.01465409	0.03125809	0.07173074	0.12167663
115.8	0.00527669	0.01091985	0.01501434	0.03199411	0.07500277	0.12200443
116	0.00388572	0.01154045	0.01722371	0.02962382	0.07159106	0.12212694
116.2	0.00624225	0.01038868	0.01504349	0.02955932	0.07321487	0.12273437
116.4	0.00442547	0.00915963	0.01708322	0.03248353	0.07158051	0.12539623
116.6	0.00527946	0.01287398	0.01600104	0.0297883	0.07234795	0.12265379
116.8	0.00483073	0.01098028	0.0152904	0.03009699	0.07087071	0.1233348
117	0.0049888	0.01050762	0.01609578	0.03419889	0.0702417	0.12331418
117.2	0.00614075	0.01396385	0.01479106	0.03284178	0.07051409	0.12473485
117.4	0.0042446	0.00901208	0.01557448	0.03095765	0.07267309	0.12327627
117.6	0.00498799	0.00850595	0.01700743	0.03061519	0.07094042	0.1256094
117.8	0.00462521	0.01098794	0.01640355	0.03107611	0.0734763	0.12457628
118	0.00562311	0.01068071	0.01422798	0.02995313	0.07175003	0.12229449
118.2	0.00447843	0.00962917	0.01737797	0.03118179	0.07149128	0.12419159
118.4	0.0047088	0.01177821	0.01666721	0.03282393	0.07224179	0.12387938
118.6	0.00490544	0.01154921	0.01448768	0.03068836	0.07199259	0.12324513
118.8	0.00455759	0.01069469	0.0182048	0.0317393	0.07140959	0.1266439
119	0.00324703	0.01017729	0.01664799	0.0319076	0.0723115	0.12506557
119.2	0.00437201	0.01191754	0.01429807	0.03241811	0.07121367	0.12455434
119.4	0.00485427	0.00995148	0.0155945	0.03076095	0.07290811	0.12535436
119.6	0.00491596	0.0120267	0.01854863	0.03178982	0.07375787	0.12569097
119.8	0.00635044	0.01177982	0.01672497	0.03269018	0.07460631	0.12625206
120	0.00553006	0.01001584	0.01704297	0.032008	0.07145035	0.12550787
120.2	0.00564814	0.01271728	0.015985	0.03087024	0.07296739	0.12807227
120.4	0.00692184	0.01111708	0.01569646	0.03077672	0.0726936	0.12554449
120.6	0.00610352	0.00928218	0.01685628	0.03251971	0.07256783	0.12519658
120.8	0.00424943	0.01058183	0.01780029	0.03190837	0.07260875	0.12618697
121	0.00531987	0.01286835	0.01496383	0.03173972	0.0744314	0.125462
121.2	0.00552291	0.01165844	0.01520949	0.03203524	0.07204778	0.12528223
121.4	0.00489891	0.01052249	0.01720431	0.03146944	0.07115994	0.12765888
121.6	0.00442061	0.01110644	0.01630998	0.03095721	0.07189466	0.12904703
121.8	0.00604437	0.01048318	0.01818813	0.03205455	0.07354881	0.12562894
122	0.00441078	0.0098641	0.01971474	0.0340851	0.07320715	0.12674383
122.2	0.00534553	0.01154215	0.01712926	0.03238026	0.07361389	0.12663678
122.4	0.00454847	0.01185889	0.01619824	0.03300629	0.07375441	0.1253894
122.6	0.00270658	0.0123327	0.01752569	0.03289945	0.07389658	0.12667274
122.8	0.00482739	0.01311932	0.01771697	0.03197471	0.0754361	0.12805781
123	0.00633023	0.01154164	0.0174775	0.03162138	0.07396204	0.12786121
123.2	0.0062516	0.01231986	0.01695847	0.03275184	0.07586953	0.1293969
123.4	0.00567112	0.01323447	0.01711919	0.03068558	0.07297371	0.12746883
123.6	0.00766674	0.01168666	0.01450237	0.03177367	0.07423712	0.12853167
123.8	0.00444121	0.00796372	0.01871746	0.03477461	0.07361532	0.12895013
124	0.00642935	0.01071749	0.01682975	0.03362883	0.07582645	0.12994737
124.2	0.00655175	0.01240695	0.01909404	0.03254805	0.07514269	0.12768588
124.4	0.00477839	0.01017526	0.02092489	0.03408326	0.07342548	0.12957368
124.6	0.00575057	0.01081965	0.01740586	0.0323242	0.07471414	0.12755094
124.8	0.00555054	0.01054878	0.0157811	0.03121687	0.07507343	0.12698028
125	0.00622121	0.01019067	0.01818549	0.03451989	0.07276384	0.13023475
125.2	0.00600374	0.01061458	0.01737835	0.03130479	0.07513331	0.13075677
125.4	0.00696386	0.01298375	0.01611587	0.03310246	0.07641817	0.13050306
125.6	0.00548107	0.00995806	0.01720994	0.03362663	0.07439886	0.12867791
125.8	0.00379918	0.01203052	0.0181632	0.0344064	0.07494355	0.13074428
126	0.00689936	0.01207117	0.01642796	0.03151811	0.0758043	0.12955085
126.2	0.00493316	0.0090955	0.01636802	0.03200446	0.07572616	0.13062233
126.4	0.0056764	0.01173539	0.01662704	0.0342314	0.07745991	0.13139448
126.6	0.00415576	0.01239318	0.01444747	0.03361354	0.07617299	0.1293906
126.8	0.00604723	0.0123514	0.01798826	0.03281719	0.07613872	0.13184587
127	0.00613249	0.01269326	0.01791426	0.03349287	0.07652174	0.13176802
127.2	0.00537596	0.01263023	0.01648896	0.03319258	0.07548557	0.13023165
127.4	0.00599951	0.01137159	0.01769017	0.03449212	0.07624261	0.1295772
127.6	0.00667284	0.01243979	0.0191366	0.03524501	0.07670582	0.13129375
127.8	0.00490568	0.01314885	0.0172564	0.03141082	0.07630278	0.13214395
128	0.00590035	0.00945906	0.01860153	0.03391666	0.07517976	0.1309483
128.2	0.00402961	0.01215789	0.01734092	0.03337599	0.0764717	0.13163099
128.4	0.00549085	0.0119114	0.01626506	0.03466205	0.07776548	0.13350177
128.6	0.0061791	0.01095161	0.01884516	0.03422819	0.07639603	0.13250086
128.8	0.00659961	0.00970951	0.02081507	0.03289754	0.07568352	0.13287044
129	0.00501592	0.01324008	0.01504772	0.03122194	0.07528384	0.13236344
129.2	0.00530688	0.01103041	0.01652154	0.03501607	0.07828401	0.13227979
129.4	0.00548897	0.01205776	0.01897293	0.03313736	0.07572938	0.13333709
129.6	0.0070791	0.01301298	0.01526912	0.03232406	0.07645417	0.13418639
129.8	0.00605197	0.0108341	0.01661696	0.03460468	0.07722018	0.13353894
130	0.00750462	0.01081262	0.01727539	0.03589646	0.07758085	0.13230715
130.2	0.00506172	0.01411382	0.01730876	0.03489796	0.07853858	0.13368378
130.4	0.00479532	0.01324571	0.01865091	0.03258351	0.07724265	0.1329262
130.6	0.00573597	0.01069615	0.01864281	0.03425805	0.07618512	0.13482124
130.8	0.00539897	0.0130953	0.01876669	0.03282608	0.08019168	0.13412101
131	0.0052164	0.01326913	0.01855092	0.03299055	0.0766751	0.13284547
131.2	0.00506062	0.01084281	0.01841848	0.03602935	0.07473226	0.13440261
131.4	0.00515575	0.01337752	0.01823696	0.03332798	0.07712559	0.13432146
131.6	0.00591017	0.01487458	0.01750981	0.03417108	0.08167465	0.13169936
131.8	0.00380544	0.01234735	0.01842507	0.03375141	0.07888065	0.13333387
132	0.0064908	0.01141793	0.01925742	0.03446416	0.07646246	0.13639504
132.2	0.00553906	0.01168545	0.01932463	0.03369171	0.07783655	0.13476223
132.4	0.00622237	0.01248938	0.02048277	0.03553663	0.07796363	0.13549951
132.6	0.00573407	0.01094905	0.02059203	0.03511071	0.07800384	0.13489938
132.8	0.00659068	0.01324465	0.01737647	0.03406923	0.07911653	0.13538396
133	0.00619394	0.01217735	0.01925548	0.03590084	0.07930566	0.13330389
133.2	0.00304819	0.01403064	0.0182535	0.03447659	0.07773418	0.13465205
133.4	0.00688086	0.01451233	0.01686801	0.03561068	0.08017154	0.13662773
133.6	0.00675084	0.01075343	0.01802011	0.03530308	0.07920411	0.13672694
133.8	0.00872968	0.01157101	0.01903798	0.0349345	0.07925798	0.1360661
134	0.00653194	0.01096096	0.0197177	0.03531592	0.07786057	0.13525215
134.2	0.00451884	0.01251653	0.01850151	0.03403072	0.07860638	0.1355359
134.4	0.00777177	0.0120141	0.01709529	0.03602077	0.08115922	0.13585336
134.6	0.00576636	0.014181	0.01883107	0.03404121	0.08069063	0.13669878
134.8	0.00723646	0.0134357	0.02148684	0.03488288	0.07984419	0.13681463
135	0.00642747	0.01189665	0.01937675	0.03498004	0.07830287	0.1375329
135.2	0.00579507	0.01384181	0.01874345	0.03597037	0.08067144	0.1368582
135.4	0.00692026	0.01266999	0.01902195	0.03752757	0.0784171	0.13601515
135.6	0.00557993	0.01259789	0.02205642	0.03571201	0.07987983	0.13658587
135.8	0.00453005	0.01319606	0.01798429	0.03394956	0.07896976	0.13863469
136	0.00633321	0.01184115	0.01812645	0.03404887	0.0795141	0.13701788
136.2	0.00748197	0.01377565	0.01812305	0.03582225	0.07847766	0.13741467
136.4	0.00488446	0.01194731	0.01777234	0.03631137	0.08028267	0.13812158
136.6	0.00828645	0.0128803	0.01840331	0.03457136	0.08085335	0.13818208
136.8	0.00570119	0.01406894	0.015994	0.03601674	0.07967276	0.13626779
137	0.00520647	0.01429746	0.02016615	0.03551222	0.08072935	0.13924674
137.2	0.00677393	0.01054672	0.01875746	0.0359113	0.07953594	0.13872362
137.4	0.00595117	0.01381606	0.01992946	0.03678803	0.08066462	0.13793645
137.6	0.00659946	0.01194934	0.01904695	0.03584222	0.08088119	0.13822038
137.8	0.00717244	0.01316557	0.01741653	0.03670035	0.08192111	0.13705144
138	0.00738705	0.01212538	0.01961591	0.03605173	0.07981108	0.13873014
138.2	0.00632481	0.01204023	0.01633515	0.03544558	0.07831688	0.14041833
138.4	0.00775281	0.01555026	0.01842981	0.03571532	0.08179722	0.13772706
138.6	0.00503982	0.0118239	0.0190916	0.03656359	0.08094705	0.13982174
138.8	0.00689203	0.01357216	0.01957091	0.03754745	0.07956265	0.13797179
139	0.00718889	0.01445184	0.01843073	0.03751899	0.08350916	0.13936011
139.2	0.00657056	0.01106609	0.02187549	0.03756202	0.08253793	0.13764176
139.4	0.00543679	0.01329956	0.01836399	0.03601582	0.08195579	0.1417662
139.6	0.006445	0.01564533	0.01767968	0.03476046	0.08185012	0.14152727
139.8	0.00568927	0.01286296	0.0178807	0.0356108	0.08180596	0.13888869
140	0.0073838	0.01311538	0.02357181	0.03841747	0.07958676	0.13983808
140.2	0.00592176	0.01407141	0.01947989	0.03620161	0.08242617	0.1404225
140.4	0.00588787	0.01244936	0.01718052	0.03772293	0.0815631	0.14115665
140.6	0.00552336	0.01411337	0.02043702	0.03703473	0.08084233	0.13989995
140.8	0.00786252	0.01327058	0.02029141	0.03736827	0.08111695	0.1420969
141	0.00569564	0.01251304	0.01824135	0.03755464	0.08195092	0.13977437
141.2	0.0048312	0.01279781	0.01947661	0.03538583	0.08066134	0.1408825
141.4	0.00655884	0.01569209	0.02106189	0.03887008	0.08309398	0.13980112
141.6	0.00628129	0.01466439	0.02095925	0.03697578	0.08469186	0.13957319
141.8	0.00588623	0.01372487	0.02201828	0.0370583	0.08459232	0.14257286
142	0.00621191	0.01388966	0.02018922	0.03538834	0.08416544	0.14280465
142.2	0.00715113	0.01537944	0.02246153	0.0368009	0.08381749	0.14190645
142.4	0.0043262	0.01257864	0.02094846	0.03656913	0.08179988	0.14247928
142.6	0.00691584	0.01346619	0.02003451	0.03676806	0.08330585	0.14307959
142.8	0.00658075	0.01419438	0.01816823	0.03681404	0.08386038	0.14302076
143	0.00621939	0.01289961	0.02031484	0.0390148	0.08368738	0.14300699
143.2	0.00484128	0.01507784	0.01777368	0.03550438	0.08265014	0.14169461
143.4	0.00563391	0.01298121	0.01935731	0.03852804	0.08231817	0.14394906
143.6	0.00416876	0.01429785	0.02077945	0.03684255	0.08358721	0.14398455
143.8	0.00672225	0.01537058	0.02098566	0.03857024	0.08432142	0.14290143
144	0.00678862	0.01451395	0.02026277	0.03707493	0.08438034	0.14215747
144.2	0.00584561	0.01109049	0.02151596	0.03638665	0.08440436	0.14273501
144.4	0.00480447	0.01373792	0.01907628	0.03734876	0.083973	0.14630566
144.6	0.00600148	0.01498348	0.02058249	0.03831215	0.08205564	0.14286888
144.8	0.00458921	0.01058534	0.01746248	0.03692953	0.08370797	0.14363284
145	0.00613669	0.01432676	0.01839735	0.03713952	0.08379997	0.14417694
145.2	0.00686885	0.01647318	0.01843803	0.03824599	0.08373628	0.14372683
145.4	0.00405411	0.01119298	0.0207973	0.03774507	0.0819693	0.14297978
145.6	0.00712029	0.01395465	0.01953494	0.03892837	0.08479018	0.14371691
145.8	0.00549439	0.01499296	0.01733568	0.03733183	0.08494801	0.14368374
146	0.00711787	0.0147	0.02410542	0.03894396	0.08472155	0.14524022
146.2	0.00547651	0.01396812	0.02249699	0.03764541	0.08433814	0.14532763
146.4	0.00500891	0.01530383	0.01918118	0.03558321	0.08369891	0.14428875
146.6	0.00776381	0.01458568	0.01986214	0.03838519	0.08356209	0.14491535
146.8	0.00807031	0.01383305	0.0208144	0.03941808	0.08379163	0.14681599
147	0.00643642	0.01481593	0.02157151	0.03701449	0.08547215	0.14602733
147.2	0.00427959	0.01387722	0.02151021	0.03955192	0.08488698	0.14612616
147.4	0.00532273	0.01411218	0.02255767	0.03787855	0.08524261	0.14606375
147.6	0.00501165	0.01228171	0.02222867	0.03881189	0.0849959	0.14466785
147.8	0.00647626	0.01121399	0.02121427	0.04013733	0.0857972	0.14697484
148	0.00810457	0.01227639	0.02009343	0.03950469	0.08541591	0.14817519
148.2	0.00769643	0.01605952	0.02156433	0.03969918	0.08634249	0.14622716
148.4	0.00805453	0.01238397	0.02091085	0.03930591	0.08574997	0.14590872
148.6	0.0076994	0.01209618	0.01956392	0.03841775	0.0846197	0.14635264
148.8	0.00674588	0.01494423	0.01931896	0.03859142	0.08616553	0.14664192
149	0.00515542	0.01409576	0.02224701	0.04119767	0.08479859	0.14692024
149.2	0.00426073	0.01145712	0.02127462	0.03820426	0.08472974	0.14861239
149.4	0.00585905	0.01343546	0.02025294	0.0385666	0.08738865	0.14938599
149.6	0.00744475	0.01516185	0.01968216	0.03818108	0.08534269	0.147674
149.8	0.00701604	0.01287822	0.02235167	0.03967244	0.08642532	0.14778612
150	0.00588772	0.01446605	0.02158152	0.03920845	0.0870548	0.1492661
150.2	0.0064123	0.01378865	0.02057945	0.0383972	0.08735396	0.14741234
150.4	0.00519518	0.01519281	0.02101927	0.03917519	0.08589531	0.1457136
150.6	0.00526813	0.01534701	0.02264064	0.03858394	0.08573423	0.14836482
150.8	0.00807173	0.01379938	0.02280011	0.03924258	0.08756928	0.14923159
151	0.00642783	0.01242266	0.02028873	0.03947134	0.08734609	0.14824236
151.2	0.00772623	0.01474256	0.02077331	0.03909356	0.08767141	0.15108541
151.4	0.00883035	0.01369924	0.02144247	0.03939048	0.08634741	0.14743823
151.6	0.00668684	0.01224402	0.02329489	0.03795997	0.08562617	0.14810953
151.8	0.00684661	0.01353515	0.02032348	0.03830014	0.08716555	0.14876357
152	0.0064818	0.01473997	0.02027296	0.03814493	0.08720465	0.14958615
152.2	0.00734255	0.01533008	0.02201461	0.0398253	0.08709497	0.14968524
152.4	0.00711349	0.01502571	0.02290519	0.04074402	0.0862752	0.14973292
152.6	0.01060543	0.01672742	0.02059727	0.04100646	0.0879351	0.1497978
152.8	0.00532658	0.01521311	0.02356782	0.04235811	0.0868311	0.15027828
153	0.00736464	0.01490743	0.02227172	0.04089675	0.08708949	0.14924896
153.2	0.00581191	0.01607761	0.0206128	0.0410778	0.08657427	0.14998931
153.4	0.00614864	0.01534919	0.02151944	0.03915764	0.08920909	0.14973274
153.6	0.00668294	0.01222572	0.02293675	0.03884877	0.08779798	0.15125865
153.8	0.00753445	0.01508418	0.02297404	0.04026095	0.08811386	0.15219945
154	0.0084988	0.01460988	0.02094554	0.03900642	0.08617834	0.14905164
154.2	0.00619674	0.01428092	0.02218353	0.03985188	0.08807803	0.15299681
154.4	0.00887058	0.01543216	0.02206507	0.0389422	0.08774675	0.15119497
154.6	0.00589538	0.01316682	0.02250203	0.04158975	0.08814041	0.14988572
154.8	0.0078436	0.01296874	0.02312265	0.03991332	0.08608798	0.15323258
155	0.00698571	0.01616303	0.02101725	0.03965742	0.08749229	0.15096122
155.2	0.00714771	0.01375098	0.02147713	0.04104937	0.08768342	0.14985705
155.4	0.00702105	0.01499293	0.02294295	0.04104177	0.08811985	0.15158591
155.6	0.00675828	0.01316846	0.02190622	0.03915832	0.09026299	0.15144244
155.8	0.00916121	0.0134537	0.02026131	0.04096443	0.08952953	0.15251285
156	0.00779114	0.01319841	0.02240207	0.041463	0.08821495	0.15338639
156.2	0.00535107	0.0154194	0.02087384	0.03980533	0.09013353	0.1512605
156.4	0.00801275	0.0137252	0.02086794	0.03929485	0.08782597	0.15163613
156.6	0.00692327	0.01290146	0.02241185	0.04286442	0.09018381	0.15247998
156.8	0.00825352	0.01374776	0.02279689	0.04316268	0.08973376	0.15183634
157	0.00665051	0.0159787	0.02150556	0.04196573	0.08962349	0.15242255
157.2	0.00725455	0.0134804	0.02240916	0.04183162	0.08933286	0.15320054
157.4	0.00685097	0.01524607	0.02248412	0.0412908	0.089429	0.15325994
157.6	0.00754438	0.01322079	0.02115306	0.04133655	0.08976836	0.15432448
157.8	0.00775198	0.01442868	0.02141645	0.04211084	0.08790655	0.15201158
158	0.00656486	0.01593224	0.02162053	0.04098407	0.08774025	0.1551385
158.2	0.00694112	0.01521406	0.0244117	0.04181607	0.08975182	0.15240554
158.4	0.00837312	0.01554016	0.02238055	0.04213206	0.09000916	0.15160096
158.6	0.00642387	0.01582412	0.02205657	0.04253278	0.09168167	0.15462375
158.8	0.00859953	0.01587293	0.02205979	0.04112346	0.09119884	0.155309
159	0.00663953	0.01360529	0.0212122	0.04093678	0.08966323	0.15438659
159.2	0.00857588	0.01467623	0.02315943	0.04003893	0.09161588	0.15563925
159.4	0.00789417	0.01645899	0.02199548	0.04024605	0.09130407	0.15640933
159.6	0.00773705	0.01551828	0.02380484	0.04209508	0.0900871	0.15404139
159.8	0.00632475	0.01492566	0.02335679	0.04085375	0.0909345	0.15590314
160	0.00786588	0.01508448	0.02071422	0.04159139	0.09134997	0.155594
160.2	0.00662307	0.01394612	0.02239781	0.04207248	0.09326703	0.15481914
160.4	0.0077636	0.01676846	0.02083396	0.04016764	0.09115086	0.15549803
160.6	0.00653343	0.01465006	0.02167894	0.04147039	0.09036911	0.15559174
160.8	0.00728297	0.01334699	0.02130043	0.04337267	0.0921964	0.15736063
161	0.00738163	0.01400123	0.02178576	0.04054467	0.09097541	0.15652231
161.2	0.00546146	0.01856754	0.02283435	0.0408125	0.09006782	0.15453116
161.4	0.0086206	0.01587064	0.02472737	0.04260884	0.09054945	0.15404663
161.6	0.00626323	0.01517404	0.02411007	0.04209484	0.09089137	0.15575779
161.8	0.00681484	0.01464514	0.02316763	0.04291553	0.092461	0.15658886
162	0.0086864	0.01444123	0.0225765	0.04071538	0.09185214	0.15540797
162.2	0.00715847	0.0134182	0.02592465	0.0419947	0.09185029	0.1545975
162.4	0.00769634	0.01483346	0.02364498	0.04217891	0.09064246	0.15788186
162.6	0.01079107	0.01503751	0.0218791	0.04330374	0.09205623	0.15522552
162.8	0.00619099	0.01470709	0.02477514	0.04186354	0.09321816	0.1575271
163	0.00884632	0.01522202	0.02450152	0.04273988	0.09128914	0.15633748
163.2	0.00960893	0.01505909	0.02222499	0.04079721	0.09247179	0.15623508
163.4	0.00884188	0.01447362	0.02349892	0.0441402	0.09163864	0.15808327
163.6	0.00552735	0.01531527	0.02279609	0.0429048	0.0922579	0.15825543
163.8	0.00724874	0.01410044	0.0226227	0.04270683	0.09302057	0.15866608
164	0.00731988	0.01335192	0.02399593	0.04276977	0.09379516	0.15671862
164.2	0.00684605	0.01514096	0.02257439	0.04460893	0.09276925	0.15814204
164.4	0.01016209	0.01702598	0.02325227	0.04290173	0.09092743	0.15777451
164.6	0.00944827	0.01334182	0.02398037	0.04212437	0.0931269	0.15790857
164.8	0.00865988	0.01739175	0.02293756	0.04201695	0.09380171	0.15883959
165	0.00854839	0.01448236	0.02370223	0.04443331	0.09384907	0.15817097
165.2	0.00681219	0.01406021	0.02391463	0.04291297	0.09365622	0.15813536
165.4	0.00783191	0.01505078	0.02235629	0.04436795	0.09341018	0.158806
165.6	0.00759114	0.01653788	0.02426996	0.04196818	0.09429849	0.15965772
165.8	0.00712691	0.01471088	0.0260159	0.0427161	0.09358807	0.15831954
166	0.00649098	0.01376179	0.02275302	0.04136039	0.09252585	0.15904567
166.2	0.0095439	0.01606233	0.02331936	0.04113467	0.09341855	0.1595029
166.4	0.00782255	0.01443887	0.02330958	0.04347993	0.09471766	0.15918637
166.6	0.0077521	0.01343632	0.02414825	0.04390622	0.09297932	0.15907995
166.8	0.00785989	0.01705954	0.02141463	0.04300053	0.09372507	0.16154284
167	0.00863493	0.01633764	0.02108555	0.04353426	0.09457095	0.16121159
167.2	0.00692306	0.01386139	0.02403723	0.04143179	0.09245725	0.16079027
167.4	0.00847725	0.01583973	0.02406036	0.04325525	0.09458048	0.15990544
167.6	0.00856236	0.01357306	0.02176904	0.04198513	0.09475354	0.16084868
167.8	0.0067891	0.01591504	0.02179881	0.04346491	0.09265012	0.16085433
168	0.00831572	0.01653362	0.02667939	0.04229049	0.09472461	0.16137595
168.2	0.01089419	0.01398671	0.02400347	0.042838	0.09643367	0.16028559
168.4	0.00774534	0.01598341	0.02240034	0.04269779	0.09559153	0.16101845
168.6	0.00909624	0.01489396	0.0218947	0.04410036	0.09550032	0.1604595
168.8	0.00748358	0.01503784	0.02310102	0.04277633	0.09761692	0.15952328
169	0.00554354	0.01303664	0.02412378	0.04268629	0.09342979	0.16012756
169.2	0.00806306	0.01746125	0.0251508	0.04421316	0.09457434	0.16409648
169.4	0.00804145	0.01780672	0.02399176	0.04278416	0.09583194	0.16055445
169.6	0.0101561	0.01432068	0.02476283	0.04556681	0.09509359	0.16102115
169.8	0.00783218	0.01476959	0.0216774	0.04212157	0.09459705	0.16301037
170	0.00899456	0.0158555	0.02390122	0.04240606	0.09571869	0.16169748
170.2	0.00915606	0.01347495	0.02365985	0.0451328	0.09501584	0.15970219
170.4	0.00810457	0.01748491	0.02463918	0.04473523	0.09396778	0.16152254
170.6	0.00823132	0.01670579	0.02322491	0.04318211	0.09672097	0.16031516
170.8	0.00784195	0.0153389	0.0220603	0.04542283	0.09533305	0.16130102
171	0.00638042	0.0147354	0.0246814	0.04569561	0.09586985	0.16391914
171.2	0.0079563	0.01393107	0.0227892	0.04501394	0.09468843	0.16392714
171.4	0.00790144	0.01342792	0.0231606	0.04517601	0.09480606	0.16302363
171.6	0.00711972	0.01572988	0.02480235	0.0449142	0.09672446	0.16164306
171.8	0.00760636	0.01688541	0.02479511	0.04414616	0.09631957	0.16293121
172	0.00786463	0.01241688	0.02359404	0.04261972	0.09544982	0.16293154
172.2	0.00811655	0.01431278	0.02505641	0.04452677	0.0954941	0.16382358
172.4	0.00992764	0.01568097	0.02427401	0.04490132	0.09668524	0.16372398
172.6	0.00793929	0.01615191	0.02416693	0.04639478	0.09600226	0.16251016
172.8	0.00767935	0.01496503	0.02478018	0.04526488	0.09445579	0.16423795
173	0.00977815	0.01591829	0.02399086	0.04542453	0.0960669	0.16560722
173.2	0.00768981	0.01367629	0.02624886	0.04358603	0.09662152	0.16448916
173.4	0.00783963	0.01627365	0.02349671	0.04368977	0.09655566	0.16448534
173.6	0.00813812	0.01483712	0.02530638	0.04526168	0.09657767	0.16633054
173.8	0.00790823	0.01417691	0.02065178	0.04537655	0.09678937	0.16295297
174	0.00769705	0.01663003	0.02462586	0.04256956	0.09597371	0.16518862
174.2	0.00691111	0.01588202	0.02223792	0.04548056	0.09745313	0.16714398
174.4	0.00954781	0.01476756	0.0231856	0.04409648	0.09692813	0.16511456
174.6	0.00722275	0.01529629	0.02475425	0.04556517	0.09543903	0.16456369
174.8	0.00955442	0.01835088	0.02424487	0.04380629	0.09621746	0.16620517
175	0.00788207	0.01691393	0.02433356	0.04518698	0.0979058	0.16747118
175.2	0.00837556	0.01483	0.02404138	0.04554741	0.09587435	0.16575379
175.4	0.00709782	0.0168227	0.02384376	0.04495193	0.0983528	0.16543005
175.6	0.00704638	0.0153389	0.02315634	0.04329736	0.09755362	0.16559411
175.8	0.00742943	0.01461992	0.02360304	0.04366524	0.09569434	0.16552053
176	0.00794221	0.01537845	0.0234445	0.04406152	0.09654896	0.16801382
176.2	0.00681827	0.01813833	0.02558916	0.04748065	0.09853248	0.16749129
176.4	0.00722636	0.01354007	0.02523261	0.04586829	0.09678559	0.16544715
176.6	0.00838128	0.01566351	0.02480754	0.04582889	0.09883906	0.16739253
176.8	0.00883944	0.01664186	0.02481743	0.04487542	0.09763659	0.16441727
177	0.0078154	0.01514662	0.02519729	0.04691772	0.09802587	0.16385669
177.2	0.00737996	0.01570646	0.02601405	0.04332099	0.09604881	0.16724438
177.4	0.00831664	0.01642094	0.02298694	0.04596953	0.09760852	0.16706291
177.6	0.00782583	0.01373903	0.02179318	0.04582877	0.09612934	0.16683475
177.8	0.00792314	0.01533362	0.02651397	0.04650381	0.09817335	0.16678328
178	0.0068988	0.01507313	0.02269983	0.04427485	0.0993684	0.16685439
178.2	0.00715775	0.01630271	0.02366596	0.04761357	0.09877757	0.16853744
178.4	0.00705273	0.0152717	0.02295389	0.04576466	0.09747873	0.16826532
178.6	0.00912718	0.01709295	0.02459731	0.04666905	0.10173805	0.16787738
178.8	0.00775162	0.01478318	0.02317517	0.04694719	0.09611372	0.16702489
179	0.00836924	0.01405004	0.02608728	0.0450228	0.09996469	0.16959906
179.2	0.00833452	0.01617316	0.02489599	0.04543785	0.09933634	0.16730905
179.4	0.0069095	0.01456166	0.02730861	0.04718448	0.09842749	0.1684368
179.6	0.00766439	0.01474065	0.02436643	0.04747079	0.09864212	0.16958568
179.8	0.00967733	0.01856635	0.02382194	0.04588685	0.10030798	0.17029593
180	0.00857346	0.01627368	0.02486573	0.04838987	0.09916273	0.16805467
180.2	0.00718544	0.01612121	0.02592912	0.04546459	0.09745399	0.1687955
180.4	0.00822855	0.0180634	0.02472996	0.04599018	0.09763203	0.17009229
180.6	0.00824479	0.01653079	0.02633127	0.04621343	0.09968625	0.16841078
180.8	0.0092471	0.01721654	0.02507781	0.04795385	0.0995558	0.16975278
181	0.00665224	0.01702244	0.02533226	0.0457239	0.09980012	0.16991226
181.2	0.00849453	0.01545171	0.02326148	0.04588191	0.10043449	0.17074285
181.4	0.0064281	0.0156169	0.02459311	0.04949574	0.1011699	0.17148415
181.6	0.00696618	0.01898447	0.02469548	0.04654125	0.10080157	0.16827074
181.8	0.00886462	0.015142	0.02470028	0.04569078	0.09991847	0.16918135
182	0.00748677	0.01465944	0.02667039	0.04634933	0.09985794	0.16965268
182.2	0.00833491	0.01807619	0.02649572	0.0464055	0.10059704	0.16890306
182.4	0.00877684	0.01730359	0.02539764	0.04630248	0.10058436	0.1703367
182.6	0.00901071	0.01393068	0.02626979	0.04751394	0.09833611	0.17273319
182.8	0.0069143	0.01667202	0.02478298	0.04540766	0.09938551	0.17136247
183	0.00941659	0.01751492	0.02612852	0.04685981	0.100013	0.1693233
183.2	0.0072038	0.01525197	0.02853035	0.04545031	0.10064621	0.17112515
183.4	0.00890014	0.01658363	0.02499535	0.04793016	0.09875883	0.17158455
183.6	0.00900341	0.01603631	0.02517601	0.0450073	0.1013789	0.17097897
183.8	0.01031659	0.01692108	0.02398529	0.04742784	0.10195137	0.17269281
184	0.00859834	0.01673043	0.02677255	0.04696051	0.10072995	0.17185403
184.2	0.00881202	0.01930503	0.02456351	0.04603721	0.09949301	0.17215923
184.4	0.00635345	0.01697481	0.02385213	0.04942648	0.10127876	0.17336703
184.6	0.00769968	0.0200477	0.02668913	0.04812775	0.10002072	0.17104188
184.8	0.00969175	0.01801375	0.02393728	0.04575501	0.1008764	0.17220909
185	0.00935655	0.01640451	0.024128	0.04707479	0.10060663	0.17219259
185.2	0.00887859	0.01810425	0.02572861	0.04916149	0.10247434	0.1728042
185.4	0.00942067	0.01935921	0.02768411	0.04796092	0.10128872	0.17298842
185.6	0.00778102	0.01574846	0.02484272	0.04723494	0.09907691	0.17454076
185.8	0.00968684	0.01649029	0.02593272	0.04786945	0.10052468	0.17347831
186	0.00829858	0.01657692	0.02557885	0.04725252	0.10173939	0.17355043
186.2	0.00924806	0.01596934	0.02756014	0.04941834	0.1002887	0.17240641
186.4	0.00745598	0.01496792	0.02725568	0.04869587	0.10044254	0.17367417
186.6	0.00954846	0.01751239	0.02484553	0.04736305	0.1032706	0.17393223
186.8	0.00887243	0.01622925	0.02759551	0.04763369	0.10092871	0.17349575
187	0.00732524	0.0153623	0.02622118	0.04887549	0.10212306	0.1737696
187.2	0.00797407	0.01816089	0.02476614	0.04768885	0.10315115	0.17428813
187.4	0.00961272	0.01800228	0.02356867	0.04784709	0.1035685	0.17415906
187.6	0.00752862	0.01853432	0.02715558	0.04794489	0.10172434	0.1751576
187.8	0.00821207	0.0168008	0.02899649	0.04660744	0.10265027	0.17395187
188	0.00728969	0.01819561	0.02542754	0.04643474	0.10211993	0.17500586
188.2	0.0092595	0.01335022	0.02563509	0.04945959	0.10315872	0.17485157
188.4	0.00910286	0.01904808	0.0292827	0.05014961	0.10416219	0.17642146
188.6	0.01017501	0.01701164	0.02654872	0.04794429	0.10362075	0.17459721
188.8	0.00807842	0.01526544	0.02672199	0.04790487	0.10375135	0.17278803
189	0.00772462	0.01898242	0.02591636	0.04875545	0.10266678	0.17607189
189.2	0.00856844	0.01764119	0.02923029	0.04878012	0.10349075	0.17472348
189.4	0.00796766	0.01582516	0.02645984	0.04994674	0.10103474	0.17316509
189.6	0.009225	0.01800299	0.02643038	0.04806026	0.1044962	0.17647903
189.8	0.01039103	0.01719851	0.02559578	0.04784892	0.10322548	0.17411161
190	0.0084442	0.01669366	0.02898096	0.04918511	0.10249115	0.1762161
190.2	0.00804401	0.01671455	0.02674412	0.0473919	0.10156379	0.17678786
190.4	0.00994871	0.01772473	0.02463075	0.04772911	0.10464547	0.17655734
190.6	0.00830463	0.01576606	0.0255421	0.04970856	0.10273872	0.17560122
190.8	0.00993974	0.01746238	0.02829539	0.04809115	0.10448469	0.17667232
191	0.00966013	0.01742185	0.02700111	0.04618899	0.10393016	0.17592985
191.2	0.00761197	0.01716972	0.02669122	0.04915426	0.10501305	0.17538393
191.4	0.01060349	0.01871095	0.02937122	0.05034138	0.10425199	0.1776813
191.6	0.00702719	0.01943324	0.02657553	0.04794545	0.10350348	0.17787991
191.8	0.01047102	0.01805756	0.02695935	0.05026249	0.10312076	0.17785535
192	0.0081862	0.01770628	0.02905595	0.04856644	0.10528741	0.17886785
192.2	0.0082458	0.02023942	0.02613025	0.04946209	0.10533137	0.17740286
192.4	0.00984565	0.01582328	0.02768081	0.0486979	0.10446839	0.17470647
192.6	0.00781325	0.01693607	0.02722427	0.0484073	0.10469569	0.17730395
192.8	0.00909839	0.02043987	0.02789664	0.04935504	0.10702712	0.17675153
193	0.00855459	0.01754711	0.02860057	0.04996089	0.10399429	0.17803312
193.2	0.00857116	0.01880468	0.02846163	0.04865942	0.10420419	0.17709539
193.4	0.01043291	0.01836372	0.02710509	0.0500427	0.10510476	0.17937837
193.6	0.00952643	0.01874067	0.02774555	0.04923936	0.1040265	0.17945097
193.8	0.00736342	0.01726348	0.02845141	0.04879651	0.10383959	0.17822973
194	0.00879524	0.01767636	0.02695289	0.04774434	0.10393954	0.18000511
194.2	0.00987516	0.01741058	0.0279161	0.05131025	0.10683022	0.18056036
194.4	0.00928269	0.01681287	0.02956986	0.05023778	0.10639943	0.17759121
194.6	0.01005165	0.01930756	0.02812015	0.04711036	0.10512302	0.17893196
194.8	0.00867213	0.01742179	0.02606761	0.04921402	0.10504679	0.17844147
195	0.00890628	0.01643056	0.02782237	0.05120213	0.10627131	0.17908657
195.2	0.00948796	0.01795418	0.02805541	0.0512153	0.10477644	0.17862811
195.4	0.01113964	0.0180406	0.02652528	0.05016364	0.10513736	0.17710016
195.6	0.00766496	0.01832668	0.0288605	0.04952417	0.10587011	0.17999417
195.8	0.00806398	0.019833	0.0267364	0.04789413	0.10543863	0.18055583
196	0.00910262	0.01786245	0.02877411	0.05034907	0.1054088	0.17862324
196.2	0.00980563	0.01804248	0.02897423	0.05037729	0.10388861	0.17897779
196.4	0.00766028	0.01755888	0.02768829	0.04992444	0.10435359	0.18083656
196.6	0.00778008	0.02027661	0.02604976	0.04945476	0.1061065	0.17977024
196.8	0.0086811	0.01529247	0.03049698	0.05023886	0.10638277	0.1784066
197	0.0084833	0.01811937	0.02885293	0.05096812	0.10519288	0.18194038
197.2	0.00994063	0.01977474	0.02652945	0.05052708	0.10758794	0.1812569
197.4	0.00914831	0.01661623	0.02828839	0.04967273	0.10530798	0.18123821
197.6	0.00886113	0.01928643	0.02881261	0.05111183	0.10648764	0.18134842
197.8	0.01173488	0.01837525	0.02861478	0.0500902	0.10779126	0.18041713
198	0.01078046	0.01609767	0.02924647	0.04919432	0.10669221	0.17942516
198.2	0.00822092	0.01809641	0.02986646	0.05121903	0.10879476	0.18107476
198.4	0.01035018	0.01998839	0.02856874	0.05077274	0.10639341	0.18149511
198.6	0.01122458	0.01670826	0.02521207	0.05091668	0.10635416	0.18119842
198.8	0.00978669	0.01907335	0.02622746	0.05032936	0.10635482	0.1799766
199	0.01087026	0.01957976	0.02876073	0.0519881	0.1078994	0.18089001
199.2	0.00955079	0.01698489	0.02649983	0.05143149	0.1085924	0.18205086
199.4	0.00997803	0.0186973	0.02779668	0.05049656	0.10787172	0.18074683
199.6	0.00886623	0.01767091	0.02832638	0.04798807	0.10696525	0.18067283
199.8	0.00919832	0.01835588	0.0272653	0.05072124	0.10665668	0.18276308
200	0.0095296	0.0179019	0.02747967	0.04992021	0.10702355	0.18311138
200.2	0.01030196	0.0189187	0.02782833	0.05106548	0.10951848	0.18078846
200.4	0.00830171	0.01844606	0.02859347	0.05115802	0.10913773	0.18073586
200.6	0.00905327	0.01696978	0.02859669	0.05092497	0.1053826	0.18246839
200.8	0.01057363	0.01824976	0.02754493	0.04928495	0.10935612	0.18319031
201	0.0093568	0.01699558	0.02668534	0.05192671	0.10847026	0.18313009
201.2	0.010191	0.01867104	0.02660989	0.05122952	0.10800074	0.18418489
201.4	0.00923005	0.01862917	0.02856614	0.05109982	0.10892285	0.18305112
201.6	0.01105189	0.01698841	0.02527315	0.05176349	0.10842469	0.18383617
201.8	0.00856755	0.01878393	0.02888229	0.05076812	0.10703827	0.18385628
202	0.00752417	0.0186886	0.02640026	0.05109171	0.10796292	0.18452246
202.2	0.00927273	0.0183861	0.02804991	0.05241958	0.10923944	0.1836615
202.4	0.01060531	0.01851798	0.02685209	0.05055226	0.10674844	0.1841563
202.6	0.00814033	0.01806328	0.0302242	0.05167756	0.10929437	0.18576524
202.8	0.00945834	0.01778728	0.0288175	0.05134467	0.1101277	0.18497629
203	0.00909553	0.01629675	0.02726584	0.05085723	0.10759849	0.18533669
203.2	0.01259809	0.01923505	0.02858865	0.05164652	0.10786186	0.18496773
203.4	0.0104321	0.01905144	0.02895477	0.05038379	0.10972993	0.18773172
203.6	0.00843076	0.01814831	0.02757698	0.05425234	0.10689012	0.18286566
203.8	0.01085729	0.01971076	0.0303494	0.05172775	0.10588111	0.18675894
204	0.00873888	0.01972223	0.02712201	0.04957087	0.11038394	0.18541217
204.2	0.01039685	0.01760686	0.02942865	0.05237729	0.10787107	0.18288142
204.4	0.00967724	0.02041039	0.02743458	0.05170498	0.10821904	0.18675683
204.6	0.01118312	0.0189007	0.02869614	0.05329538	0.10832767	0.18502278
204.8	0.00982139	0.01917777	0.0253303	0.05103789	0.10973696	0.18704916
205	0.00829957	0.01891438	0.03018232	0.05147267	0.11065693	0.18533505
205.2	0.00933627	0.02107281	0.02872407	0.05224154	0.10899694	0.1866774
205.4	0.00991947	0.01806161	0.0285567	0.05120466	0.10946793	0.18518061
205.6	0.00832737	0.01854712	0.02846106	0.05071069	0.10940407	0.18762381
205.8	0.00986863	0.02062444	0.03000855	0.05189184	0.11003299	0.18852813
206	0.00920824	0.01775933	0.03055351	0.05167974	0.10807858	0.18781165
206.2	0.01084739	0.02055764	0.02969332	0.05279772	0.10796479	0.18739882
206.4	0.0102397	0.01744004	0.02761396	0.0526951	0.10819211	0.18642714
206.6	0.01095987	0.01748821	0.02912213	0.05294009	0.11015333	0.18485675
206.8	0.01050092	0.01850355	0.02884426	0.05313529	0.11005066	0.18654639
207	0.01046205	0.01998839	0.02789434	0.05183263	0.11198844	0.18647311
207.2	0.01004267	0.01915238	0.03025114	0.05272676	0.11163358	0.18606833
207.4	0.00989885	0.0175953	0.03004964	0.05276282	0.11029397	0.1877963
207.6	0.01064948	0.02087823	0.02841078	0.05179689	0.10972614	0.1879553
207.8	0.01274649	0.01746816	0.02637195	0.05232982	0.11159716	0.18785018
208	0.00874818	0.01870704	0.02980613	0.05185775	0.11070652	0.18682105
208.2	0.00972607	0.01902721	0.02861222	0.05274689	0.11040644	0.18647694
208.4	0.0104991	0.01934988	0.02589669	0.05174882	0.11284373	0.18737364
208.6	0.01065877	0.01919184	0.02835431	0.05201586	0.11167856	0.18820351
208.8	0.01073425	0.01765695	0.02900774	0.05114685	0.11081631	0.18773353
209	0.00904346	0.01997319	0.02856036	0.05276177	0.11001224	0.18835557
209.2	0.01161874	0.0169825	0.02971273	0.05194364	0.11058296	0.18678484
209.4	0.00819004	0.02063504	0.02730044	0.05250079	0.11353658	0.1902876
209.6	0.00876943	0.01865939	0.02860748	0.05157925	0.1122026	0.18929792
209.8	0.0102547	0.01872408	0.02760676	0.05253947	0.11231505	0.19021624
210	0.01041234	0.01891578	0.02893209	0.05382148	0.1124541	0.19229612
210.2	0.01109988	0.01939998	0.02877771	0.05289717	0.11287881	0.18959097
210.4	0.01099909	0.01957074	0.02985581	0.05326406	0.1110277	0.18864278
210.6	0.0084186	0.01993347	0.0273281	0.05366517	0.11295069	0.18813459
210.8	0.010943	0.01789863	0.02786987	0.05195315	0.11272768	0.19003389
211	0.01103497	0.01771823	0.03002577	0.0529675	0.11193211	0.18811992
211.2	0.01051594	0.01968551	0.02911013	0.05357907	0.11045156	0.19017414
211.4	0.00993011	0.01988462	0.02903857	0.05500645	0.11050732	0.19080172
211.6	0.01046256	0.01945931	0.02891057	0.05236046	0.11400924	0.19034225
211.8	0.01019145	0.01828519	0.03006261	0.05353255	0.11241279	0.19113726
212	0.0109242	0.02031914	0.02976137	0.05363102	0.11230223	0.18977979
212.2	0.01000996	0.02040088	0.03001404	0.05434195	0.1111552	0.19266649
212.4	0.00884087	0.0197032	0.02880807	0.05386067	0.11258093	0.19089195
212.6	0.00850616	0.01828454	0.03027329	0.05327079	0.11310908	0.18978951
212.8	0.00961973	0.01788209	0.03033392	0.05386191	0.11243035	0.19015826
213	0.01000699	0.01814364	0.0303331	0.05319519	0.11237147	0.19183375
213.2	0.0107727	0.01811456	0.03086561	0.05367705	0.11288742	0.19136774
213.4	0.01141674	0.01985888	0.03019099	0.053708	0.11257416	0.19035473
213.6	0.01181528	0.02095952	0.02816491	0.05345037	0.11213552	0.19294701
213.8	0.0098005	0.02099717	0.03042512	0.05356346	0.11278931	0.19049749
214	0.01122866	0.0227559	0.02917012	0.05385683	0.11397771	0.19065032
214.2	0.00940884	0.01791886	0.02992278	0.05520643	0.11438305	0.19117243
214.4	0.01022477	0.02115375	0.02983286	0.05390943	0.11257325	0.19423351
214.6	0.01278644	0.01860683	0.0301128	0.05286985	0.11312343	0.19132221
214.8	0.01299543	0.01991133	0.03113054	0.05252106	0.11336986	0.19183213
215	0.01001305	0.02191225	0.02992945	0.05314429	0.11338453	0.19216273
215.2	0.01115922	0.01924524	0.02849361	0.05162493	0.11382384	0.19299117
215.4	0.01005528	0.01785771	0.03138562	0.05515794	0.11417169	0.19185007
215.6	0.00864062	0.02141137	0.02987473	0.05496911	0.11359302	0.1924983
215.8	0.00998146	0.020614	0.02859857	0.0543362	0.11479379	0.19396309
216	0.00926418	0.01943994	0.02794396	0.05464224	0.11548902	0.19190977
216.2	0.01007987	0.01997635	0.03193962	0.05547373	0.11412678	0.19323591
216.4	0.01203407	0.02082295	0.03132384	0.05400489	0.1136112	0.19365028
216.6	0.01025621	0.01891933	0.03171938	0.05506984	0.1118734	0.19277147
216.8	0.01011017	0.02007875	0.02772155	0.05701242	0.11478447	0.1945345
217	0.01362891	0.02229602	0.0308687	0.05474384	0.11704166	0.19157884
217.2	0.00920568	0.01823348	0.03032964	0.0563686	0.1163703	0.19347624
217.4	0.01130608	0.01835353	0.03011873	0.05543391	0.11312766	0.19393859
217.6	0.01007747	0.018148	0.03194695	0.05568546	0.1137922	0.19259708
217.8	0.01094998	0.01936439	0.03044005	0.05471955	0.11544124	0.19246939
218	0.00977615	0.01796973	0.02942746	0.05342392	0.11501278	0.1955469
218.2	0.01108132	0.01971889	0.02794265	0.0554194	0.11516199	0.1952086
218.4	0.00936703	0.01956943	0.02848651	0.05240978	0.11534895	0.19445334
218.6	0.00998012	0.01885477	0.03142538	0.05504958	0.11433099	0.19384561
218.8	0.01036727	0.01999594	0.03073389	0.05352109	0.11500987	0.19562134
219	0.01193894	0.01834802	0.0278198	0.05565068	0.11429487	0.1931956
219.2	0.00926853	0.01988155	0.02969416	0.05579648	0.11668332	0.19437215
219.4	0.01154304	0.02286578	0.02859636	0.05489297	0.11520348	0.19605646
219.6	0.01179082	0.02124653	0.03043558	0.05521513	0.11437647	0.19578609
219.8	0.00929297	0.01955602	0.03323644	0.05592899	0.11495022	0.19417462
220	0.00948013	0.01988504	0.03053074	0.05531086	0.11777447	0.19485656
220.2	0.01126585	0.02078912	0.03101405	0.05659215	0.11543037	0.19599251
220.4	0.00970728	0.01812113	0.03237697	0.05600054	0.11696605	0.19680492
220.6	0.00995018	0.01929329	0.03075557	0.05458304	0.11492013	0.19754239
220.8	0.01062882	0.01879736	0.02964729	0.0549085	0.1143922	0.19482118
221	0.01123355	0.01783646	0.03146239	0.05544351	0.11457361	0.19577316
221.2	0.01054541	0.01909847	0.03018721	0.0547208	0.11545963	0.19680754
221.4	0.01059178	0.01960318	0.02961129	0.05354938	0.11628156	0.19837222
221.6	0.00980953	0.02049322	0.03131663	0.05627028	0.11604143	0.19784823
221.8	0.00972124	0.01989719	0.03056217	0.05654503	0.11579646	0.19775708
222	0.01050047	0.02004974	0.03080132	0.05545549	0.11612207	0.19685451
222.2	0.01217604	0.02010734	0.0309759	0.05509004	0.11557734	0.19729107
222.4	0.01288214	0.02170575	0.02986762	0.05535175	0.11646275	0.19810828
222.6	0.01081098	0.01873658	0.03059661	0.05648837	0.11472614	0.19750712
222.8	0.01160312	0.01956946	0.030649	0.05552522	0.11674286	0.19777325
223	0.00971303	0.02163244	0.02853315	0.05754987	0.11719949	0.19764826
223.2	0.01213736	0.02207316	0.03270441	0.05454973	0.11666886	0.19677255
223.4	0.01060402	0.01920878	0.03052135	0.05467192	0.11677076	0.19728147
223.6	0.01054815	0.01923488	0.03040884	0.0549247	0.11902796	0.1985112
223.8	0.01065145	0.02232639	0.03315224	0.05741108	0.11667068	0.19607279
224	0.01033301	0.01958809	0.03238624	0.05556608	0.11700154	0.19892118
224.2	0.01168866	0.01816354	0.03112354	0.05752991	0.11769907	0.19775156
224.4	0.00999136	0.02118442	0.03085326	0.05429695	0.11657644	0.19838605
224.6	0.01122136	0.02103496	0.03147732	0.05631183	0.11900274	0.19813517
224.8	0.00905151	0.01749477	0.03237762	0.05599381	0.11685206	0.19880835
225	0.01101661	0.0211717	0.02983817	0.05557803	0.11677371	0.19964108
225.2	0.01239312	0.01996783	0.02792012	0.05801494	0.11729882	0.198225
225.4	0.0091695	0.02099902	0.03112405	0.05774419	0.11706967	0.19759408
225.6	0.010514	0.02103985	0.02925467	0.05591304	0.11849536	0.19970528
225.8	0.01221741	0.02118141	0.02966099	0.05470336	0.11846847	0.19705949
226	0.01197309	0.02073409	0.03068625	0.05693918	0.11762966	0.19891285
226.2	0.01309362	0.01957853	0.02973054	0.05638401	0.11923288	0.19868049
226.4	0.01203162	0.01931528	0.02998122	0.05802936	0.11845617	0.19860367
226.6	0.0089343	0.01945303	0.03075083	0.05750764	0.11930661	0.20149258
226.8	0.01064415	0.02093009	0.03098755	0.05650325	0.11905093	0.20107315
227	0.01060245	0.01912997	0.03180572	0.05651997	0.11870916	0.19950364
227.2	0.008977	0.01872683	0.03076699	0.05624525	0.11584521	0.19995943
227.4	0.01065979	0.01966879	0.03015035	0.05801855	0.117548	0.20205203
227.6	0.01322494	0.02235157	0.03010615	0.05684934	0.11890275	0.20060322
227.8	0.00775755	0.01930515	0.03487524	0.05661393	0.11830084	0.19898794
228	0.010065	0.01946614	0.03113859	0.0583377	0.11734439	0.20134012
228.2	0.00950516	0.02048007	0.03160664	0.05552358	0.11901985	0.20015881
228.4	0.01133601	0.02042741	0.03312888	0.05843977	0.11740912	0.20160816
228.6	0.01187988	0.0198802	0.03280424	0.05774266	0.11864133	0.20154268
228.8	0.01223542	0.02111373	0.03247085	0.05772902	0.1187999	0.20002715
229	0.00970129	0.01922483	0.03144508	0.05642031	0.11916624	0.20232604
229.2	0.0135524	0.02134419	0.03187194	0.05721987	0.12017612	0.20131139
229.4	0.01233677	0.02166665	0.03179839	0.05754648	0.12056227	0.20181725
229.6	0.01155124	0.01837811	0.03299554	0.05759204	0.12045757	0.20116154
229.8	0.01134942	0.02019999	0.03176629	0.05878232	0.11932955	0.20091096
230	0.01157852	0.02213346	0.03154286	0.05698913	0.11964657	0.20265164
230.2	0.00943777	0.02169954	0.03303441	0.0575549	0.1187719	0.20220567
230.4	0.01295505	0.01946885	0.03154921	0.05691875	0.11885814	0.20332024
230.6	0.01156355	0.02195049	0.03139397	0.05741705	0.12255005	0.2033904
230.8	0.01208831	0.02047086	0.03117534	0.05649717	0.1201484	0.20244399
231	0.01181389	0.0210808	0.03253891	0.0585287	0.11912755	0.2027174
231.2	0.01289881	0.02094898	0.03086283	0.05716772	0.12113566	0.20291994
231.4	0.01258958	0.01899169	0.03191932	0.05702076	0.11823587	0.20215724
231.6	0.0113169	0.02043793	0.03412073	0.05755694	0.1221859	0.20458344
231.8	0.01074839	0.02022792	0.0327109	0.05698983	0.12121577	0.20416478
232	0.01162586	0.01941568	0.02992275	0.05790926	0.12018542	0.20228652
232.2	0.01152752	0.02154181	0.03353208	0.0589111	0.12212251	0.20531211
232.4	0.01186458	0.02024806	0.03135069	0.05826823	0.12158788	0.20406017
232.6	0.01118461	0.01996697	0.03143411	0.05714218	0.11911796	0.20413897
232.8	0.01190779	0.02250988	0.03185721	0.0578611	0.12171353	0.20506761
233	0.01220799	0.02273349	0.03171097	0.0580611	0.12061779	0.20446793
233.2	0.01036502	0.02143661	0.03347211	0.05994819	0.12135215	0.20330534
233.4	0.01156024	0.0192844	0.0320377	0.05632089	0.11977423	0.20375208
233.6	0.01185284	0.02175078	0.03208748	0.05808527	0.12087013	0.20510716
233.8	0.0144074	0.02090294	0.03105905	0.05753217	0.12290082	0.20343075
234	0.01056782	0.02099211	0.03224566	0.05710388	0.12170417	0.20205197
234.2	0.01009486	0.02116201	0.03326046	0.05932749	0.12069387	0.20420769
234.4	0.01289327	0.02140621	0.02976828	0.05852611	0.12183548	0.20415375
234.6	0.01084871	0.01909891	0.03280746	0.05877475	0.12113081	0.20313368
234.8	0.01166568	0.01995266	0.03302824	0.05858202	0.11986507	0.20455239
235	0.01337807	0.02030416	0.0303223	0.05804068	0.12201149	0.20488079
235.2	0.01157664	0.02064737	0.03265118	0.05796714	0.1215638	0.20492391
235.4	0.01131882	0.01992044	0.03299957	0.05999991	0.12036903	0.20575713
235.6	0.01270423	0.02174736	0.03229859	0.057849	0.12256805	0.20698044
235.8	0.01175667	0.02199731	0.0311807	0.06031303	0.12084989	0.20634357
236	0.01031468	0.02147008	0.03285106	0.05766324	0.12092895	0.20618669
236.2	0.01217855	0.02163265	0.03288534	0.05868963	0.1243668	0.20586417
236.4	0.01262505	0.02070526	0.03126358	0.05886174	0.12150518	0.20622209
236.6	0.0121643	0.02208633	0.03126165	0.05825699	0.12189246	0.20703546
236.8	0.013073	0.02351678	0.03232294	0.05972231	0.12359838	0.20504603
237	0.01150767	0.01822019	0.03336849	0.06021918	0.12087489	0.20719371
237.2	0.01143212	0.01944832	0.03239649	0.05862312	0.12277139	0.20503292
237.4	0.01253981	0.02064971	0.03291618	0.05997963	0.12529124	0.2083883
237.6	0.01057202	0.02095152	0.03333416	0.05999104	0.12153689	0.20648268
237.8	0.01142736	0.02234815	0.03178995	0.0597177	0.12365162	0.20806751
238	0.01236362	0.02108107	0.03435864	0.05909194	0.12324471	0.20769445
238.2	0.01116899	0.02046332	0.03326734	0.05898268	0.12083675	0.2075964
238.4	0.01131672	0.01962111	0.03474098	0.05976371	0.12293402	0.20776573
238.6	0.01128922	0.01945028	0.03333726	0.05917288	0.12136305	0.20799241
238.8	0.01291833	0.02007694	0.03356	0.05782844	0.12360648	0.20826641
239	0.01008872	0.02077872	0.03215664	0.05842246	0.12325365	0.20706252
239.2	0.01135264	0.02075425	0.03442769	0.05771444	0.12509198	0.20868752
239.4	0.01199994	0.02131388	0.03284322	0.05889113	0.12394382	0.20868764
239.6	0.01053221	0.01944876	0.03177374	0.06003059	0.12081153	0.20811657
239.8	0.01100156	0.02139295	0.03454327	0.06041993	0.12269319	0.20886353
240	0.0116464	0.02163631	0.03515308	0.05930237	0.12461085	0.20820425
240.2	0.01037009	0.01907947	0.03364544	0.05910578	0.12477532	0.20885842
240.4	0.01073945	0.02143479	0.03301495	0.05945481	0.12055088	0.21013413
240.6	0.01270507	0.02402715	0.03389221	0.05903916	0.12495534	0.20711408
240.8	0.0117598	0.02056289	0.03341948	0.05977667	0.12206439	0.20796922
241	0.01114608	0.02066169	0.03350639	0.06024231	0.12293397	0.20970342
241.2	0.01249538	0.02257196	0.03032865	0.06081683	0.12466155	0.20786659
241.4	0.01067217	0.02070748	0.03577429	0.06133247	0.12235033	0.20991371
241.6	0.01248113	0.02146131	0.03389957	0.06106494	0.12265332	0.20856336
241.8	0.01071353	0.02183459	0.03188889	0.05749188	0.12388588	0.20998213
242	0.01191131	0.02072541	0.03182413	0.06219904	0.12470613	0.21044103
242.2	0.0110243	0.02290577	0.03562637	0.0598746	0.12512914	0.21032605
242.4	0.01186908	0.02181435	0.03185888	0.06083096	0.12221242	0.20801369
242.6	0.01208166	0.01913936	0.03325283	0.0598642	0.1244425	0.208033
242.8	0.01293535	0.02124575	0.03538003	0.06099806	0.1246974	0.21106294
243	0.01165772	0.02404512	0.03474753	0.06011678	0.12436364	0.20954887
243.2	0.01033346	0.01828549	0.03310778	0.06228865	0.12511573	0.21001343
243.4	0.01222906	0.02168921	0.03416627	0.06220118	0.12372551	0.21292833
243.6	0.01206813	0.02197117	0.03299498	0.06185369	0.12540345	0.21030728
243.8	0.01164357	0.02081675	0.03343605	0.06118021	0.12449391	0.20853755
244	0.01158825	0.01923311	0.03330367	0.06140004	0.12342386	0.21104172
244.2	0.01288671	0.02355928	0.03098162	0.06233339	0.12453554	0.21221087
244.4	0.0109526	0.02330509	0.03609353	0.06082724	0.12636755	0.21180681
244.6	0.01165406	0.02126489	0.03384181	0.0627657	0.12569673	0.21139685
244.8	0.0125596	0.02342252	0.03475913	0.05892045	0.12397627	0.21317539
245	0.01311598	0.0231171	0.03293883	0.06081788	0.12641085	0.21113596
245.2	0.01098154	0.02219427	0.03519674	0.06009648	0.12516228	0.21271864
245.4	0.01212532	0.02059815	0.03134393	0.06093709	0.12623037	0.21200678
245.6	0.01129448	0.020763	0.03500207	0.06081482	0.12638475	0.21331691
245.8	0.01131362	0.02064852	0.03324675	0.06285165	0.12360806	0.21164081
246	0.01098872	0.02182338	0.03625076	0.06076414	0.12572072	0.21275125
246.2	0.0126572	0.02398131	0.03526842	0.06134454	0.12494407	0.21234677
246.4	0.01033718	0.02127031	0.03352451	0.06216411	0.12702681	0.21188287
246.6	0.01089383	0.02248023	0.03292244	0.06100676	0.12535093	0.21397076
246.8	0.01344956	0.02285097	0.03449213	0.06085018	0.12603615	0.21239851
247	0.01234139	0.02193598	0.03394552	0.06295336	0.12450207	0.21194921
247.2	0.01092828	0.02299634	0.03205281	0.06049536	0.12466611	0.21305642
247.4	0.0124471	0.02255363	0.03628933	0.06167803	0.12714894	0.21388421
247.6	0.0115293	0.0204849	0.03379595	0.06226055	0.12545107	0.21186826
247.8	0.01252408	0.0226895	0.03538805	0.06298439	0.12693654	0.21378682
248	0.01330043	0.02414024	0.0327568	0.05947555	0.12681131	0.21185807
248.2	0.01180751	0.01997206	0.03542366	0.06181128	0.12535064	0.21219198
248.4	0.01427571	0.02277241	0.03301322	0.06159345	0.12675149	0.21465144
248.6	0.01354473	0.02224787	0.03344923	0.06203678	0.12620497	0.21426734
248.8	0.01288081	0.02424167	0.03365884	0.06222256	0.1275851	0.21445451
249	0.01025683	0.01981107	0.0345621	0.06232647	0.12703521	0.21393851
249.2	0.01207889	0.02306697	0.03329026	0.0621355	0.12802343	0.21470079
249.4	0.01201446	0.02092806	0.03392463	0.06054393	0.12729813	0.21450106
249.6	0.01224745	0.02158279	0.03698748	0.06141708	0.12826217	0.21496329
249.8	0.01438785	0.02523453	0.03130933	0.06257681	0.12687759	0.21571658
250	0.01314751	0.02248198	0.03360807	0.06066612	0.12589465	0.21555362
250.2	0.01423816	0.02267924	0.03379393	0.06194662	0.12732735	0.21404323
250.4	0.0126192	0.02429629	0.03373336	0.06099583	0.12666414	0.21397976
250.6	0.010402	0.02232826	0.03489899	0.06242759	0.12687246	0.21587441
250.8	0.01149071	0.02006078	0.03347375	0.06231896	0.12749417	0.21496383
251	0.01248635	0.02278311	0.03381576	0.06084282	0.12597663	0.21691725
251.2	0.01156846	0.02167637	0.03362303	0.06171984	0.12697948	0.21516774
251.4	0.0120287	0.02036155	0.03546494	0.06291459	0.12623356	0.21658776
251.6	0.01248605	0.02169032	0.03260922	0.06221441	0.12651701	0.2170457
251.8	0.011077	0.02047393	0.03460326	0.06288884	0.12643823	0.21529892
252	0.01212979	0.02155528	0.03606351	0.06113891	0.12705706	0.21503851
252.2	0.01395794	0.0218772	0.03508861	0.06191802	0.12788674	0.2157054
252.4	0.01270812	0.02001237	0.03409711	0.06225361	0.12657755	0.21742803
252.6	0.00924528	0.02157692	0.03479909	0.06331686	0.12897791	0.21594617
252.8	0.01435102	0.02205757	0.03596654	0.06316317	0.12765626	0.21625403
253	0.01203815	0.02197275	0.03359597	0.06241796	0.12754123	0.21554217
253.2	0.01008949	0.02111242	0.03265684	0.06186421	0.12711908	0.21565316
253.4	0.01291955	0.022874	0.03474533	0.0609032	0.12905947	0.21704052
253.6	0.01353941	0.02191905	0.03572508	0.06327177	0.12940757	0.21456549
253.8	0.0101584	0.02050961	0.03498476	0.0631337	0.12656597	0.21725801
254	0.01303516	0.02378464	0.03626358	0.06261904	0.12823577	0.21700571
254.2	0.01375271	0.02239401	0.03457361	0.061626	0.13136477	0.21731249
254.4	0.01353336	0.02122138	0.0369172	0.06272505	0.12976764	0.21694568
254.6	0.01357476	0.02223069	0.03437912	0.06176953	0.12720088	0.21735922
254.8	0.01364214	0.0219304	0.03607362	0.06363846	0.13007025	0.21767477
255	0.01257757	0.02263433	0.03553145	0.06424619	0.12995608	0.21769235
255.2	0.01183493	0.02211357	0.03638928	0.06413142	0.12882365	0.21853766
255.4	0.01416803	0.02482942	0.03373399	0.06168584	0.12959851	0.21994296
255.6	0.015097	0.02232418	0.0355361	0.06430621	0.13003791	0.21676258
255.8	0.01331712	0.022957	0.03654083	0.06455896	0.12939901	0.21811829
256	0.01355705	0.02412093	0.0343362	0.06357364	0.12844927	0.2181463
256.2	0.01190761	0.02046313	0.03288193	0.06350919	0.12911514	0.21810643
256.4	0.0128871	0.02201564	0.03636416	0.06230877	0.12930758	0.21920267
256.6	0.01232568	0.02427924	0.03548988	0.06330199	0.12718935	0.219739
256.8	0.01167107	0.02218676	0.03611185	0.06392966	0.13012494	0.2176008
257	0.01307998	0.02206815	0.03503477	0.06394903	0.12972794	0.21972821
257.2	0.0129248	0.02405584	0.03354534	0.06326685	0.13007415	0.21961907
257.4	0.01267029	0.02298517	0.03627523	0.06520794	0.12908287	0.21914599
257.6	0.01220805	0.02057288	0.03696346	0.0649674	0.13068215	0.221077
257.8	0.01271201	0.02323628	0.03469538	0.06435216	0.13078676	0.21985707
258	0.01367276	0.02330373	0.03692085	0.06385851	0.13156803	0.21796691
258.2	0.01180429	0.02230269	0.03606903	0.06424362	0.12849928	0.22080938
258.4	0.01259757	0.02294535	0.03536578	0.06520695	0.12865375	0.22067479
258.6	0.01126964	0.02245936	0.03662582	0.06407867	0.12806476	0.22012583
258.8	0.01126815	0.02254442	0.03860249	0.06511275	0.13089318	0.22013602
259	0.01269326	0.02360517	0.03652345	0.06482692	0.13023986	0.22170208
259.2	0.01418255	0.02480212	0.03430968	0.06300522	0.13097535	0.22070477
259.4	0.01231537	0.02246369	0.03729262	0.06357245	0.13048024	0.21987788
259.6	0.01431506	0.02422207	0.03596168	0.06454142	0.12997841	0.22222036
259.8	0.01460189	0.0243584	0.03334519	0.06270881	0.13046138	0.21952961
260	0.0133789	0.02217743	0.03681832	0.0660582	0.13178689	0.22120402
260.2	0.00995765	0.02388028	0.03446855	0.0643955	0.13243593	0.22115669
260.4	0.01167894	0.02391273	0.03581318	0.06558586	0.1326126	0.22234885
260.6	0.0143939	0.02405996	0.0346395	0.06371586	0.13039933	0.22143838
260.8	0.01409254	0.02241165	0.03601529	0.06590412	0.13112418	0.22273908
261	0.01371155	0.02433935	0.03493767	0.06352134	0.13297487	0.22047821
261.2	0.0120222	0.02223287	0.03583885	0.06360572	0.13052782	0.22027369
261.4	0.01124672	0.02294237	0.03609314	0.06629954	0.13113109	0.22218469
261.6	0.01508916	0.02371869	0.0340926	0.0640174	0.13091234	0.22319225
261.8	0.01441879	0.0228608	0.03724951	0.06484095	0.1318495	0.22042312
262	0.01325483	0.02206708	0.03649747	0.06331996	0.13113738	0.22303048
262.2	0.01244665	0.02555735	0.03349092	0.064133	0.13169188	0.22194079
262.4	0.01343641	0.02251626	0.03614073	0.06612427	0.1325192	0.22278479
262.6	0.0125422	0.02238277	0.03573271	0.0648169	0.13289238	0.22204319
262.8	0.01275218	0.02388123	0.03469326	0.0635942	0.13189168	0.223164
263	0.01354364	0.02240781	0.03604417	0.0651804	0.13470219	0.22290728
263.2	0.01289425	0.02311484	0.03850626	0.06498278	0.13269902	0.22313467
263.4	0.01278905	0.02546821	0.03571825	0.0646822	0.13311414	0.22249303
263.6	0.01337022	0.02175049	0.03554185	0.06438304	0.13099013	0.22218994
263.8	0.01389656	0.02500841	0.03702292	0.06623845	0.13258757	0.22196308
264	0.0143472	0.02412433	0.03457465	0.06458814	0.1330008	0.2224708
264.2	0.01296086	0.02153931	0.03568815	0.06412096	0.13307453	0.22283689
264.4	0.01269705	0.02243266	0.03749322	0.06618754	0.13210474	0.22482047
264.6	0.01449759	0.02451468	0.03699403	0.06457145	0.13322807	0.22409288
264.8	0.01372976	0.02430947	0.03728743	0.06739722	0.13282008	0.22205101
265	0.0115381	0.02147407	0.03662338	0.06479401	0.13064496	0.22225539
265.2	0.01311281	0.02233584	0.03480628	0.06692063	0.13214507	0.22321505
265.4	0.01268636	0.02497315	0.0371538	0.06617184	0.13286093	0.22395608
265.6	0.01372591	0.02282456	0.03626498	0.06552658	0.13217114	0.22188709
265.8	0.01272911	0.02373686	0.03572384	0.06556897	0.13324763	0.2249279
266	0.01459278	0.02286831	0.03602616	0.06571035	0.13404952	0.22262002
266.2	0.01390762	0.02381635	0.03882345	0.06591601	0.13303534	0.22572867
266.4	0.01385162	0.02393556	0.03518399	0.06718577	0.13329349	0.22506086
266.6	0.01134515	0.02017354	0.03470263	0.06670395	0.13438644	0.22395954
266.8	0.01484282	0.02195061	0.03636571	0.0667838	0.13395582	0.2253913
267	0.01154292	0.02315835	0.03733858	0.06574104	0.13441656	0.22560326
267.2	0.01239597	0.02314451	0.03775801	0.06662915	0.13295168	0.22386485
267.4	0.0134416	0.02420915	0.0365346	0.06513263	0.13109566	0.22511665
267.6	0.01170797	0.02272982	0.0381318	0.06834675	0.13472749	0.22609708
267.8	0.01391897	0.02263645	0.03656918	0.06751234	0.13508922	0.22545222
268	0.01377925	0.02429643	0.03613955	0.06632532	0.1335714	0.22682088
268.2	0.01196576	0.02151539	0.03751949	0.06584187	0.13457365	0.22729121
268.4	0.01299941	0.02507471	0.03674543	0.0675031	0.13573995	0.22687463
268.6	0.01280887	0.02366946	0.03627269	0.0668958	0.13522849	0.22620977
268.8	0.01368014	0.02297024	0.03641461	0.06706448	0.1347801	0.22600206
269	0.01375154	0.02333592	0.03608332	0.06717936	0.13226147	0.22704021
269.2	0.01353906	0.02329931	0.03792367	0.06658919	0.13190763	0.226006
269.4	0.01188902	0.02279497	0.03709137	0.06699617	0.13310273	0.22795252
269.6	0.01433802	0.02546368	0.03561317	0.06718616	0.13475878	0.22695378
269.8	0.01360825	0.0261322	0.03742027	0.06529315	0.1356189	0.22642567
270	0.0117879	0.02261243	0.03878092	0.0659924	0.13387631	0.22634325
270.2	0.0152934	0.02547327	0.03617503	0.06655879	0.1360654	0.22994993
270.4	0.01311669	0.0241375	0.03754931	0.06748436	0.13596226	0.22624472
270.6	0.01381648	0.02235145	0.03728303	0.06568293	0.13728518	0.22900758
270.8	0.0135932	0.02461072	0.03810406	0.06593987	0.13606935	0.22721974
271	0.01348022	0.02483065	0.03599387	0.0677158	0.13441522	0.22787783
271.2	0.01191614	0.02519972	0.03781857	0.06573073	0.13594256	0.22777251
271.4	0.01516374	0.02425625	0.03932123	0.06695711	0.13579033	0.22875907
271.6	0.01212428	0.02443252	0.03837474	0.06622131	0.13605408	0.22764025
271.8	0.01081101	0.02314368	0.03720192	0.06731937	0.13529516	0.22793621
272	0.01337228	0.02537674	0.03852465	0.06646187	0.13731731	0.22964416
272.2	0.01407499	0.02436403	0.03807463	0.0660652	0.13551415	0.22695396
272.4	0.01280556	0.02578214	0.03817805	0.06729064	0.13535751	0.22832201
272.6	0.01213501	0.02430991	0.0351724	0.0669627	0.1357214	0.22885195
272.8	0.0149721	0.02386904	0.03721952	0.06652002	0.13507594	0.22913924
273	0.01497946	0.02465904	0.03765659	0.06884391	0.13803502	0.23000726
273.2	0.01230089	0.02451027	0.03760322	0.06639752	0.13603527	0.23045623
273.4	0.01415371	0.02442747	0.03767386	0.0668216	0.13756823	0.22910223
273.6	0.01298297	0.0216395	0.03769501	0.06935955	0.13723592	0.22809652
273.8	0.01306546	0.02434329	0.03860541	0.06656859	0.13584385	0.23134694
274	0.01390187	0.02374289	0.0360572	0.06648634	0.13801841	0.2304757
274.2	0.01493708	0.02085886	0.03886198	0.06651698	0.13468243	0.2303255
274.4	0.0134194	0.02146292	0.04068723	0.0686794	0.13867931	0.22806428
274.6	0.01461292	0.02425752	0.03695279	0.06707115	0.13773043	0.22944442
274.8	0.01326618	0.02197275	0.03890907	0.06750942	0.13754393	0.23009799
275	0.01523774	0.02491146	0.03779166	0.06658877	0.1366735	0.23080797
275.2	0.01484359	0.02607093	0.03846233	0.06631003	0.1362323	0.2289801
275.4	0.01344877	0.02298305	0.03748122	0.06728094	0.13919508	0.22954833
275.6	0.01245803	0.02280149	0.03645622	0.06656228	0.13895072	0.23060957
275.8	0.01375876	0.02475832	0.035075	0.06646867	0.13880925	0.23124657
276	0.0143312	0.02330384	0.0389808	0.0681691	0.13763062	0.22996495
276.2	0.01303748	0.02406294	0.0402421	0.06665037	0.13851384	0.23028187
276.4	0.01330993	0.0243232	0.03691065	0.06651975	0.13845013	0.23311809
276.6	0.01355565	0.02211837	0.03848838	0.06778876	0.13815064	0.23025636
276.8	0.01274801	0.02518318	0.04187881	0.06698234	0.13682679	0.23214749
277	0.01297999	0.02473307	0.03921919	0.06894804	0.13749047	0.22895077
277.2	0.01498817	0.02608685	0.03700687	0.06698379	0.13763295	0.2299758
277.4	0.01570727	0.02537235	0.03929214	0.06837604	0.13775136	0.23001385
277.6	0.01335324	0.02431977	0.03657316	0.06864903	0.13896764	0.23096613
277.8	0.01377005	0.02349777	0.03845724	0.06860367	0.13689659	0.22910986
278	0.01317152	0.02498453	0.03783499	0.06778595	0.13692692	0.23178251
278.2	0.01497045	0.02622631	0.03981311	0.06771551	0.13921971	0.23051928
278.4	0.01523245	0.02625201	0.03810006	0.06886933	0.13932295	0.23154084
278.6	0.01512549	0.02591271	0.04258557	0.06803952	0.13797153	0.2327759
278.8	0.01486961	0.02644298	0.03843149	0.06706778	0.13757498	0.23273859
279	0.01387549	0.02580524	0.03836643	0.0677656	0.13879437	0.23240868
279.2	0.01444072	0.02275888	0.04073703	0.0671208	0.13632349	0.23217402
279.4	0.01213134	0.02711243	0.03949033	0.06977079	0.13608442	0.23352925
279.6	0.01315073	0.02678294	0.03888937	0.07007016	0.13870634	0.23194323
279.8	0.01618765	0.02460805	0.04022773	0.07038952	0.1394893	0.23156331
280	0.01348818	0.02394236	0.04221173	0.07081042	0.13788412	0.23352501
280.2	0.01425389	0.02566139	0.03662743	0.06772677	0.13842912	0.23280916
280.4	0.01589895	0.02419528	0.03946739	0.06785841	0.13876001	0.23386431
280.6	0.01473556	0.02620069	0.0414103	0.0685929	0.13928791	0.2349965
280.8	0.01416642	0.02477238	0.03788566	0.06842835	0.13857276	0.23308173
281	0.01633583	0.0233882	0.03871898	0.06994807	0.13725738	0.23484404
281.2	0.01195688	0.0257628	0.03795256	0.06967048	0.14155312	0.23582003
281.4	0.01490581	0.02333687	0.03932186	0.06979596	0.14147229	0.23298157
281.6	0.01434728	0.02463176	0.03867934	0.06991027	0.13872901	0.23435669
281.8	0.0150081	0.02482933	0.03913664	0.06999991	0.1405801	0.23344866
282	0.01521185	0.02670354	0.03723191	0.07105373	0.14131988	0.23496322
282.2	0.01584858	0.02517976	0.03886612	0.070749	0.13918556	0.23293638
282.4	0.01467706	0.02564237	0.03952279	0.07004563	0.139955	0.23647401
282.6	0.01527557	0.02599722	0.04070773	0.06864895	0.14208272	0.23392467
282.8	0.01241267	0.02604244	0.04142805	0.06948731	0.13996707	0.23454354
283	0.01581782	0.02400491	0.04051858	0.07034086	0.13837102	0.23598877
283.2	0.01340172	0.0229877	0.03798887	0.06975346	0.13843032	0.23456776
283.4	0.01510818	0.02639422	0.03734862	0.07072155	0.13987146	0.23500333
283.6	0.01254869	0.02487865	0.03945604	0.06914174	0.14233221	0.23504799
283.8	0.01281158	0.02553878	0.03732192	0.06961379	0.14042218	0.23452137
284	0.01456711	0.02336649	0.03902008	0.0693982	0.14003802	0.23467759
284.2	0.01434717	0.02480242	0.03855544	0.07054902	0.14126746	0.23463724
284.4	0.0153142	0.02570162	0.03844767	0.0709079	0.14174433	0.23424873
284.6	0.01629726	0.02541638	0.03955358	0.06901995	0.14108501	0.23523716
284.8	0.01429764	0.0222928	0.03923341	0.06935219	0.14170505	0.23572449
285	0.01280633	0.0256779	0.03920617	0.07037325	0.13945745	0.2351437
285.2	0.01334468	0.02606232	0.04126807	0.06952275	0.13884039	0.2346823
285.4	0.01318408	0.02537677	0.04102897	0.0713102	0.13807179	0.23754326
285.6	0.01469777	0.02470703	0.04130035	0.06943552	0.14221133	0.23860685
285.8	0.01419751	0.02619106	0.0408858	0.07141189	0.14397464	0.23718307
286	0.013811	0.02356113	0.03954809	0.07013048	0.14035566	0.23563764
286.2	0.01393539	0.02455578	0.03833806	0.06978131	0.14024926	0.23658178
286.4	0.01348314	0.02534167	0.03871202	0.06980185	0.1420011	0.23609767
286.6	0.01195622	0.02536077	0.04049992	0.07102926	0.14248983	0.23675696
286.8	0.01355357	0.02560342	0.0391117	0.07170055	0.13894061	0.23845342
287	0.01458663	0.02536801	0.03889313	0.07061587	0.13988897	0.23796793
287.2	0.01581801	0.02436001	0.03993817	0.071784	0.14181162	0.23734055
287.4	0.01531998	0.02509696	0.04100811	0.07054127	0.14200435	0.23813639
287.6	0.01476157	0.02575204	0.03751528	0.07131369	0.1425292	0.2375404
287.8	0.01436607	0.02442051	0.0391356	0.07031612	0.14158235	0.23787067
288	0.01566923	0.02619756	0.04167914	0.06978534	0.1401198	0.23708156
288.2	0.01464976	0.02664486	0.03861257	0.06779037	0.14202503	0.23852447
288.4	0.01224861	0.02523414	0.03939878	0.0718057	0.14053522	0.23743043
288.6	0.01378459	0.02454276	0.03885224	0.07065676	0.14106993	0.23956082
288.8	0.01636819	0.0253909	0.04047193	0.07021717	0.14288507	0.23884378
289	0.01464052	0.02543212	0.04054972	0.07017372	0.14096681	0.23901138
289.2	0.01441789	0.02375597	0.03814929	0.06871975	0.1413754	0.23812715
289.4	0.01441313	0.02493248	0.03689819	0.0708601	0.14132513	0.23917297
289.6	0.01629687	0.02627284	0.04174446	0.07137559	0.1441238	0.23682705
289.8	0.01362283	0.02336583	0.04150807	0.07102285	0.14290259	0.24055002
290	0.01291651	0.02597964	0.03801217	0.0720409	0.14245666	0.23899279
290.2	0.01542167	0.02794049	0.03801798	0.07134054	0.1440031	0.23688737
290.4	0.01364664	0.0258278	0.0407595	0.0711282	0.14108286	0.23738948
290.6	0.01391117	0.02725313	0.04080146	0.07078208	0.14125149	0.24213777
290.8	0.01489484	0.02405105	0.04060405	0.07201888	0.14398279	0.24029922
291	0.01436965	0.02518135	0.03944889	0.07159212	0.1437261	0.23852276
291.2	0.01543516	0.026453	0.04067707	0.0708369	0.14314415	0.23978346
291.4	0.01381952	0.02324218	0.03835755	0.0709352	0.14170445	0.24026719
291.6	0.01498387	0.02606744	0.03971254	0.07148356	0.14185278	0.24056802
291.8	0.01443423	0.02614809	0.0414918	0.07256324	0.14378179	0.2418615
292	0.01641995	0.02782763	0.04072642	0.07112412	0.14333494	0.2388815
292.2	0.01430183	0.02425992	0.03942955	0.06851119	0.14233616	0.24149705
292.4	0.01597756	0.02528576	0.03875677	0.07059953	0.14344035	0.24048083
292.6	0.01495991	0.02795721	0.04132866	0.07299761	0.1449302	0.23937283
292.8	0.01434694	0.02389198	0.04057563	0.07045273	0.14290344	0.24180308
293	0.01440237	0.02817177	0.03809482	0.06810837	0.1447801	0.24142139
293.2	0.01559473	0.02590717	0.03784441	0.07085822	0.14369066	0.24262241
293.4	0.01612095	0.02587566	0.04181718	0.07128684	0.14313261	0.24147967
293.6	0.01661048	0.02750198	0.04096102	0.07195152	0.14455528	0.24240402
293.8	0.01453762	0.02490843	0.03634179	0.07218744	0.14361129	0.24188929
294	0.01583416	0.02452481	0.03711291	0.07092766	0.14386619	0.24160991
294.2	0.01552968	0.02574025	0.03971073	0.07182815	0.14374247	0.23987545
294.4	0.01428334	0.02632225	0.03931041	0.07261434	0.14316377	0.24221102
294.6	0.01611469	0.02562667	0.0395076	0.07206292	0.1457275	0.24401562
294.8	0.0159988	0.02555439	0.04156553	0.07269865	0.14350475	0.24207105
295	0.01538323	0.02443227	0.04160701	0.07167763	0.14440406	0.24132943
295.2	0.01475748	0.02653677	0.03991321	0.07035763	0.14321056	0.24260606
295.4	0.01490866	0.02879282	0.03975096	0.06989984	0.14458801	0.24323998
295.6	0.016697	0.02567077	0.0391243	0.0727158	0.14667137	0.2414876
295.8	0.01695762	0.02735839	0.04246073	0.07281588	0.14747758	0.24036
296	0.01476983	0.02503012	0.04094239	0.07217452	0.14543962	0.24314175
296.2	0.01295431	0.02717645	0.04134478	0.07126362	0.14529102	0.24162339
296.4	0.01388955	0.02490101	0.04178672	0.07293188	0.14458263	0.24072093
296.6	0.01558126	0.02505196	0.04016107	0.0733525	0.1428086	0.24402938
296.8	0.01500852	0.02705268	0.04191654	0.07089443	0.14445521	0.24368385
297	0.01324896	0.02501884	0.04104497	0.07167923	0.14463897	0.24307934
297.2	0.01337827	0.02425522	0.04273226	0.07248677	0.1437328	0.24245731
297.4	0.01491476	0.02528465	0.03982147	0.07168082	0.14611543	0.24324284
297.6	0.01761252	0.02710382	0.03960895	0.0720541	0.14628376	0.24494795
297.8	0.01500718	0.02720512	0.04128589	0.07184539	0.14417512	0.24193165
298	0.01535044	0.02584571	0.04107108	0.07183025	0.14646674	0.24366722
298.2	0.01485569	0.02753324	0.03812378	0.07058833	0.14487479	0.24269424
298.4	0.0167648	0.02648336	0.04297238	0.07385741	0.14314125	0.24351666
298.6	0.01539624	0.02881551	0.04040795	0.0726173	0.14625157	0.24494222
298.8	0.01541559	0.02903802	0.04145386	0.0731738	0.14689622	0.24534783
299	0.01583479	0.02507613	0.04083591	0.07157756	0.14332728	0.24413184
299.2	0.01646049	0.02733929	0.04014715	0.07336042	0.14481519	0.24482731
299.4	0.01527423	0.02587313	0.04357859	0.07352618	0.14573072	0.24606118
299.6	0.01400778	0.02655769	0.04222765	0.07152991	0.14634351	0.24236105
299.8	0.01431931	0.0267883	0.03997504	0.07440544	0.14641879	0.24607
300	0.01411256	0.02644352	0.04028638	0.07209722	0.14729731	0.24607325
300.2	0.01399413	0.02688419	0.04007789	0.0718323	0.14604878	0.24501399
300.4	0.01505091	0.02643664	0.04033861	0.07165406	0.14611054	0.24599269
300.6	0.01525296	0.02585378	0.04123755	0.07230421	0.14653443	0.24670814
300.8	0.01494817	0.02675498	0.0411192	0.07304471	0.14696456	0.24563948
301	0.01469434	0.02619232	0.04329157	0.07300251	0.14779449	0.24482227
301.2	0.015101	0.02504368	0.04099275	0.0732922	0.14619472	0.24527762
301.4	0.01584531	0.02598027	0.04155909	0.07360459	0.147041	0.24616716
301.6	0.01490901	0.02602175	0.04070576	0.0752023	0.14605857	0.2453312
301.8	0.01395462	0.0275378	0.04117429	0.07415251	0.14918603	0.24650095
302	0.01677964	0.02595765	0.04200905	0.07259534	0.14686621	0.24678711
302.2	0.01619671	0.02693606	0.04052082	0.07379251	0.1479791	0.24530263
302.4	0.01633118	0.02874263	0.04109087	0.07299977	0.14800854	0.24712148
302.6	0.01569926	0.02607022	0.04315145	0.07370467	0.14645444	0.2472308
302.8	0.01355139	0.02633429	0.04170584	0.07506732	0.14749504	0.24674741
303	0.01376928	0.02786458	0.0413207	0.07463122	0.14725403	0.2474219
303.2	0.01492057	0.02617151	0.04238837	0.07417194	0.14903326	0.24612085
303.4	0.01585322	0.02829491	0.04155496	0.07301094	0.1475648	0.24797913
303.6	0.01575947	0.02574742	0.04120529	0.0740271	0.14663755	0.24793704
303.8	0.01666125	0.02614887	0.04158647	0.07487045	0.15058061	0.2474665
304	0.01426209	0.02495045	0.04185077	0.07368199	0.14726792	0.247901
304.2	0.01482872	0.02863506	0.04050576	0.07493202	0.14830361	0.24796132
304.4	0.01329542	0.02535949	0.04074799	0.07378633	0.14640547	0.24732301
304.6	0.01496211	0.02835966	0.04127686	0.07351727	0.14653237	0.24806831
304.8	0.01648764	0.02995328	0.04125457	0.07391799	0.14689631	0.24924878
305	0.01687375	0.02786735	0.03882857	0.07389031	0.14871861	0.24814276
305.2	0.01513324	0.02443524	0.04262598	0.07390205	0.14695229	0.24871416
305.4	0.01725964	0.0266077	0.04110291	0.0752211	0.14908404	0.24736253
305.6	0.01545546	0.0271321	0.0423929	0.07485951	0.14848797	0.24666694
305.8	0.01492635	0.02658132	0.04221999	0.0732678	0.14676825	0.24861476
306	0.0145689	0.02574042	0.04256599	0.07440949	0.14955078	0.24982021
306.2	0.01603664	0.02723305	0.04143359	0.07313585	0.14782616	0.24844457
306.4	0.01704855	0.02748752	0.04243388	0.07365693	0.14746593	0.24962471
306.6	0.01797957	0.02880452	0.04234203	0.07345424	0.148033	0.25037698
306.8	0.01647771	0.02627436	0.04120287	0.07368721	0.15014167	0.24950305
307	0.01699171	0.02640609	0.04468559	0.07491521	0.15002773	0.24779687
307.2	0.01433025	0.02655331	0.03947546	0.07594834	0.14870201	0.24944702
307.4	0.01393637	0.02661103	0.04162357	0.07401217	0.14926456	0.25005236
307.6	0.01562855	0.02755768	0.04133217	0.07335847	0.14897486	0.24998864
307.8	0.01611662	0.02825376	0.0425156	0.07459133	0.15136985	0.25139416
308	0.01508627	0.02797279	0.04217225	0.0730492	0.14967541	0.24841932
308.2	0.01713607	0.02829826	0.03991988	0.07462988	0.14856343	0.24972132
308.4	0.01415432	0.02707241	0.04321592	0.07458586	0.14954064	0.24817619
308.6	0.01697768	0.02756295	0.04005953	0.07410962	0.15116705	0.25109515
308.8	0.01580269	0.0255147	0.04073104	0.07525791	0.14915214	0.24948565
309	0.01626886	0.02547578	0.04121321	0.07743047	0.14886723	0.25047628
309.2	0.01655643	0.0287099	0.04364899	0.07466184	0.15039119	0.24943125
309.4	0.01716007	0.0264861	0.0404269	0.07589735	0.14909531	0.24748156
309.6	0.01564104	0.02620331	0.04278075	0.07588611	0.15201975	0.25206498
309.8	0.01537476	0.02760551	0.04086208	0.07585962	0.1519158	0.25075433
310	0.01608328	0.02688394	0.04272547	0.07601489	0.15226011	0.24996243
310.2	0.01665399	0.02605478	0.04316436	0.07540716	0.15073381	0.24988935
310.4	0.01578436	0.02770755	0.04155036	0.07447634	0.15056403	0.25319502
310.6	0.01691533	0.0274666	0.04172289	0.07539086	0.15124543	0.25317398
310.8	0.01590357	0.02524099	0.04277384	0.07530443	0.14970304	0.24945436
311	0.01560879	0.02562357	0.04201945	0.07449246	0.14959569	0.25115714
311.2	0.01470567	0.0274435	0.04311793	0.07623673	0.15122537	0.25153062
311.4	0.01406697	0.02649022	0.04179909	0.0774704	0.1525176	0.25282303
311.6	0.01555876	0.02742777	0.04243015	0.07601721	0.15208648	0.25183157
311.8	0.01634435	0.02738441	0.04386287	0.07491104	0.15222983	0.25220398
312	0.01642779	0.02600215	0.04210692	0.07719461	0.15103246	0.25075398
312.2	0.01365898	0.026994	0.04094871	0.07551781	0.14879404	0.25204018
312.4	0.01473621	0.02613739	0.04022609	0.07535098	0.15168841	0.25198016
312.6	0.01646704	0.02780224	0.04183909	0.07627891	0.15064294	0.25186822
312.8	0.01626856	0.02718393	0.04309031	0.07731674	0.15060232	0.25358454
313	0.01718507	0.02724919	0.04353472	0.07549269	0.15154369	0.25220982
313.2	0.01498146	0.02597073	0.04226714	0.07643871	0.15219588	0.25337837
313.4	0.01463125	0.02699233	0.04194044	0.07489909	0.15073664	0.25335172
313.6	0.01512767	0.02620567	0.04387357	0.0775813	0.15159897	0.25267843
313.8	0.01472113	0.02637837	0.04207944	0.07450337	0.15060068	0.25208519
314	0.01500157	0.02864108	0.04384287	0.07466925	0.15067123	0.25493065
314.2	0.01673267	0.02830646	0.04240932	0.07545788	0.15029214	0.25541649
314.4	0.01572341	0.02657724	0.04494625	0.07476116	0.15381465	0.25218645
314.6	0.01513688	0.02704633	0.04528078	0.07529987	0.15144513	0.25406764
314.8	0.01642833	0.02873615	0.04169785	0.07560609	0.15194128	0.25489632
315	0.01746625	0.0267554	0.04333024	0.07588376	0.15316845	0.25405238
315.2	0.01557524	0.02650783	0.04114076	0.07732392	0.15347765	0.25247887
315.4	0.01585025	0.02709965	0.04273551	0.07605688	0.15082977	0.25522605
315.6	0.01545716	0.02659381	0.04213577	0.07606951	0.15237929	0.25312076
315.8	0.01597771	0.02559336	0.0432369	0.07368581	0.15282293	0.25367472
316	0.01568634	0.0282006	0.04409983	0.07564912	0.15173195	0.25620154
316.2	0.0162063	0.02425257	0.04195293	0.07665465	0.1503517	0.25502594
316.4	0.01554496	0.0260864	0.04053574	0.0760567	0.15062759	0.25294009
316.6	0.01606972	0.02832309	0.04283106	0.0773216	0.15139193	0.25618873
316.8	0.01551504	0.02585874	0.04274716	0.07546	0.15352206	0.25512735
317	0.014976	0.0253239	0.04057943	0.07575516	0.15273241	0.25443397
317.2	0.01542426	0.02726123	0.04246264	0.0754844	0.15330676	0.25540981
317.4	0.015737	0.02654049	0.04176559	0.0758499	0.15212293	0.25689719
317.6	0.01591248	0.02559806	0.04392394	0.07847912	0.1514496	0.25285051
317.8	0.01415695	0.02847085	0.0438885	0.07470147	0.15212674	0.25629882
318	0.01736931	0.02821533	0.04290017	0.07612676	0.15366043	0.25573531
318.2	0.01483116	0.02728013	0.04462957	0.07707865	0.15279461	0.25473717
318.4	0.01587454	0.02774567	0.04233288	0.07631288	0.1527843	0.25453428
318.6	0.01747004	0.02475742	0.04305538	0.07762731	0.15324799	0.25625614
318.8	0.01680335	0.02671068	0.04310001	0.07665331	0.15220943	0.2554669
319	0.0161053	0.02670456	0.04459705	0.07719285	0.15303911	0.25481186
319.2	0.01534561	0.02672429	0.04292428	0.07623283	0.15377353	0.25471602
319.4	0.01398928	0.02679361	0.04059603	0.07820542	0.15163658	0.25635312
319.6	0.01682285	0.02899364	0.04043736	0.07813464	0.15146331	0.25671247
319.8	0.01762906	0.02948784	0.04407201	0.07754384	0.15523447	0.25602452
320	0.01559764	0.02571236	0.04336716	0.07745897	0.15248472	0.25607563
320.2	0.01727621	0.02898697	0.04337176	0.0746514	0.15229173	0.25536159
320.4	0.01644874	0.02694029	0.04321995	0.07887963	0.15218107	0.257902
320.6	0.01549423	0.02733565	0.04363021	0.07607726	0.15523372	0.25421361
320.8	0.014289	0.02679819	0.04550802	0.0798674	0.1521707	0.25574849
321	0.01749683	0.02855081	0.04344653	0.07602296	0.15326275	0.25855587
321.2	0.01585919	0.02770109	0.04349466	0.07805763	0.15146114	0.25553099
321.4	0.0156802	0.02872077	0.0436829	0.07753913	0.15360452	0.25655184
321.6	0.01638464	0.02763376	0.0451011	0.07548607	0.15181215	0.25806663
321.8	0.01662648	0.02518845	0.04444518	0.07989595	0.15434171	0.25807039
322	0.01671348	0.02753413	0.04351675	0.07725076	0.15422244	0.2584053
322.2	0.01699508	0.02663831	0.0436547	0.07673133	0.15502129	0.25999848
322.4	0.01677857	0.0285371	0.04089927	0.07766585	0.15506176	0.25831929
322.6	0.01539017	0.02767793	0.04331907	0.07954986	0.15394111	0.25866196
322.8	0.01622353	0.02887813	0.04339855	0.07710443	0.15364317	0.25749323
323	0.0170278	0.0258275	0.04445931	0.0766022	0.15434791	0.25756565
323.2	0.01722778	0.02825231	0.04346361	0.07874991	0.15458597	0.25844369
323.4	0.01657928	0.02664742	0.04372737	0.07623529	0.15570555	0.25685961
323.6	0.01636589	0.02809081	0.04469129	0.07825748	0.15556384	0.25980697
323.8	0.01422635	0.02697373	0.04770552	0.07814045	0.15456216	0.25911555
324	0.01518903	0.02724931	0.04362523	0.07699941	0.15437443	0.2594882
324.2	0.0168084	0.02930952	0.04360085	0.07829312	0.15419165	0.2590597
324.4	0.01650482	0.02544976	0.04189933	0.07941159	0.15336255	0.25694102
324.6	0.01482341	0.03045214	0.04612919	0.07929594	0.15455918	0.25869373
324.8	0.01781446	0.02876866	0.04302093	0.07654829	0.15517614	0.2596415
325	0.01645625	0.02995054	0.04872208	0.07920752	0.15487046	0.259316
325.2	0.01492915	0.02670971	0.04081183	0.07889227	0.15435181	0.26053617
325.4	0.01686967	0.02913252	0.04456111	0.07815675	0.15423728	0.25972924
325.6	0.01649631	0.02908901	0.0428732	0.07989083	0.15483729	0.25967816
325.8	0.01535553	0.02815661	0.04394563	0.07959266	0.1555091	0.25961486
326	0.0173519	0.02948806	0.04260653	0.07806669	0.15595214	0.25982431
326.2	0.01815618	0.02789573	0.04363506	0.07853956	0.15555144	0.2586476
326.4	0.01827694	0.02835376	0.04472529	0.0789016	0.15634276	0.25984643
326.6	0.01755825	0.02857096	0.04511883	0.07793577	0.1542835	0.25949446
326.8	0.01623816	0.02723724	0.04325875	0.07806612	0.15500091	0.25928888
327	0.01831389	0.02828637	0.0458314	0.07858167	0.15510667	0.26179681
327.2	0.01730783	0.02822516	0.04386445	0.07867123	0.15686325	0.25990025
327.4	0.01792312	0.02664215	0.04439505	0.07957689	0.15577076	0.25870118
327.6	0.01547567	0.02895293	0.04339578	0.08013094	0.15507011	0.26128939
327.8	0.01751319	0.03136835	0.04247596	0.0779554	0.15734495	0.26241223
328	0.0171271	0.02833024	0.04480314	0.07934175	0.15626435	0.26029829
328.2	0.01661883	0.02651403	0.04364442	0.07922579	0.15652667	0.26225761
328.4	0.01825372	0.03031949	0.04089402	0.07848267	0.15500058	0.26282201
328.6	0.01609096	0.03016059	0.04577906	0.07868175	0.15630313	0.26292796
328.8	0.01800816	0.02901929	0.04482526	0.08043057	0.15576279	0.26182912
329	0.01585052	0.02807832	0.04239234	0.07707224	0.15669928	0.26393268
329.2	0.01712016	0.02782155	0.04621708	0.08088274	0.15590785	0.26321176
329.4	0.01768071	0.02784691	0.04543611	0.07979811	0.15845359	0.26236889
329.6	0.01609957	0.02855816	0.04504828	0.07855709	0.15750817	0.2612025
329.8	0.01421926	0.02715059	0.04458228	0.07817657	0.15636202	0.26137679
330	0.01679853	0.0269878	0.04455953	0.07930536	0.1565978	0.26262794
330.2	0.01551417	0.03004638	0.04343929	0.07976303	0.15761746	0.26329622
330.4	0.01514722	0.02973706	0.04644089	0.07916994	0.15798147	0.26082948
330.6	0.01626284	0.02675507	0.04477002	0.07916279	0.15749453	0.26263384
330.8	0.01447491	0.02812559	0.04333266	0.07987539	0.1589557	0.26190565
331	0.01560707	0.02856275	0.04491954	0.07992368	0.15751786	0.26144173
331.2	0.01630863	0.02966147	0.04376458	0.07963	0.15690003	0.26245743
331.4	0.01478157	0.02719765	0.04445323	0.07941048	0.15733502	0.26387774
331.6	0.0174909	0.02826247	0.0442761	0.07847236	0.15781726	0.2636916
331.8	0.01535163	0.02932886	0.04422935	0.08248172	0.15891854	0.26299999
332	0.01677019	0.02745423	0.04547568	0.08119149	0.15755783	0.26339707
332.2	0.01642559	0.02926669	0.04328539	0.07846499	0.15961749	0.26370755
332.4	0.01598046	0.02735803	0.04586776	0.0773326	0.1573932	0.26449118
332.6	0.01602525	0.03143249	0.04455044	0.07939191	0.15804545	0.26281521
332.8	0.01856778	0.02931286	0.04215499	0.07756786	0.15749444	0.26408849
333	0.0173725	0.02821415	0.04414591	0.0796404	0.15740494	0.26319773
333.2	0.01511244	0.02976296	0.04398953	0.07967652	0.15853427	0.2626966
333.4	0.01610539	0.03085477	0.04335346	0.07903511	0.15961434	0.26498965
333.6	0.01617808	0.02794317	0.04408755	0.08050529	0.15611694	0.26494197
333.8	0.01499481	0.02868036	0.04650115	0.08071942	0.15828766	0.26527617
334	0.01677886	0.02980701	0.04697632	0.08022011	0.1591482	0.26427135
334.2	0.01628224	0.02761987	0.04409044	0.08093352	0.15800251	0.26470188
334.4	0.01935356	0.03112388	0.0448422	0.07952284	0.15779074	0.2649526
334.6	0.01780791	0.02785209	0.04700731	0.08051951	0.15926353	0.26541135
334.8	0.01717991	0.02923579	0.04431932	0.07940073	0.15782414	0.26361332
335	0.01605288	0.02919809	0.04404026	0.08008353	0.15735246	0.26448343
335.2	0.0162494	0.02981413	0.04527589	0.08054803	0.15978448	0.26717243
335.4	0.01743444	0.02768143	0.04538906	0.08023009	0.15945204	0.26473439
335.6	0.0171499	0.02863536	0.04592379	0.07956071	0.16016288	0.26507471
335.8	0.01749892	0.02683744	0.04506742	0.08115066	0.15946717	0.26584426
336	0.01617376	0.03196377	0.04179477	0.08116202	0.15974106	0.26411853
336.2	0.01566235	0.02946261	0.04620504	0.08016042	0.15881909	0.26463804
336.4	0.01670054	0.03055338	0.04499387	0.0807728	0.16066463	0.26830623
336.6	0.01727713	0.02758235	0.04336377	0.07988522	0.15985138	0.26484612
336.8	0.01691959	0.02670131	0.04580235	0.08010764	0.15991549	0.26530359
337	0.01666693	0.02887318	0.04412984	0.08178113	0.16028119	0.26601604
337.2	0.01928044	0.03023872	0.0438072	0.08115695	0.15896065	0.266435
337.4	0.01643563	0.02747331	0.04439082	0.07947032	0.15859513	0.26508311
337.6	0.01772071	0.03011037	0.04535889	0.08025155	0.15970043	0.26838986
337.8	0.01543812	0.02972979	0.04664224	0.08056919	0.16166643	0.26669178
338	0.01516893	0.02874442	0.04638551	0.08136633	0.1598911	0.26688846
338.2	0.01624451	0.02923927	0.04653221	0.07982359	0.15988947	0.26860086
338.4	0.01796082	0.02896032	0.04457422	0.08207751	0.1605974	0.26554642
338.6	0.01716845	0.02794632	0.04550594	0.08080332	0.16019593	0.26586849
338.8	0.01740968	0.02952225	0.04488893	0.08234319	0.15934756	0.26816945
339	0.01696432	0.02962942	0.04642033	0.08070622	0.1619132	0.26814137
339.2	0.01725332	0.02839208	0.04699966	0.08163203	0.16185145	0.2653508
339.4	0.0166725	0.03039346	0.04661893	0.08058072	0.15904705	0.27012024
339.6	0.01787805	0.02935579	0.04567943	0.07970059	0.16007972	0.26521594
339.8	0.0167909	0.02798677	0.04587983	0.08141906	0.16032372	0.26673839
340	0.01624326	0.03129081	0.0461131	0.08122311	0.15987743	0.26751623
340.2	0.0172751	0.02951566	0.04419219	0.08104841	0.16165547	0.26885078
340.4	0.0189637	0.02966089	0.04607036	0.08005224	0.15844215	0.2687029
340.6	0.01623685	0.02795828	0.04554623	0.08004735	0.15877257	0.26854006
340.8	0.01781831	0.03178317	0.04841798	0.08128626	0.16135813	0.26925788
341	0.01834751	0.02903483	0.0472663	0.08022211	0.16033132	0.26782564
341.2	0.0177475	0.02876139	0.04712268	0.08049656	0.16024284	0.26930354
341.4	0.01808966	0.03281594	0.04551458	0.08050678	0.16233568	0.26759533
341.6	0.0172616	0.03022603	0.04622021	0.08244784	0.16184534	0.26976887
341.8	0.01641525	0.02863902	0.04860368	0.08104525	0.16007007	0.26850376
342	0.01988939	0.03009627	0.04567903	0.08159171	0.16130165	0.27219979
342.2	0.01677949	0.02907444	0.04421293	0.08013428	0.16018809	0.26829181
342.4	0.0136678	0.02710713	0.04515534	0.08147014	0.16047071	0.26910052
342.6	0.01658342	0.03070459	0.04627787	0.07960508	0.1602946	0.26939598
342.8	0.01725314	0.02756902	0.04617277	0.08313916	0.16105218	0.27175979
343	0.01704229	0.02754459	0.046119	0.08374266	0.1610669	0.26904444
343.2	0.01602716	0.03157995	0.04654153	0.08069221	0.16239522	0.2702565
343.4	0.0175252	0.03030956	0.04587298	0.08031608	0.15975125	0.26909015
343.6	0.01654235	0.02808405	0.04640888	0.08189184	0.16098474	0.27046362
343.8	0.0165543	0.03146113	0.04721614	0.08152721	0.16275383	0.26957599
344	0.0173114	0.02996329	0.04610606	0.0822115	0.16416023	0.27275709
344.2	0.01805706	0.02735839	0.04721557	0.0839916	0.16096736	0.26994965
344.4	0.01680953	0.03155825	0.04553979	0.08307619	0.16377227	0.27078674
344.6	0.01847345	0.02876959	0.04837408	0.0814536	0.16364668	0.2700598
344.8	0.01802868	0.02903531	0.04496884	0.0830316	0.16266267	0.26900456
345	0.01662407	0.03283856	0.04602244	0.07984407	0.16321827	0.27249012
345.2	0.01752398	0.03156812	0.04494628	0.08159466	0.16359938	0.27140692
345.4	0.01722998	0.031977	0.04791146	0.08376042	0.16254921	0.27114419
345.6	0.01727624	0.02977711	0.04577499	0.0835882	0.1624642	0.27179386
345.8	0.01815266	0.03076479	0.04433229	0.08166961	0.16187335	0.27007333
346	0.01653809	0.02815515	0.04768231	0.08273841	0.16329316	0.27041373
346.2	0.01605851	0.02985526	0.04665606	0.08285222	0.16302676	0.271386
346.4	0.01809133	0.03142459	0.04448461	0.08165897	0.16129501	0.27225784
346.6	0.01677427	0.03051153	0.04779743	0.08263091	0.16246579	0.27095906
346.8	0.01763071	0.03173444	0.04954654	0.08340072	0.16468862	0.27333826
347	0.01753349	0.02956692	0.04490881	0.08235536	0.16131489	0.27275465
347.2	0.01721282	0.03011054	0.04773756	0.08320076	0.1632644	0.27148829
347.4	0.01735941	0.03053636	0.04850425	0.08251984	0.16282121	0.27335079
347.6	0.0182818	0.03155876	0.04693394	0.08416377	0.16436417	0.27351538
347.8	0.0164013	0.02986774	0.04795661	0.08319707	0.1635914	0.27233264
348	0.01782931	0.02950597	0.04720121	0.08115251	0.16280745	0.27317706
348.2	0.01772461	0.03272907	0.04481342	0.08094199	0.16321228	0.27201585
348.4	0.01787049	0.02881489	0.04986411	0.08156116	0.16149406	0.27204779
348.6	0.01744083	0.02927316	0.04830637	0.08380977	0.16208206	0.27247504
348.8	0.01748613	0.02976531	0.04597633	0.08234311	0.16253693	0.27414087
349	0.01777623	0.02925212	0.05007421	0.08290164	0.16444976	0.27201054
349.2	0.0144266	0.02943117	0.04797094	0.08273024	0.16413061	0.27247146
349.4	0.01605005	0.03156517	0.04738551	0.08333177	0.16353748	0.27421526
349.6	0.01743663	0.02879057	0.04655137	0.08138518	0.16538162	0.27225713
349.8	0.01678608	0.02923218	0.04625272	0.08168677	0.16377626	0.27358893
350	0.0188965	0.03207919	0.04610622	0.08316892	0.1650793	0.27554054
350.2	0.01715992	0.02982727	0.04576644	0.08260937	0.16352246	0.27435581
350.4	0.01730026	0.02826641	0.04810639	0.08350728	0.16403149	0.27459053
350.6	0.01643971	0.03077669	0.05007338	0.0837378	0.16340686	0.27329019
350.8	0.01816005	0.03182775	0.04564004	0.08321814	0.16603173	0.27414421
351	0.01737649	0.02884973	0.04664179	0.08415637	0.16320146	0.27391169
351.2	0.01619647	0.02885289	0.04638221	0.08290503	0.16590799	0.27419297
351.4	0.016879	0.033052	0.04858091	0.08133663	0.16581301	0.27388696
351.6	0.01566897	0.02898211	0.04617067	0.08241136	0.16318623	0.27495072
351.8	0.01668153	0.02924088	0.04852309	0.08210958	0.16512008	0.27529076
352	0.01658852	0.02948285	0.04725658	0.08350317	0.16596324	0.27412144
352.2	0.01850659	0.03059805	0.04841586	0.08418591	0.1667733	0.27385101
352.4	0.01719267	0.03093494	0.05007776	0.08361022	0.16477833	0.27508072
352.6	0.019368	0.02903292	0.04840159	0.08103071	0.16585143	0.27523944
352.8	0.01924632	0.02808974	0.04680365	0.08384154	0.1662222	0.27477852
353	0.0181864	0.0321748	0.04652014	0.08344297	0.16575436	0.27748839
353.2	0.01759157	0.03071258	0.04551335	0.08437936	0.16535912	0.27573178
353.4	0.01887447	0.02864993	0.04772171	0.08317159	0.16533444	0.27619956
353.6	0.01834039	0.03097639	0.04835617	0.08388642	0.1644202	0.27810345
353.8	0.01796047	0.03033412	0.04411259	0.08392305	0.16762949	0.27811239
354	0.01843447	0.02916229	0.04641681	0.08327235	0.16395332	0.27620438
354.2	0.01687527	0.02982322	0.04926442	0.08658944	0.16583676	0.27532223
354.4	0.01825897	0.03107125	0.04898842	0.08420138	0.16607	0.27621571
354.6	0.01609281	0.03081981	0.04721161	0.0840658	0.1663077	0.27634642
354.8	0.01701174	0.02748198	0.04915266	0.08278046	0.165783	0.27498308
355	0.01711833	0.03105911	0.04805801	0.08320851	0.16694329	0.27564395
355.2	0.01859179	0.03081276	0.04786548	0.08449182	0.16574781	0.27656956
355.4	0.01786775	0.02832112	0.04678871	0.08373685	0.16371168	0.27718333
355.6	0.01731009	0.03270445	0.0442202	0.08286385	0.16584174	0.27908543
355.8	0.01755513	0.03061438	0.04824053	0.08165819	0.1683533	0.27625552
356	0.01850689	0.02904443	0.04900315	0.08477924	0.16602482	0.27442113
356.2	0.01849837	0.02914474	0.04777735	0.08446584	0.1661656	0.27902923
356.4	0.01853896	0.02897415	0.04591393	0.08261202	0.16600833	0.27793518
356.6	0.01613653	0.02854914	0.04818743	0.0864291	0.16442741	0.2744718
356.8	0.01708899	0.03094951	0.04834788	0.08337102	0.16737885	0.27861712
357	0.01783741	0.03220836	0.04530644	0.08403913	0.16504879	0.27969507
357.2	0.01644415	0.02827275	0.04746904	0.08400173	0.16788612	0.27840219
357.4	0.01657472	0.03339974	0.04787799	0.08403836	0.1662585	0.27785674
357.6	0.01781339	0.03068281	0.04803266	0.08484025	0.16583736	0.27829895
357.8	0.01653305	0.03052781	0.04851051	0.08396278	0.1668405	0.27790675
358	0.01804475	0.02887712	0.0484544	0.08516766	0.16792087	0.27843878
358.2	0.01945562	0.03085325	0.04776242	0.08565111	0.16865195	0.27711216
358.4	0.0185366	0.0301146	0.04822811	0.08574183	0.16787369	0.27808968
358.6	0.01614381	0.02912534	0.04815777	0.08385653	0.16702552	0.27966491
358.8	0.01768146	0.03282598	0.0467511	0.08481679	0.16740499	0.27837739
359	0.01804683	0.03102798	0.04989287	0.08460111	0.16632403	0.27827499
359.2	0.01528618	0.02922097	0.04776146	0.08480651	0.16558374	0.279129
359.4	0.01818425	0.03159491	0.0475665	0.08394499	0.16933663	0.28095535
359.6	0.01893017	0.03113121	0.04789781	0.08469833	0.16734962	0.27712718
359.8	0.01785401	0.03038335	0.04739817	0.08537153	0.16535698	0.2783905
360	0.01831875	0.03284345	0.04664453	0.08407343	0.16722126	0.28053061
360.2	0.01883853	0.03012232	0.04979389	0.08554045	0.1685086	0.2805256
360.4	0.0164646	0.02850444	0.05037346	0.08484296	0.17011185	0.27849094
360.6	0.01847798	0.03290451	0.04703074	0.08427326	0.16682903	0.28027407
360.8	0.01720274	0.03236461	0.04848415	0.08619848	0.16773832	0.2811399
361	0.01787067	0.03069798	0.04690953	0.0854801	0.16986192	0.28040252
361.2	0.01779393	0.03186429	0.04982515	0.08445374	0.1687019	0.28032926
361.4	0.01806367	0.03244451	0.04715597	0.08608113	0.16937257	0.28170846
361.6	0.01875577	0.02954814	0.04748239	0.08550475	0.16761271	0.27941302
361.8	0.01964257	0.03178007	0.04918083	0.08632607	0.16944863	0.28188792
362	0.01896781	0.03212828	0.05030169	0.0849577	0.16926731	0.28125093
362.2	0.01783574	0.03099055	0.04855319	0.08608172	0.16820113	0.28095684
362.4	0.0184255	0.03129918	0.0485652	0.08566589	0.16878192	0.2813091
362.6	0.01960469	0.03035233	0.04806595	0.08749781	0.17115523	0.279717
362.8	0.01852164	0.0281964	0.04857364	0.08520118	0.16775693	0.28026555
363	0.01696268	0.03043098	0.04923957	0.08472539	0.16833241	0.28256164
363.2	0.01916573	0.03052611	0.04561301	0.08598963	0.16906236	0.28067575
363.4	0.01803801	0.02960548	0.04923858	0.08766876	0.16910855	0.28046862
363.6	0.01727483	0.03072563	0.04955556	0.0871279	0.16913442	0.2807577
363.8	0.01904754	0.03056232	0.04731175	0.0864131	0.1697715	0.28171781
364	0.01915706	0.03143368	0.04900061	0.08630369	0.17000897	0.2803723
364.2	0.0161723	0.03077055	0.05015441	0.08548478	0.16603244	0.28212861
364.4	0.01664893	0.0315248	0.04735035	0.08614439	0.17043396	0.28187796
364.6	0.01820145	0.02845339	0.04633691	0.08496905	0.16845779	0.28304729
364.8	0.01768056	0.03248084	0.04815995	0.08570362	0.16937394	0.28175393
365	0.01856492	0.03044049	0.04847731	0.08680926	0.16858388	0.28377644
365.2	0.01874584	0.03100533	0.04682003	0.08590099	0.16925347	0.2820284
365.4	0.01797887	0.0304872	0.04946504	0.0859891	0.16897249	0.2843297
365.6	0.01841402	0.03113555	0.04832209	0.08648604	0.16856349	0.28279907
365.8	0.01747561	0.03002325	0.05146145	0.0864806	0.17100735	0.28225694
366	0.01802642	0.02976272	0.05124333	0.08514066	0.17062886	0.28424654
366.2	0.01819602	0.03142104	0.04646342	0.08470807	0.17045463	0.2856662
366.4	0.01730543	0.03054992	0.05002993	0.08573974	0.17190445	0.28134422
366.6	0.01682515	0.02968676	0.04847499	0.08603088	0.17018427	0.28350643
366.8	0.01718266	0.03071535	0.04905733	0.08567456	0.17079521	0.28290514
367	0.01921038	0.03062304	0.04752396	0.08655647	0.16970519	0.28317868
367.2	0.01769793	0.03375311	0.04913511	0.0867502	0.17077457	0.28302317
367.4	0.01848791	0.0301669	0.04643574	0.08667971	0.17091508	0.28535256
367.6	0.0184871	0.02939982	0.04811519	0.08559735	0.17047239	0.28346214
367.8	0.01853899	0.02992196	0.04934754	0.08774937	0.16941042	0.28194717
368	0.01959304	0.0320375	0.04926687	0.08630089	0.17066009	0.28556595
368.2	0.01972932	0.03004316	0.0505259	0.08688397	0.16991485	0.28520969
368.4	0.01897854	0.0298377	0.04823875	0.0869091	0.17150958	0.28419838
368.6	0.01649828	0.03149668	0.04857608	0.0856377	0.17302365	0.2846475
368.8	0.01845596	0.03007201	0.04995038	0.08700577	0.17077835	0.28424606
369	0.01944239	0.02967454	0.04855024	0.0872717	0.1696154	0.28523717
369.2	0.01795835	0.03100178	0.04806598	0.08643038	0.17086614	0.28514848
369.4	0.01939202	0.03275803	0.04804521	0.08764638	0.17144817	0.28272727
369.6	0.01805974	0.02968336	0.05040544	0.08792139	0.16973169	0.28514133
369.8	0.01612765	0.03111151	0.04902603	0.08679793	0.17043759	0.28485135
370	0.01856173	0.03110031	0.04816704	0.08716399	0.17242838	0.28526596
370.2	0.01853282	0.03068016	0.04953101	0.08735136	0.17357762	0.28326509
370.4	0.01803637	0.03212342	0.04836141	0.08783663	0.17214502	0.28448079
370.6	0.01844139	0.03094537	0.04744526	0.08740712	0.17014368	0.28579572
370.8	0.01867935	0.03022683	0.04908533	0.08647209	0.17235967	0.28532274
371	0.01837138	0.03114561	0.0501041	0.08716766	0.17180056	0.28385679
371.2	0.01869098	0.0320366	0.04917398	0.08702055	0.17102568	0.28465711
371.4	0.01776999	0.02934954	0.04973409	0.08829664	0.17031239	0.28570609
371.6	0.01699839	0.03155074	0.0491068	0.08872048	0.17132677	0.28648714
371.8	0.01740209	0.03387967	0.04915857	0.08762101	0.17128236	0.28518853
372	0.01829655	0.03200237	0.04947852	0.09024889	0.17231847	0.28553507
372.2	0.01788268	0.03135682	0.05053555	0.08892215	0.17275311	0.28645763
372.4	0.01970021	0.03192953	0.04969324	0.08793978	0.17351015	0.28566499
372.6	0.01957274	0.03130335	0.04906546	0.08699269	0.1725368	0.28415058
372.8	0.01894606	0.02909557	0.05015736	0.08723478	0.17252464	0.28696016
373	0.02008707	0.03174851	0.04793625	0.08785904	0.17354197	0.28733919
373.2	0.02082644	0.02975581	0.04941168	0.08735771	0.17111046	0.286786
373.4	0.02015839	0.03064496	0.04747834	0.08741866	0.17251409	0.28752176
373.6	0.01969502	0.03092728	0.04957803	0.08850489	0.17306055	0.28559569
373.8	0.02039785	0.03052638	0.04863664	0.08740065	0.17235811	0.28665963
374	0.01857594	0.03075746	0.05123692	0.08794783	0.17331202	0.28819314
374.2	0.01866017	0.03321538	0.05054613	0.08875937	0.17510856	0.28916428
374.4	0.01974855	0.03321112	0.04690542	0.08810462	0.17192317	0.28572402
374.6	0.01976154	0.03089128	0.04900008	0.08841697	0.17307289	0.28822837
374.8	0.01858637	0.03177059	0.04856285	0.08829168	0.17430861	0.28751669
375	0.01873166	0.03082404	0.04951759	0.08831284	0.17297448	0.28714279
375.2	0.01832787	0.02886832	0.04938962	0.08874352	0.17255474	0.28759912
375.4	0.01818196	0.03211812	0.04975107	0.08817325	0.17413921	0.28987268
375.6	0.02014703	0.03270543	0.05122795	0.08901064	0.17235346	0.28823981
375.8	0.01834405	0.03094692	0.04788842	0.08814309	0.1722392	0.28701571
376	0.01843888	0.0310869	0.04956552	0.08939357	0.17295862	0.28789327
376.2	0.0196927	0.0328562	0.05016684	0.08862297	0.17559589	0.28935943
376.4	0.01873518	0.03121427	0.04990052	0.0881948	0.17415358	0.28963087
376.6	0.0182632	0.03244153	0.04860093	0.09118567	0.17086012	0.288739
376.8	0.02028856	0.03235442	0.04900729	0.08893693	0.17279417	0.29022089
377	0.01696835	0.03097624	0.05268302	0.08906443	0.17254908	0.28703616
377.2	0.01651476	0.03145487	0.05081113	0.08960752	0.17476482	0.28839723
377.4	0.01859114	0.03237764	0.0487219	0.08875434	0.17496307	0.28922442
377.6	0.01896483	0.0336341	0.04908501	0.08934448	0.17344273	0.28812323
377.8	0.01849032	0.03299037	0.05185416	0.08993424	0.17457433	0.29036734
378	0.01865558	0.03347794	0.04954752	0.08786894	0.17403079	0.28915141
378.2	0.01839913	0.0306792	0.04884668	0.08823423	0.17237283	0.2887399
378.4	0.01844848	0.03416625	0.0499998	0.08970813	0.17312677	0.28848854
378.6	0.02061627	0.03560809	0.05076327	0.08574406	0.17631335	0.29162804
378.8	0.01923371	0.03039124	0.04973536	0.09007269	0.17493713	0.28951744
379	0.02012353	0.02976443	0.05045106	0.09018281	0.17446173	0.29132698
379.2	0.01991356	0.03136887	0.04780774	0.08814795	0.17496462	0.29078857
379.4	0.02118141	0.03206212	0.05144628	0.08781258	0.17449946	0.29036514
379.6	0.01837713	0.0322516	0.0522313	0.08913572	0.17350115	0.29218165
379.8	0.01807733	0.03330549	0.04915967	0.08789639	0.17629273	0.29200151
380	0.01793433	0.03245986	0.05203237	0.08971719	0.17612619	0.29009936
380.2	0.01680861	0.03065783	0.04931404	0.08766038	0.17676003	0.2896022
380.4	0.01951803	0.03152994	0.05053105	0.0864806	0.1753502	0.2912232
380.6	0.01933879	0.03186981	0.04903039	0.08756573	0.17712719	0.2903283
380.8	0.01873405	0.02990568	0.05050894	0.08981542	0.17540319	0.29011503
381	0.01613147	0.03331721	0.0502563	0.08915381	0.17559678	0.29139808
381.2	0.01816685	0.03140483	0.05147418	0.08924768	0.17336626	0.29030625
381.4	0.01934753	0.03083349	0.05278554	0.09030811	0.1760918	0.28950874
381.6	0.01789782	0.03249187	0.05021348	0.0896769	0.17788489	0.29123662
381.8	0.01993821	0.0316968	0.0522876	0.08939503	0.17547579	0.29080728
382	0.01865981	0.03170106	0.04915642	0.08987461	0.1754439	0.2914885
382.2	0.01995582	0.03545657	0.05130961	0.091312	0.17580624	0.2922487
382.4	0.01913983	0.03264517	0.05047911	0.08914966	0.1765929	0.29130826
382.6	0.01987014	0.03184379	0.04982685	0.08916659	0.17595984	0.29558305
382.8	0.01883528	0.03178713	0.05033489	0.08862482	0.17553217	0.29198287
383	0.01922546	0.03348661	0.05108219	0.08911083	0.1783687	0.29306183
383.2	0.02028168	0.03203348	0.05239855	0.0902857	0.17769272	0.29211698
383.4	0.01923192	0.03229461	0.0485267	0.09047929	0.17484511	0.29331259
383.6	0.02012942	0.03295777	0.04977327	0.09106494	0.17840941	0.29240427
383.8	0.01958481	0.03181804	0.05145892	0.08998997	0.17656941	0.29112211
384	0.01813086	0.03005817	0.05183368	0.09067615	0.17566098	0.29224466
384.2	0.02168325	0.03286285	0.04994809	0.08951728	0.17642952	0.29473374
384.4	0.019056	0.03098322	0.0490193	0.09020741	0.17709674	0.2921826
384.6	0.01933584	0.03333963	0.05086391	0.09186647	0.17790718	0.29220948
384.8	0.01980764	0.0331075	0.04995083	0.09044231	0.17479385	0.29379258
385	0.02004869	0.0336957	0.05089911	0.09040401	0.1768911	0.29336259
385.2	0.02146188	0.0311521	0.05194604	0.08855024	0.17708318	0.29285942
385.4	0.01945082	0.03441156	0.05057355	0.09037129	0.17861326	0.29506931
385.6	0.01866681	0.03176249	0.05224346	0.09204991	0.17635132	0.29210672
385.8	0.01963342	0.03330961	0.05035584	0.0894532	0.17735417	0.29505769
386	0.01888926	0.03554807	0.05043899	0.08996216	0.17919798	0.29522429
386.2	0.01982198	0.03085277	0.0502445	0.09189401	0.1784984	0.29242257
386.4	0.01964314	0.03292365	0.05001952	0.09142647	0.17698665	0.29489652
386.6	0.01951817	0.03302625	0.05122461	0.08883209	0.17853559	0.29479144
386.8	0.01992236	0.03236833	0.05072249	0.09004747	0.17736088	0.29575899
387	0.01858239	0.0317774	0.05257985	0.08993578	0.17691108	0.29502632
387.2	0.01970351	0.03253392	0.05126422	0.08975271	0.17932249	0.29457889
387.4	0.0175064	0.03379343	0.05192157	0.09211955	0.17661871	0.29180858
387.6	0.01960636	0.03307236	0.05168322	0.09106844	0.1770646	0.29510614
387.8	0.01984903	0.03340616	0.05134503	0.0912396	0.17686784	0.29528023
388	0.0195697	0.03533942	0.05236845	0.09026111	0.17811878	0.29751698
388.2	0.01939405	0.03069324	0.05369284	0.09352113	0.17868836	0.29624901
388.4	0.0195118	0.03260857	0.05044331	0.08840806	0.1782725	0.29595218
388.6	0.01936651	0.03291605	0.05112963	0.09058524	0.17893161	0.29597
388.8	0.02037392	0.02990589	0.05101182	0.09120647	0.17724557	0.29388241
389	0.01932553	0.03368346	0.05153822	0.09249056	0.17963691	0.29686091
389.2	0.02014969	0.03317848	0.05037736	0.09118877	0.17812641	0.29693238
389.4	0.02038977	0.03220389	0.05174144	0.09035326	0.17882217	0.29637495
389.6	0.0200148	0.03479297	0.05118733	0.09149338	0.17817069	0.297644
389.8	0.01908097	0.03277038	0.05162604	0.09036557	0.17849329	0.29607815
390	0.01855794	0.0323794	0.05020183	0.09255693	0.17753394	0.2953097
390.2	0.02247945	0.03074709	0.05139443	0.0905946	0.1792918	0.29654095
390.4	0.02086587	0.03358281	0.05199387	0.09121309	0.1792276	0.29752014
390.6	0.0201946	0.03216434	0.05251928	0.09295581	0.17928744	0.29599897
390.8	0.01862232	0.03413773	0.05304956	0.09114722	0.17652119	0.29716793
391	0.02070651	0.03400133	0.05148884	0.09032283	0.17834718	0.29648027
391.2	0.01937494	0.03389964	0.0541014	0.09167461	0.18122251	0.29562084
391.4	0.01958353	0.0307411	0.05315789	0.09210415	0.17959232	0.29654435
391.6	0.01903147	0.0319132	0.05311758	0.09234629	0.17687073	0.29673484
391.8	0.01854438	0.03213695	0.05010044	0.09308512	0.1800871	0.29626886
392	0.02043555	0.03393952	0.05290707	0.0917821	0.17949654	0.29783479
392.2	0.02033169	0.03510744	0.05043142	0.09095148	0.18077172	0.29614518
392.4	0.01884697	0.02995992	0.05233904	0.09150888	0.17842807	0.29744802
392.6	0.01891733	0.03124804	0.05275428	0.09281684	0.17832382	0.29926733
392.8	0.01983563	0.03736911	0.05184608	0.09219647	0.17910076	0.2988461
393	0.0201749	0.03507785	0.05269005	0.09339638	0.17888225	0.29811821
393.2	0.01958315	0.0324375	0.05037952	0.09120139	0.17937393	0.29796501
393.4	0.02000458	0.03208303	0.05189146	0.09137844	0.17976139	0.29700094
393.6	0.01926119	0.03284395	0.05172198	0.09099544	0.1806326	0.29855809
393.8	0.01940829	0.03137971	0.05236842	0.0913255	0.17813541	0.29810224
394	0.01932753	0.03364212	0.05074864	0.09057788	0.17985065	0.29886404
394.2	0.02112637	0.03325165	0.05071386	0.09285993	0.18049629	0.29849801
394.4	0.02247969	0.0338018	0.05522206	0.09206442	0.1789893	0.29927752
394.6	0.02030436	0.03264002	0.05240568	0.08995018	0.18049235	0.30028937
394.8	0.01971472	0.03441868	0.04872891	0.09171156	0.1813441	0.2979714
395	0.02262852	0.03290524	0.05218117	0.09206286	0.18159796	0.29955695
395.2	0.01945289	0.03123693	0.0538321	0.09180794	0.17889965	0.29905097
395.4	0.0197934	0.03204832	0.05270981	0.09063811	0.18305672	0.29891328
395.6	0.01863728	0.03259463	0.05071252	0.09284015	0.18072165	0.29996554
395.8	0.01890988	0.0349573	0.05512371	0.09018267	0.17987866	0.29985878
396	0.02026314	0.03289968	0.05181231	0.09065936	0.18140639	0.29983262
396.2	0.01993854	0.03258396	0.05039304	0.09437023	0.17987455	0.29920975
396.4	0.02071724	0.03421173	0.05163967	0.09270162	0.18065674	0.30024443
396.6	0.02164493	0.0372358	0.05176001	0.09359239	0.18138076	0.29770986
396.8	0.02159674	0.03142828	0.05220746	0.09226427	0.18046553	0.30016873
397	0.02147702	0.03353987	0.05366134	0.09517885	0.17906029	0.29954777
397.2	0.01885272	0.03409619	0.05253603	0.09147848	0.18237514	0.30057184
397.4	0.01885696	0.03555565	0.05481283	0.09328033	0.18066622	0.29970762
397.6	0.02002753	0.03302074	0.05418064	0.09287013	0.18136771	0.29976258
397.8	0.01895572	0.03229851	0.05320554	0.09175591	0.18188507	0.30172954
398	0.02100281	0.03430278	0.05207296	0.09192566	0.18415434	0.30046681
398.2	0.01815445	0.03323264	0.0520271	0.0945699	0.17957879	0.3005409
398.4	0.02086941	0.03648174	0.05175107	0.09233374	0.18183322	0.30242989
398.6	0.01953492	0.03217319	0.05144834	0.09129314	0.18134077	0.30065355
398.8	0.01945853	0.03358328	0.05141879	0.09394399	0.18158724	0.30072424
399	0.01872104	0.03532219	0.05322596	0.09314058	0.1815689	0.30224037
399.2	0.02218468	0.03200651	0.05234092	0.09199871	0.18165101	0.29970608
399.4	0.02057932	0.03396488	0.0526795	0.09184314	0.18247302	0.30206165
399.6	0.01990486	0.03582219	0.05382522	0.09307925	0.18306411	0.30288146
[truncated: 4,001 more rows]
