# Supplementary material for: Low-affinity integrin states have faster ligand-binding kinetics than the high-affinity state
Source: eLife. 2021 Dec 2;10:e73359. doi: 10.7554/eLife.73359 (PMC8730728; doi:10.7554/eLife.73359)
Supplement: Figure 5—source data 1. [file elife-73359-fig5-data1.txt]

Time (s)	0uM mAb13 Fab	Time (s)	0.125uM mAb13 Fab	Time (s)	0.25uM mAb13 Fab	Time (s)	0.5uM mAb13 Fab	Time (s)	1uM mAb13 Fab	Time (s)	2uM mAb13 Fab	Time (s)	4uM mAb13 Fab
0	978	0	978	0	978	0	978	0	978	0	978	0	978
31	744	33	612	25	592	26	524	24	489	24	480	25	459
63	599	64	471	55	458	56	439	53	432	54	434	58	426
97	531	94	447	85	446	87	441	83	435	84	426	90	444
129	501	123	439	114	429	116	435	115	425	114	423	120	426
166	474	154	440	146	432	149	440
203	449	192	439	176	418	179	431
236	457	225	442	207	433
268	455	256	430	238	432
302	459	289	441	270	423
