# Supplementary material for: Low-affinity integrin states have faster ligand-binding kinetics than the high-affinity state
Source: eLife. 2021 Dec 2;10:e73359. doi: 10.7554/eLife.73359 (PMC8730728; doi:10.7554/eLife.73359)
Supplement: Figure 5—source data 2. [file elife-73359-fig5-data2.txt]

Time (s)	0uM mAb13 Fab	Time (s)	0.25uM mAb13 Fab	Time (s)	0.5uM mAb13 Fab	Time (s)	1uM mAb13 Fab	Time (s)	2uM mAb13 Fab	Time (s)	4uM mAb13 Fab	Time (s)	8uM mAb13 Fab
36	1509	29	1168	30	1050	27	921	28	809	29	656	32	557
73	1486	65	920	67	737	61	611	63	562	62	462	64	433
107	1482	97	773	102	620	93	497	97	450	95	432	99	400
142	1454	132	672	138	542	127	452	130	424	132	423	132	398
177	1427	169	602	175	497	159	418	164	414	166	415	165	418
220	1400	203	546	210	471	194	436	200	416	200	419	215	386
265	1408	237	521	243	457
326	1382	279	496	276	444
364	1360	316	476	310	443
405	1344	352	462	342	439
				381	443
