# Supplementary material for: Low-affinity integrin states have faster ligand-binding kinetics than the high-affinity state
Source: eLife. 2021 Dec 2;10:e73359. doi: 10.7554/eLife.73359 (PMC8730728; doi:10.7554/eLife.73359)
Supplement: Figure 6—source data 1. [file elife-73359-fig6-data1.txt]

Time (s)	0uM mAb13 Fab	1.25uM mAb13 Fab	2.5uM mAb13 Fab	5uM mAb13 Fab	10uM mAb13 Fab	20uM mAb13 Fab	40uM mAb13 Fab
3.5938E-06	0.56423461	0.54585711	0.58571399	0.56785688	0.58542397	0.58039134	0.5779292
0.20000359	0.55390661	0.53279795	0.56770824	0.55522029	0.57001542	0.55836306	0.51841861
0.40000359	0.5576213	0.53238497	0.56117303	0.54434744	0.52626952	0.47871505	0.38535738
0.60000359	0.5533948	0.52052086	0.53147093	0.49479017	0.44057734	0.35871591	0.25048471
0.80000359	0.56042872	0.50427556	0.49741011	0.44349291	0.35713378	0.26153759	0.16158693
1.00000359	0.55554389	0.48753176	0.47438909	0.39077623	0.29047632	0.17993627	0.1001691
1.20000359	0.54291658	0.45724208	0.42828211	0.3391685	0.22200693	0.1177169	0.06030792
1.40000359	0.5510422	0.44474367	0.3956213	0.29015979	0.18065956	0.09224736	0.03994942
1.60000359	0.54899543	0.42409976	0.36945736	0.25843072	0.1436007	0.06289489	0.0268016
1.80000359	0.54842095	0.40909466	0.33692432	0.22576274	0.12057495	0.04284524	0.02052624
2.00000359	0.54431465	0.38851753	0.30260497	0.18920039	0.09472988	0.03296982	0.00618453
2.20000359	0.54715345	0.37775232	0.29463348	0.1722792	0.07662362	0.02105609	0.00623178
2.40000359	0.54172367	0.35671494	0.2685085	0.14931014	0.06205507	0.00942098	0.00471145
2.60000359	0.54010501	0.34505233	0.24038444	0.12410052	0.04993759	0.01026663	-0.0061485
2.80000359	0.54745769	0.33120598	0.22851089	0.11112165	0.04454888	0.00848983	-0.007902
3.00000359	0.54472702	0.3118707	0.20812589	0.10119207	0.03683698	0.00177844	-0.001372
3.20000359	0.546396	0.29855844	0.19128536	0.08952781	0.02895833	-0.0002645	-0.0066085
3.40000359	0.5407427	0.28754578	0.17544151	0.0800328	0.0236099	-0.0055091	-0.0120871
3.60000359	0.54447165	0.27733324	0.16868841	0.07399136	0.01960088	-0.0087686	-0.0097688
3.80000359	0.54166961	0.26285679	0.14717633	0.06194897	0.01399243	-0.0089089	-0.0139316
4.00000359	0.53990435	0.25201277	0.14332999	0.05609736	0.0115567	-0.0070873	-0.0184764
4.20000359	0.54637013	0.24907296	0.13352691	0.0540757	0.01241998	-0.0080305	-0.0075244
4.40000359	0.54542158	0.22931555	0.1206323	0.04467478	0.00854751	-0.0105617	-0.020514
4.60000359	0.53545423	0.21783971	0.10817045	0.03289513	0.00529362	-0.0125494	-0.0223088
4.80000359	0.53673445	0.21210321	0.10719262	0.03810213	0.00163725	-0.0140745	-0.0161802
5.00000359	0.53748675	0.19991992	0.09357144	0.02551165	-0.0044531	-0.0175468	-0.0214607
5.20000359	0.54355632	0.19628866	0.09530477	0.03153813	0.00521313	-0.0140472	-0.0172544
5.40000359	0.53868462	0.18774349	0.09097162	0.02652583	0.00197354	-0.0176106	-0.0181084
5.60000359	0.53830361	0.18406132	0.07867182	0.02145538	0.000082813	-0.0146779	-0.0133961
5.80000359	0.53553498	0.16686646	0.06584412	0.01407751	-0.0087081	-0.0224243	-0.0275659
6.00000359	0.53744834	0.16671368	0.07121235	0.02045686	-0.0024726	-0.0232507	-0.01602
6.20000359	0.52750021	0.15259816	0.05257322	0.00619954	-0.0108204	-0.0242857	-0.0340275
6.40000359	0.53719526	0.14945816	0.05922707	0.01234177	-0.0045995	-0.0154683	-0.0178613
6.60000359	0.52915273	0.14515287	0.04779391	0.00912021	-0.0065851	-0.0218261	-0.0233025
6.80000359	0.53210123	0.14177496	0.05072694	0.01224561	-0.0087396	-0.0239567	-0.021263
7.00000359	0.53293997	0.13279376	0.04433215	0.00693992	-0.006303	-0.0212249	-0.0221411
7.20000359	0.53824418	0.12521521	0.0455863	0.00854799	-0.0032465	-0.0213301	-0.0189945
7.40000359	0.52837438	0.11504509	0.03422619	-0.0002242	-0.0170021	-0.0274347	-0.0277084
7.60000359	0.52640532	0.1121326	0.03222222	-0.0006259	-0.011657	-0.0283248	-0.0288983
7.80000359	0.53268957	0.11210231	0.03590149	0.00470498	-0.00909	-0.0272895	-0.0282887
8.00000359	0.53082866	0.10705051	0.0257113	-0.0016693	-0.0128146	-0.0254767	-0.0218951
8.20000359	0.53055292	0.10474358	0.02436108	0.00354078	-0.0131809	-0.0210303	-0.0248292
8.40000359	0.52872028	0.09551242	0.03286819	0.00173793	-0.0131696	-0.0279884	-0.0251322
8.60000359	0.53205593	0.09456074	0.02165461	0.00036391	-0.0130969	-0.0182842	-0.0206504
8.80000359	0.52643025	0.08956203	0.01812399	-0.0029574	-0.013204	-0.0170494	-0.0225741
9.00000359	0.52295031	0.08152767	0.01063796	-0.0082609	-0.0150472	-0.0251101	-0.0296715
9.20000359	0.52913284	0.08115563	0.01722905	-0.0080938	-0.0163704	-0.0256254	-0.0223235
9.40000359	0.52835045	0.0731512	0.01141522	-0.005777	-0.0189021	-0.0271812	-0.0246883
9.60000359	0.52610889	0.0759539	0.00593865	-0.0031139	-0.0109094	-0.0318867	-0.0267212
9.80000359	0.52393526	0.07616303	0.01346583	-0.0086274	-0.0151001	-0.0238049	-0.0203955
10.0000036	0.52862308	0.07465013	0.00949299	-0.0076489	-0.0199592	-0.0206361	-0.0202559
